# Supplementary material for: Ferroptosis‐Mediated Hippocampal Neuronal Loss Post‐mTBI: Chromatin Accessibility Profiling and Single‐Nucleus Transcriptomics
Source: Adv Sci (Weinh). 2025 Dec 15;13(12):e12362. doi: 10.1002/advs.202512362 (PMC12948219; doi:10.1002/advs.202512362)
Supplement: Supplementary file 2 — Supplemental Data File [file ADVS-13-e12362-s009.zip]

Archive with 2 entries (2 files):
- Data file S1.DOC
- Data file S2.DOC
