# Supplementary material for: Ferroptosis‐Mediated Hippocampal Neuronal Loss Post‐mTBI: Chromatin Accessibility Profiling and Single‐Nucleus Transcriptomics
Source: Adv Sci (Weinh). 2025 Dec 15;13(12):e12362. doi: 10.1002/advs.202512362 (PMC12948219; doi:10.1002/advs.202512362)
Supplement: Supplementary file 4 — Supplemental Table 1 [file ADVS-13-e12362-s010.csv]

	gene	p_val	avg_log2FC	pct.1	pct.2	p_val_adj	cluster
Dgkh	Dgkh	0	2.15009636159873	0.979	0.564	0	0
Fam19a2	Fam19a2	0	2.04430708872423	0.99	0.531	0	0
Ahcyl2	Ahcyl2	0	2.04010164681106	0.989	0.74	0	0
Trpc6	Trpc6	0	2.01215525552991	0.832	0.174	0	0
Stxbp6	Stxbp6	0	2.0103314313274	0.972	0.421	0	0
Rfx3	Rfx3	0	1.97514677445866	0.994	0.76	0	0
Lrrtm4	Lrrtm4	0	1.95850700041337	0.999	0.862	0	0
Cdh9	Cdh9	0	1.86484944937496	0.946	0.372	0	0
Ccdc85a	Ccdc85a	0	1.83557823333865	0.988	0.634	0	0
Ppfia2	Ppfia2	0	1.79197667273903	0.999	0.834	0	0
Glis3	Glis3	0	1.77792427485732	0.942	0.231	0	0
Shisa9	Shisa9	0	1.70291823604929	0.967	0.413	0	0
Sema5a	Sema5a	0	1.69504538202151	0.959	0.325	0	0
Tmem108	Tmem108	0	1.67957291175559	0.988	0.487	0	0
Synpr	Synpr	0	1.64827199589503	0.97	0.405	0	0
Btbd9	Btbd9	0	1.63490130244956	0.995	0.765	0	0
Ptchd4	Ptchd4	0	1.55310534582344	0.919	0.311	0	0
Maml2	Maml2	0	1.53516813501079	0.981	0.488	0	0
Epha7	Epha7	0	1.52682598493679	0.984	0.655	0	0
Sphkap	Sphkap	0	1.52400772421489	0.976	0.581	0	0
Plxna4	Plxna4	0	1.52296079057099	0.992	0.697	0	0
Lingo2	Lingo2	0	1.51851346218135	1	0.761	0	0
Cntnap5a	Cntnap5a	0	1.50895314160549	0.965	0.461	0	0
Thsd7a	Thsd7a	0	1.49779689191393	0.956	0.427	0	0
Pdzd2	Pdzd2	0	1.48784927306679	0.884	0.353	0	0
Mctp1	Mctp1	0	1.48287514258033	0.992	0.583	0	0
Fstl4	Fstl4	0	1.47419291494636	0.867	0.329	0	0
Slc4a4	Slc4a4	0	1.47180741646114	0.961	0.382	0	0
Erc2	Erc2	0	1.47099789263961	0.998	0.812	0	0
Rasal2	Rasal2	0	1.45041066471827	0.993	0.802	0	0
Grm1	Grm1	0	1.44907035068617	0.979	0.565	0	0
Il1rap	Il1rap	0	1.44269483322903	0.958	0.56	0	0
Plekhg5	Plekhg5	0	1.44245070704893	0.92	0.408	0	0
Nrg2	Nrg2	0	1.43467243782887	0.912	0.388	0	0
Pde7b	Pde7b	0	1.42422705419959	0.852	0.236	0	0
Gm20754	Gm20754	0	1.42128855764291	0.99	0.619	0	0
Gm28376	Gm28376	0	1.41864945846896	0.919	0.485	0	0
Slit3	Slit3	0	1.41395671142449	0.996	0.629	0	0
Kcnj6	Kcnj6	0	1.40740895032887	0.964	0.553	0	0
Zfpm2	Zfpm2	0	1.39004599075011	0.991	0.641	0	0
Ryr2	Ryr2	0	1.38657874765594	0.997	0.747	0	0
Lyst	Lyst	0	1.38406195683846	0.927	0.53	0	0
Slc7a14	Slc7a14	0	1.36575071180228	0.911	0.527	0	0
Chst9	Chst9	0	1.34455807571705	0.639	0.17	0	0
Adarb2	Adarb2	0	1.34207203659933	0.989	0.349	0	0
Kcnip4	Kcnip4	0	1.34189020115157	1	0.966	0	0
Pip5k1b	Pip5k1b	0	1.33960631476984	0.946	0.55	0	0
2010300C02Rik	2010300C02Rik	0	1.33257868151642	0.944	0.508	0	0
Htr4	Htr4	0	1.33090657252295	0.822	0.319	0	0
Galnt17	Galnt17	0	1.32626491707611	0.993	0.659	0	0
Jph1	Jph1	0	1.31044050311066	0.893	0.453	0	0
Cyp7b1	Cyp7b1	0	1.30498490628515	0.846	0.377	0	0
Tiam1	Tiam1	0	1.29653890154544	0.881	0.362	0	0
Pitpnm2	Pitpnm2	0	1.29175176548081	0.88	0.391	0	0
Kirrel3	Kirrel3	0	1.28618734558386	0.998	0.661	0	0
Gpc4	Gpc4	0	1.28396965805684	0.709	0.191	0	0
Grin2a	Grin2a	0	1.2779561214987	0.999	0.803	0	0
Prkce	Prkce	0	1.27520984237501	0.999	0.829	0	0
Clstn2	Clstn2	0	1.26701930164358	0.992	0.671	0	0
Adcy1	Adcy1	0	1.24275666135495	0.913	0.503	0	0
Cdh8	Cdh8	0	1.24100336778417	0.969	0.596	0	0
Itga8	Itga8	0	1.23396166310399	0.889	0.39	0	0
Cacna1e	Cacna1e	0	1.23199399268886	0.991	0.682	0	0
Vav3	Vav3	0	1.23010086741497	0.781	0.225	0	0
Prox1	Prox1	0	1.21470934260041	0.837	0.228	0	0
Ano3	Ano3	0	1.21058504327376	0.919	0.509	0	0
Slit1	Slit1	0	1.20041674606246	0.887	0.451	0	0
Prkd1	Prkd1	0	1.19990711478289	0.887	0.372	0	0
Tanc1	Tanc1	0	1.19890348094831	0.927	0.504	0	0
Cntnap5b	Cntnap5b	0	1.1971074874463	0.834	0.383	0	0
Cacna1c	Cacna1c	0	1.19316939924306	0.996	0.735	0	0
Dab1	Dab1	0	1.18063490371863	0.999	0.841	0	0
Ak5	Ak5	0	1.16776474786315	0.964	0.556	0	0
Adamts17	Adamts17	0	1.16000941974416	0.779	0.308	0	0
Kalrn	Kalrn	0	1.13400596575443	0.999	0.848	0	0
Syt7	Syt7	0	1.10938098722871	0.91	0.514	0	0
Fam135b	Fam135b	0	1.10750242796438	0.964	0.613	0	0
Maml3	Maml3	0	1.09258679313873	0.875	0.31	0	0
Kctd16	Kctd16	0	1.09167635625528	0.991	0.669	0	0
Auts2	Auts2	0	1.09100048252722	1	0.948	0	0
Slc2a13	Slc2a13	0	1.08251829322014	0.956	0.577	0	0
Add2	Add2	0	1.06119805942277	0.886	0.521	0	0
Mkl2	Mkl2	0	1.05623633765451	0.957	0.664	0	0
Kcnj3	Kcnj3	0	1.05411234103404	0.984	0.72	0	0
Ppp3ca	Ppp3ca	0	1.05171099668873	1	0.991	0	0
Negr1	Negr1	0	1.05013799419502	0.998	0.885	0	0
Dgki	Dgki	0	1.04837037963317	0.994	0.77	0	0
Dlgap2	Dlgap2	0	1.04064255062049	0.999	0.706	0	0
Syn3	Syn3	0	1.04007387349643	0.792	0.437	0	0
Mkx	Mkx	0	1.03982456354114	0.619	0.152	0	0
Gm15738	Gm15738	0	1.03973958588315	0.883	0.506	0	0
Smoc2	Smoc2	0	1.03777422363229	0.583	0.114	0	0
Cemip	Cemip	0	1.03431253836576	0.718	0.189	0	0
Osbp2	Osbp2	0	1.03327933919594	0.84	0.427	0	0
Rbfox3	Rbfox3	0	1.03192804912209	0.966	0.619	0	0
Mmp16	Mmp16	0	1.028739798811	0.99	0.752	0	0
4930509J09Rik	4930509J09Rik	0	1.00217650505915	0.808	0.353	0	0
Il1rapl1	Il1rapl1	0	0.997333929335957	0.998	0.916	0	0
Sntb2	Sntb2	0	0.993971342305699	0.764	0.361	0	0
Dapk1	Dapk1	0	0.986887894158587	0.933	0.611	0	0
Rgs7bp	Rgs7bp	0	0.984147473840765	0.969	0.706	0	0
Kcnd2	Kcnd2	0	0.983009644110854	1	0.907	0	0
Cadm2	Cadm2	0	0.976705376602669	0.999	0.982	0	0
Camk2a	Camk2a	0	0.974149133123649	0.989	0.727	0	0
Pgbd5	Pgbd5	0	0.970370138536138	0.799	0.411	0	0
Pcsk5	Pcsk5	0	0.969227745511918	0.759	0.283	0	0
Ntrk3	Ntrk3	0	0.968211707188398	0.991	0.741	0	0
Vps13c	Vps13c	0	0.967307054401777	0.841	0.487	0	0
Egfem1	Egfem1	0	0.963303011684952	0.991	0.68	0	0
4930578G10Rik	4930578G10Rik	0	0.958757101230243	0.884	0.498	0	0
Rimbp2	Rimbp2	0	0.951273454650562	0.902	0.542	0	0
Kif26b	Kif26b	0	0.944926714038469	0.706	0.242	0	0
Arhgap20	Arhgap20	0	0.944128617128557	0.765	0.378	0	0
Gabra4	Gabra4	0	0.934660451024199	0.822	0.44	0	0
Wipf3	Wipf3	0	0.932740931129932	0.874	0.515	0	0
Lmo7	Lmo7	0	0.928178156206555	0.844	0.423	0	0
Cap2	Cap2	0	0.9274961022875	0.905	0.535	0	0
Dlgap1	Dlgap1	0	0.925971279760528	1	0.929	0	0
Gfod1	Gfod1	0	0.920911573618438	0.843	0.488	0	0
Ntng1	Ntng1	0	0.911108326754756	0.817	0.384	0	0
Lrfn5	Lrfn5	0	0.909802285817201	0.995	0.79	0	0
Iqgap2	Iqgap2	0	0.90749875376275	0.936	0.483	0	0
Gm2163	Gm2163	0	0.905525724249195	0.892	0.533	0	0
C1ql3	C1ql3	0	0.902896885417834	0.641	0.219	0	0
Gabrg2	Gabrg2	0	0.901228598728331	0.863	0.56	0	0
Zbtb20	Zbtb20	0	0.900875192724327	1	0.946	0	0
Map1b	Map1b	0	0.895197990800212	0.989	0.843	0	0
Ptprj	Ptprj	0	0.88994732482682	0.94	0.68	0	0
Cttnbp2	Cttnbp2	0	0.878589887318255	0.995	0.852	0	0
Ptk2b	Ptk2b	0	0.876948841401049	0.921	0.578	0	0
Cblb	Cblb	0	0.874112069795496	0.788	0.446	0	0
Dpp6	Dpp6	0	0.869675717404482	0.992	0.744	0	0
Camk2b	Camk2b	0	0.865984456321397	0.939	0.684	0	0
Rit1.1	Rit1.1	0	0.86501430180307	0.869	0.48	0	0
Rras2	Rras2	0	0.86436181789957	0.697	0.307	0	0
Clvs2	Clvs2	0	0.860346915178329	0.741	0.426	0	0
Lgi1	Lgi1	0	0.859047868876652	0.875	0.573	0	0
Kcnh1	Kcnh1	0	0.856268910175535	0.793	0.38	0	0
Fam163b	Fam163b	0	0.853037325709092	0.559	0.144	0	0
Gnal	Gnal	0	0.843552969577088	0.657	0.271	0	0
Kcnd3	Kcnd3	0	0.842670080443719	0.907	0.528	0	0
Sybu	Sybu	0	0.841456688308995	0.935	0.668	0	0
Hecw1	Hecw1	0	0.840066831689751	0.902	0.581	0	0
Sez6l	Sez6l	0	0.837015318831946	0.921	0.603	0	0
Susd4	Susd4	0	0.827823554313758	0.822	0.499	0	0
Gria1	Gria1	0	0.816358182256621	1	0.846	0	0
Scn3a	Scn3a	0	0.815584323900299	0.796	0.451	0	0
Gabbr2	Gabbr2	0	0.815109671304481	0.942	0.648	0	0
Nsf	Nsf	0	0.811123675071389	0.983	0.814	0	0
Spock3	Spock3	0	0.810730931991326	0.862	0.44	0	0
Atrnl1	Atrnl1	0	0.809587682351986	0.968	0.679	0	0
Slc35f3	Slc35f3	0	0.809234272801441	0.749	0.4	0	0
Lrp1b	Lrp1b	0	0.807562580859034	1	0.947	0	0
Sorbs2	Sorbs2	0	0.79599700211574	0.979	0.741	0	0
Pkig	Pkig	0	0.79334749506426	0.726	0.352	0	0
Fgf14	Fgf14	0	0.791892408983504	1	0.892	0	0
Celf2	Celf2	0	0.791532574880583	1	0.98	0	0
Cdon	Cdon	0	0.790773048134221	0.604	0.215	0	0
Slc16a10	Slc16a10	0	0.789375206296995	0.489	0.142	0	0
Robo2	Robo2	0	0.784837520354922	0.977	0.688	0	0
Eml5	Eml5	0	0.783576145526289	0.93	0.66	0	0
Pde4dip	Pde4dip	0	0.781970653472492	0.968	0.732	0	0
Sv2c	Sv2c	0	0.780691560356865	0.429	0.075	0	0
Rasgrf1	Rasgrf1	0	0.779402290019969	0.961	0.666	0	0
Kcnt2	Kcnt2	0	0.774541333037539	0.92	0.561	0	0
Tmem132b	Tmem132b	0	0.770460352753296	0.948	0.689	0	0
Ablim3	Ablim3	0	0.769884993738482	0.559	0.184	0	0
Ncam2	Ncam2	0	0.768527261092593	0.992	0.801	0	0
Cers6	Cers6	0	0.768131245371528	0.91	0.607	0	0
Rgs7	Rgs7	0	0.766844719069018	0.981	0.739	0	0
Dpyd	Dpyd	0	0.760492717369274	0.888	0.498	0	0
Gm46123	Gm46123	0	0.758123367368101	0.514	0.128	0	0
Gabrb3	Gabrb3	0	0.756259460934646	0.998	0.821	0	0
Elmod1	Elmod1	0	0.754627787645108	0.917	0.646	0	0
Nedd4l	Nedd4l	0	0.753989696258544	0.955	0.741	0	0
Anxa11	Anxa11	0	0.750510951653017	0.47	0.121	0	0
Gabrb2	Gabrb2	0	0.75036892608022	0.919	0.596	0	0
Sipa1l2	Sipa1l2	0	0.74771222731254	0.578	0.179	0	0
Mycbp2	Mycbp2	0	0.7475247980537	0.991	0.897	0	0
Grik2	Grik2	0	0.745407660110809	0.998	0.928	0	0
Slc8a2	Slc8a2	0	0.744151812856274	0.633	0.286	0	0
Baiap2	Baiap2	0	0.742813087742041	0.796	0.455	0	0
Dock10	Dock10	0	0.738358356668298	0.989	0.468	0	0
Syt17	Syt17	0	0.736578698591395	0.653	0.268	0	0
Dpf3	Dpf3	0	0.73453003713264	0.627	0.207	0	0
Plekha2	Plekha2	0	0.730827621093387	0.475	0.089	0	0
Orai2	Orai2	0	0.728487239369907	0.574	0.227	0	0
Frmd4b	Frmd4b	0	0.72701062625512	0.893	0.499	0	0
Nebl	Nebl	0	0.726461950620092	0.986	0.763	0	0
Cacna2d1	Cacna2d1	0	0.72319813715081	0.987	0.759	0	0
Rasgrf2	Rasgrf2	0	0.722528405102214	0.654	0.274	0	0
Nell2	Nell2	0	0.721463532042224	0.98	0.736	0	0
Inpp4b	Inpp4b	0	0.711551406982211	0.804	0.4	0	0
Nkain2	Nkain2	0	0.706246845794317	1	0.914	0	0
Susd1	Susd1	0	0.699044890657226	0.49	0.159	0	0
Prdm5	Prdm5	0	0.692674693996179	0.58	0.181	0	0
Abr	Abr	0	0.68637620975133	0.931	0.697	0	0
Ntf3	Ntf3	0	0.674689409623237	0.402	0.07	0	0
Rph3a	Rph3a	0	0.66442352419482	0.618	0.25	0	0
Arsj	Arsj	0	0.663172050588391	0.368	0.062	0	0
Rims1	Rims1	0	0.652575625033829	0.996	0.785	0	0
Nrcam	Nrcam	0	0.652186835240147	0.988	0.807	0	0
Tnik	Tnik	0	0.630832355762487	0.985	0.83	0	0
Sorbs1	Sorbs1	0	0.628882037514942	0.966	0.767	0	0
A830018L16Rik	A830018L16Rik	0	0.607672429454932	0.915	0.553	0	0
Trpm3	Trpm3	0	0.600832704147623	0.99	0.604	0	0
Dscam	Dscam	0	0.600089460780471	0.979	0.679	0	0
Tspan18	Tspan18	0	0.59367038586656	0.419	0.11	0	0
Prox1os	Prox1os	0	0.592894761621023	0.376	0.056	0	0
Ccnjl	Ccnjl	0	0.587411100648413	0.405	0.102	0	0
Napepld	Napepld	0	0.578611729930018	0.435	0.123	0	0
Nbea	Nbea	0	0.562838546840818	0.997	0.933	0	0
Ank3	Ank3	0	0.556165330189292	0.999	0.899	0	0
Tnr	Tnr	0	0.542119525259527	0.982	0.677	0	0
Cntn5	Cntn5	0	0.535578855349494	0.977	0.518	0	0
Slc29a4	Slc29a4	0	0.460040155192764	0.303	0.05	0	0
Il1r1	Il1r1	0	0.378784107972829	0.286	0.044	0	0
Cpne4	Cpne4	5.51314227786741e-308	0.491996910563422	0.777	0.349	1.26532128419335e-303	0
Lrrc7	Lrrc7	2.60876399411318e-307	0.656400207220205	1	0.811	5.98737424288917e-303	0
Shisa6	Shisa6	7.42905742098634e-307	0.604577043953358	0.972	0.616	1.70504296869057e-302	0
Plekha5	Plekha5	8.90736241421649e-306	0.675800062085852	0.958	0.75	2.04432874768683e-301	0
Ptpro	Ptpro	3.142873871651e-303	0.537420519507515	0.598	0.231	7.21320982282622e-299	0
Galnt18	Galnt18	3.28257557593321e-303	0.708547401446452	0.924	0.58	7.5338392043243e-299	0
Cacna1d	Cacna1d	5.84121334248105e-302	0.675593546381505	0.95	0.697	1.34061687423283e-297	0
Kcnc3	Kcnc3	6.66829741513447e-302	0.678038167927359	0.594	0.265	1.53044093974751e-297	0
Gm12216	Gm12216	6.15842459339405e-297	0.565945311592252	0.379	0.099	1.41342002842987e-292	0
Nr3c2	Nr3c2	7.40314835237602e-296	0.726017489769888	0.979	0.78	1.69909657835382e-291	0
Diaph2	Diaph2	7.71171278492474e-296	0.638023967825438	0.942	0.734	1.76991520126808e-291	0
Brinp1	Brinp1	4.74440827603973e-292	0.70814476935766	0.976	0.733	1.08888914343388e-287	0
Cald1	Cald1	1.17737614898066e-291	0.458226219702963	0.581	0.204	2.70219599952552e-287	0
Adcy2	Adcy2	2.69165720906559e-290	0.682409752891061	0.942	0.634	6.17762246052644e-286	0
Lct	Lct	6.09219346019737e-290	0.471773068716516	0.266	0.044	1.3982193210499e-285	0
Tenm1	Tenm1	8.18364983606841e-290	0.667165137018619	0.909	0.581	1.87822947387606e-285	0
Rilpl1	Rilpl1	6.32994182551295e-289	0.628981618660351	0.538	0.216	1.45278494837348e-284	0
St6galnac3	St6galnac3	8.05014451117413e-289	0.366701736714111	0.948	0.679	1.84758866675957e-284	0
Klhl29	Klhl29	3.3913253600683e-285	0.669764495490027	0.907	0.576	7.78343083389276e-281	0
Cecr2	Cecr2	6.67018581841166e-285	0.56161553398472	0.497	0.165	1.53087434718366e-280	0
Mef2c	Mef2c	2.17076381433007e-283	0.472640864686735	0.884	0.517	4.98212003026893e-279	0
Dgkg	Dgkg	1.18444723497644e-282	0.668396718173466	0.94	0.584	2.71842484899442e-278	0
Tmem117	Tmem117	7.37212094355391e-280	0.654320330599022	0.721	0.396	1.69197547775506e-275	0
B4galt1	B4galt1	8.25306032062116e-280	0.498943770466994	0.374	0.096	1.89415987418576e-275	0
Ralgapa2	Ralgapa2	2.93656724874347e-279	0.747062298632017	0.863	0.621	6.73971549259114e-275	0
Epha4	Epha4	3.61688780911522e-277	0.67517790158319	0.961	0.736	8.30111921070035e-273	0
Gm12394	Gm12394	3.60111411431542e-276	0.677966813380996	0.642	0.313	8.26491700376532e-272	0
Ccbe1	Ccbe1	7.00401806752143e-275	0.602601170719223	0.616	0.248	1.60749218667684e-270	0
Vwa3b	Vwa3b	2.29199227312069e-272	0.400776679075003	0.274	0.048	5.26035146603929e-268	0
Prmt8	Prmt8	7.52170329586828e-268	0.664684221396246	0.637	0.324	1.72630612343473e-263	0
Prkg1	Prkg1	2.63800042186411e-265	0.556567677680915	0.985	0.721	6.05447476822032e-261	0
Ptpre	Ptpre	2.84479817083125e-264	0.617707282054678	0.735	0.406	6.5290962818748e-260	0
Syne1	Syne1	3.49007417051332e-263	0.392379226784684	0.977	0.843	8.01006922874513e-259	0
Prickle1	Prickle1	3.83906579550748e-263	0.624630930046873	0.96	0.704	8.81103990726923e-259	0
Slc44a5	Slc44a5	1.64086532597027e-262	0.649542596680262	0.837	0.507	3.76595000963436e-258	0
Npnt	Npnt	7.5439147396056e-262	0.413438014743071	0.291	0.058	1.73140387188688e-257	0
Fam155a	Fam155a	1.48898414199337e-259	0.598286232234213	0.999	0.861	3.41736750428898e-255	0
Grm7	Grm7	3.02971523482429e-259	0.594575217139706	0.998	0.834	6.95349943544522e-255	0
Nhsl2	Nhsl2	1.31509113696805e-258	0.47809381108599	0.692	0.381	3.01826566845538e-254	0
Col25a1	Col25a1	3.82227105770156e-256	0.261356888775528	0.669	0.327	8.77249430453086e-252	0
Mtmr12	Mtmr12	8.98599225650604e-256	0.64992267597494	0.631	0.328	2.0623750827907e-251	0
Calb1	Calb1	1.33996375967681e-255	0.5791785150645	0.493	0.186	3.07535082483425e-251	0
Cacna1h	Cacna1h	2.44834181747869e-255	0.584618034193126	0.452	0.171	5.61918930529534e-251	0
Ntng2	Ntng2	9.78793077522936e-255	0.612759122310005	0.591	0.267	2.24642799222289e-250	0
Fat4	Fat4	1.06116493144563e-254	0.613752936010613	0.492	0.189	2.43547963416087e-250	0
Foxo1	Foxo1	1.64218246894384e-253	0.522255117025269	0.587	0.235	3.768972984473e-249	0
Nek10	Nek10	4.70407331439517e-253	0.477349233957644	0.377	0.108	1.07963186638684e-248	0
Gabra2	Gabra2	1.13134609604213e-247	0.601625431219347	0.965	0.696	2.59655242502628e-243	0
Grin2b	Grin2b	8.00921616039331e-247	0.547326864003312	0.999	0.839	1.83819520097187e-242	0
Smad3	Smad3	1.65271286711604e-246	0.663161123814558	0.599	0.289	3.79314130131802e-242	0
Prtg	Prtg	8.83304704518843e-245	0.529097835817754	0.431	0.145	2.0272726273412e-240	0
Cnih3	Cnih3	1.96690089885546e-243	0.608011813009617	0.519	0.22	4.51423425296317e-239	0
Dlg2	Dlg2	2.2691186843552e-243	0.534959988497906	1	0.963	5.20785429246361e-239	0
Chn1	Chn1	2.7539335982505e-242	0.576617679300668	0.953	0.791	6.32055300134472e-238	0
Ksr2.1	Ksr2.1	4.52690460830215e-241	0.635708136292877	0.895	0.605	1.03896987665143e-236	0
Grin1	Grin1	5.37299407626755e-240	0.611904565576215	0.952	0.669	1.23315587044417e-235	0
Tmtc1	Tmtc1	6.08847840017907e-240	0.675094916871695	0.704	0.4	1.3973666776251e-235	0
Gng7	Gng7	3.62782326924753e-239	0.542941434378218	0.519	0.221	8.32621718525001e-235	0
Adamts3	Adamts3	3.14539310908712e-237	0.626227073606115	0.548	0.246	7.21899172466584e-233	0
Fam19a1	Fam19a1	6.06015219802047e-237	0.283129887019412	0.961	0.617	1.39086553096768e-232	0
Sgsm2	Sgsm2	1.93542019169826e-236	0.639018514418267	0.603	0.318	4.44198288196668e-232	0
Arsb	Arsb	1.62016666817849e-235	0.640480059098032	0.788	0.524	3.71844452013645e-231	0
4921534H16Rik	4921534H16Rik	2.40554765517011e-235	0.60337242356634	0.546	0.249	5.52097242338093e-231	0
Ncald	Ncald	1.78698529889653e-233	0.540953052587858	0.906	0.613	4.10130995949742e-229	0
Carmil1	Carmil1	4.12671824460614e-233	0.628907563616778	0.735	0.431	9.47123104319556e-229	0
Xpr1	Xpr1	4.90251241315212e-232	0.587811333319893	0.813	0.529	1.12517562394254e-227	0
Cacnb2	Cacnb2	2.34025843995425e-231	0.392535919573618	0.994	0.774	5.371127145539e-227	0
Cdh12	Cdh12	1.02592919516738e-229	0.655593899940398	0.863	0.53	2.35461009582865e-225	0
Ppp1r1a	Ppp1r1a	2.48480034431215e-229	0.517154598087053	0.434	0.164	5.70286527023082e-225	0
Sipa1l3	Sipa1l3	5.37449683015948e-229	0.620250268720631	0.854	0.566	1.2335007674899e-224	0
Lrrc3b	Lrrc3b	2.8908328007052e-228	0.567896795619219	0.395	0.137	6.6347503608985e-224	0
Ppp1r13b	Ppp1r13b	6.86403689268327e-228	0.62690520313638	0.771	0.499	1.57536510723974e-223	0
Cplx2	Cplx2	6.81195648018967e-226	0.56107071556127	0.708	0.402	1.56341213176833e-221	0
Dagla	Dagla	2.26577940598263e-225	0.619649194456318	0.629	0.341	5.20019031467073e-221	0
Cdh13	Cdh13	8.28988786820892e-225	0.474316217738561	0.684	0.324	1.90261216463263e-220	0
Atp2b2	Atp2b2	9.3382638445855e-225	0.569539856103177	0.925	0.695	2.14322493497082e-220	0
Pla2g4e	Pla2g4e	2.37797349464697e-224	0.473828274179699	0.344	0.103	5.45768696756426e-220	0
Trank1	Trank1	8.50509191480817e-224	0.611004060248716	0.747	0.456	1.95200364536762e-219	0
Rtn1	Rtn1	1.46054274103167e-222	0.459692474394418	0.981	0.882	3.35209164494179e-218	0
Gm42477	Gm42477	3.85317459901916e-222	0.529724498071698	0.402	0.149	8.84342102220888e-218	0
Ndst4	Ndst4	3.37793631657692e-221	0.428788309275596	0.578	0.246	7.75270164017569e-217	0
Atxn1	Atxn1	3.73782487865734e-221	0.501637129358198	0.988	0.814	8.57868187900647e-217	0
Rab40b	Rab40b	4.73784716920195e-221	0.592251397904882	0.594	0.312	1.08738330380354e-216	0
Atf6	Atf6	9.92000880787132e-221	0.613069374815663	0.769	0.503	2.27674122149455e-216	0
Sipa1l1	Sipa1l1	2.37854098465914e-220	0.589732542778242	0.944	0.688	5.45898941389119e-216	0
Car12	Car12	1.01315323511404e-218	0.449982828362533	0.404	0.14	2.32528798991023e-214	0
Gm16267	Gm16267	2.08428392650022e-218	0.396295459461906	0.251	0.055	4.78364003971066e-214	0
Rapgef2	Rapgef2	6.27063882339043e-217	0.550810116308995	0.952	0.76	1.43917431635634e-212	0
Zfp804b	Zfp804b	8.04401054416456e-217	0.361703167368129	0.533	0.23	1.84618085999121e-212	0
Rapgefl1	Rapgefl1	1.43181240734024e-216	0.570527436912951	0.546	0.274	3.28615265608659e-212	0
Med12l	Med12l	2.74901892754193e-216	0.615065036861069	0.856	0.631	6.30927334060147e-212	0
Ppm1e	Ppm1e	3.17005799607523e-214	0.443997749487735	0.986	0.806	7.27560010679226e-210	0
Nrp1	Nrp1	7.8793066967567e-214	0.616099926623827	0.878	0.581	1.80837967997263e-209	0
Tnrc6c	Tnrc6c	9.70445750058691e-213	0.508557826871902	0.975	0.832	2.2272700409597e-208	0
Prkag2	Prkag2	1.0010377162549e-212	0.512387543987298	0.888	0.573	2.29748166257662e-208	0
Myo5b	Myo5b	1.17209909278171e-212	0.513541916748681	0.459	0.183	2.69008462784331e-208	0
Ankrd6	Ankrd6	1.25246061075501e-211	0.509636902624561	0.548	0.251	2.87452234774382e-207	0
Ptpn3	Ptpn3	2.44683401157398e-211	0.552304598552423	0.617	0.322	5.61572873996343e-207	0
Spon1	Spon1	8.20115890152131e-210	0.556252805623143	0.688	0.366	1.88224797948815e-205	0
Rnf112	Rnf112	2.08592745214247e-209	0.572286786415848	0.738	0.441	4.78741209541218e-205	0
Slc24a4	Slc24a4	8.20373793593619e-208	0.518592964581741	0.584	0.286	1.88283989367672e-203	0
Pcdh17	Pcdh17	1.49241023430933e-207	0.648913163473708	0.794	0.506	3.42523072876335e-203	0
Stxbp5	Stxbp5	8.63862656533653e-207	0.572238534044208	0.877	0.654	1.98265118301039e-202	0
Stxbp5l	Stxbp5l	7.96327116004442e-204	0.496615263569165	0.967	0.723	1.8276503639418e-199	0
Gria2	Gria2	7.79085229441288e-203	0.41166728089502	0.999	0.961	1.7880785100907e-198	0
Sntg1	Sntg1	7.84455576455473e-203	0.457635046195549	0.989	0.736	1.80040399352296e-198	0
Wasf1	Wasf1	1.79111759810777e-202	0.552865046489236	0.895	0.655	4.11079399941713e-198	0
Epb41l1	Epb41l1	5.44522206336474e-201	0.57779871824528	0.766	0.507	1.24973291576284e-196	0
Arhgef4	Arhgef4	3.84230044909542e-200	0.435061444842104	0.634	0.34	8.81846376071891e-196	0
Kcng2	Kcng2	6.30849200915877e-200	0.440555428085971	0.359	0.124	1.44786200102203e-195	0
Cnnm1	Cnnm1	1.18644838928467e-199	0.587243036485561	0.595	0.338	2.72301769824726e-195	0
Csmd1	Csmd1	1.72109790254125e-198	0.502783143349712	0.999	0.944	3.95009179612243e-194	0
Unc80	Unc80	2.86352567750104e-198	0.536679973432547	0.946	0.698	6.57207778243264e-194	0
Kbtbd11	Kbtbd11	4.99329924668861e-198	0.465450313109344	0.451	0.187	1.1460121101075e-193	0
Bdnf	Bdnf	6.30586714341984e-198	0.561081877913696	0.466	0.204	1.44725956808629e-193	0
Me3	Me3	9.53746955169385e-196	0.570663859033208	0.853	0.58	2.18894463680925e-191	0
Ttll11	Ttll11	1.58185732936247e-194	0.577984834399901	0.77	0.499	3.63052075661981e-190	0
Ksr2	Ksr2	6.86090742160099e-193	0.476375038864589	0.985	0.764	1.57464686233164e-188	0
Btbd3	Btbd3	6.65136667752613e-192	0.540055802703101	0.622	0.345	1.52655516615902e-187	0
Sptb	Sptb	8.35322703736996e-192	0.533935991307577	0.555	0.291	1.91714913734678e-187	0
Gabrb1	Gabrb1	4.86930738034277e-190	0.322616841225063	0.998	0.858	1.11755473686247e-185	0
Sidt1	Sidt1	5.46707952586909e-190	0.631003041449062	0.767	0.497	1.25474942198221e-185	0
6530403H02Rik	6530403H02Rik	2.80949157975628e-189	0.397954507157623	0.563	0.26	6.44806412469864e-185	0
Zbtb16	Zbtb16	2.01045271807006e-188	0.55457058878582	0.826	0.563	4.61419003324258e-184	0
Pde1b	Pde1b	1.47184626183535e-187	0.39151982562286	0.311	0.099	3.37803435553831e-183	0
Nkain3	Nkain3	2.98715135735067e-187	0.479649874358679	0.888	0.595	6.85581108025552e-183	0
Acvr1c	Acvr1c	8.50569789229588e-187	0.528936833882867	0.32	0.106	1.95214272326083e-182	0
Slc16a7	Slc16a7	4.91858100942787e-186	0.549882705250063	0.732	0.475	1.12886352747379e-181	0
Lrfn2	Lrfn2	2.15537898400596e-185	0.587902209167181	0.748	0.482	4.94681030619209e-181	0
Zmat4	Zmat4	3.08178803603528e-185	0.369197721656546	0.853	0.512	7.07301172150457e-181	0
Sptbn4	Sptbn4	4.83761722389341e-185	0.563425773982325	0.723	0.47	1.11028152905578e-180	0
Cdk14	Cdk14	1.63189851226082e-184	0.461259332590217	0.969	0.793	3.74537027548981e-180	0
Gm42439	Gm42439	4.67633910056406e-184	0.567216764083146	0.654	0.388	1.07326658697046e-179	0
Pvt1	Pvt1	3.6649617313374e-182	0.487541831672043	0.714	0.436	8.41145366959246e-178	0
Unc79	Unc79	1.34490272892426e-181	0.52587547320799	0.934	0.679	3.08668625315407e-177	0
Mkl1	Mkl1	1.76404321528005e-180	0.557181042490154	0.802	0.571	4.04865558338925e-176	0
Ptprd	Ptprd	2.13495148192419e-179	0.30413195761459	1	0.966	4.89992714616421e-175	0
4930567K20Rik	4930567K20Rik	2.09563331346401e-176	0.455920763528015	0.325	0.115	4.80968801773126e-172	0
Pde8b	Pde8b	1.47065195479413e-175	0.471903681057298	0.788	0.531	3.375293301448e-171	0
Plxna4os3	Plxna4os3	5.93943655489727e-174	0.482526224999748	0.378	0.157	1.36316008371447e-169	0
Ube2e2	Ube2e2	8.43961892882873e-174	0.41185966627975	0.988	0.902	1.93697694035548e-169	0
Hace1	Hace1	1.66844618648149e-173	0.544594319874925	0.709	0.471	3.82925084259367e-169	0
Cep112	Cep112	2.72018157576387e-173	0.692118549710685	0.658	0.403	6.24308873453567e-169	0
Kcnip2	Kcnip2	5.49099768064125e-172	0.495921149389317	0.567	0.305	1.26023887768397e-167	0
Iqsec2	Iqsec2	1.22915961521716e-169	0.517479607070108	0.807	0.563	2.8210442328849e-165	0
Scn8a	Scn8a	6.4036438176867e-168	0.503650459999939	0.931	0.714	1.46970029259727e-163	0
Gsg1l	Gsg1l	1.47817759294401e-166	0.575640738379061	0.342	0.129	3.39256539356579e-162	0
Kcnk10	Kcnk10	1.67404518650962e-166	0.507753093236708	0.55	0.3	3.84210110755822e-162	0
Snca	Snca	3.73788710066223e-166	0.503690124401643	0.88	0.669	8.57882468472988e-162	0
Fbxl7	Fbxl7	4.65791754262389e-166	0.382381796377085	0.526	0.258	1.06903865520761e-161	0
Palm2	Palm2	6.54030183244299e-166	0.443883089991392	0.776	0.551	1.50106467356399e-161	0
Nfib	Nfib	2.1852466519818e-165	0.334656211680497	0.988	0.862	5.01535959096343e-161	0
Gfra1	Gfra1	4.9966212984561e-165	0.430269329414888	0.45	0.193	1.14677455420866e-160	0
Pard3	Pard3	7.9637191461848e-165	0.436205833246142	0.846	0.594	1.82775318124087e-160	0
Tle1	Tle1	1.02447324682091e-164	0.491859511966849	0.632	0.366	2.35126854877867e-160	0
St6galnac5	St6galnac5	3.42854028581868e-164	0.471331416527873	0.97	0.693	7.86884280998245e-160	0
Filip1	Filip1	4.77919585357852e-164	0.370701935186406	0.314	0.109	1.09687324035481e-159	0
Fbxo34	Fbxo34	5.65739407826297e-164	0.500401040327549	0.66	0.41	1.29842851490213e-159	0
Trim9	Trim9	3.20249912840178e-163	0.486498234450951	0.922	0.701	7.35005574959492e-159	0
Car10	Car10	6.66207294023699e-162	0.386203267681849	0.748	0.417	1.52901236051379e-157	0
Olfm1	Olfm1	7.71350931272855e-161	0.439627701659811	0.877	0.687	1.77032752236433e-156	0
Grik4	Grik4	8.87000157093746e-161	0.294430363953284	0.774	0.45	2.03575406054586e-156	0
Chsy3	Chsy3	1.58228388714827e-159	0.286539159294209	0.776	0.45	3.63149974939399e-155	0
Scn2a	Scn2a	3.30158960269113e-159	0.47382854926756	0.948	0.754	7.57747829713641e-155	0
Rgl1	Rgl1	7.59617638954828e-159	0.495609080202363	0.754	0.509	1.74339844316523e-154	0
Plcb1	Plcb1	1.91323330433087e-158	0.382867031635986	0.995	0.85	4.39106175676979e-154	0
Ablim1	Ablim1	1.10783898799866e-157	0.405722382939475	0.807	0.52	2.54260126135573e-153	0
Nsun7	Nsun7	1.1541626802478e-154	0.455300911429623	0.483	0.249	2.64891876743672e-150	0
Sgip1	Sgip1	3.73005159631908e-154	0.426730423407388	0.965	0.798	8.56084141871192e-150	0
Celf3	Celf3	7.1666489024133e-153	0.47461833986304	0.588	0.353	1.64481758959288e-148	0
Plppr4	Plppr4	1.04659639675061e-152	0.459656858360784	0.901	0.71	2.40204339018233e-148	0
Gm44151	Gm44151	8.35729333079114e-152	0.502142894283228	0.712	0.448	1.91808239234987e-147	0
Stk32c	Stk32c	2.81676580690875e-151	0.352719642757605	0.333	0.128	6.46475920343626e-147	0
Arhgef9	Arhgef9	3.73848056830205e-151	0.483642774719694	0.859	0.644	8.58018675231003e-147	0
Bsn	Bsn	5.93981393612087e-151	0.486422762321152	0.747	0.505	1.3632466964791e-146	0
Tead1	Tead1	7.21583801524196e-151	0.378493973781818	0.712	0.43	1.65610698287818e-146	0
Arhgap39	Arhgap39	5.7032426919269e-149	0.472376884080336	0.891	0.68	1.30895123022414e-144	0
Celf4	Celf4	2.75481784722615e-148	0.36854936716126	0.956	0.709	6.32258244116873e-144	0
Disc1	Disc1	5.93269026312112e-146	0.316841051660072	0.306	0.111	1.36161174228893e-141	0
Stox2	Stox2	5.80542294843658e-145	0.373393916914327	0.912	0.769	1.33240262089568e-140	0
4732463B04Rik	4732463B04Rik	7.43633103468969e-145	0.371946333241525	0.255	0.085	1.70671233577163e-140	0
Mapk1	Mapk1	1.19765268082634e-141	0.427364068496954	0.887	0.717	2.74873266776453e-137	0
Vstm2a	Vstm2a	1.00087916144751e-140	0.395989577458054	0.584	0.326	2.29711776343819e-136	0
Kcnc4	Kcnc4	1.02225689037024e-140	0.344912526724836	0.272	0.094	2.34618178908874e-136	0
Tmem150c	Tmem150c	2.85556327260555e-140	0.464710849759797	0.56	0.327	6.55380326695701e-136	0
Csmd2	Csmd2	2.06008798138895e-139	0.422491300206504	0.882	0.64	4.72810792608579e-135	0
1700111E14Rik	1700111E14Rik	2.57158212926591e-139	0.466980428143774	0.538	0.308	5.9020381448782e-135	0
Kcnk1	Kcnk1	1.2375360108457e-138	0.384589142779901	0.414	0.195	2.84026889849196e-134	0
Pde4a	Pde4a	1.28990557696019e-138	0.48723445333485	0.633	0.401	2.96046228968133e-134	0
P2ry14	P2ry14	1.36027300411776e-136	0.508036340603909	0.621	0.398	3.12196257175068e-132	0
Mmp17	Mmp17	3.55504011318189e-135	0.422949848957441	0.454	0.237	8.15917256376376e-131	0
Rogdi	Rogdi	3.81217831692027e-135	0.390500855435231	0.48	0.26	8.7493304551637e-131	0
2900055J20Rik	2900055J20Rik	1.1164520421513e-134	0.446400881667703	0.519	0.297	2.56236908194144e-130	0
Map3k4	Map3k4	5.28720417315367e-133	0.429534002899794	0.469	0.255	1.2134662297805e-128	0
Icam5	Icam5	8.98823827760963e-133	0.416207503434891	0.587	0.358	2.06289056709419e-128	0
Aff2	Aff2	4.52508425767411e-132	0.403569038393099	0.689	0.438	1.03855208797879e-127	0
Neurl1a	Neurl1a	1.94680998857064e-131	0.43142804966746	0.455	0.249	4.46812360476847e-127	0
Adgrb2	Adgrb2	4.08151726543464e-131	0.414990829542787	0.676	0.441	9.36749027589905e-127	0
Unc13a	Unc13a	2.15923532845009e-128	0.447774195172572	0.66	0.44	4.95566100232581e-124	0
4930532I03Rik	4930532I03Rik	3.42715329656619e-127	0.406576615377734	0.352	0.164	7.86565953094905e-123	0
Lmo3	Lmo3	4.57872220444256e-127	0.461585631406212	0.693	0.437	1.05086253314161e-122	0
Large1	Large1	4.88596290818222e-127	0.359275581665227	0.99	0.857	1.1213773470569e-122	0
Runx2	Runx2	5.07436948971335e-126	0.322109176438193	0.756	0.458	1.16461854158411e-121	0
Csgalnact1	Csgalnact1	3.33785947144733e-125	0.275284372084033	0.569	0.304	7.66072127291877e-121	0
Ipcef1	Ipcef1	4.14828907816114e-125	0.347945728884191	0.292	0.114	9.52073826328763e-121	0
Acvr1	Acvr1	6.21856438599107e-125	0.460235166013259	0.684	0.464	1.42722271222881e-120	0
1810041L15Rik	1810041L15Rik	4.36646607177633e-124	0.280879277832791	0.278	0.105	1.00214762813339e-119	0
Gfra2	Gfra2	4.88958651433001e-124	0.304840512571848	0.293	0.113	1.12220900090388e-119	0
Ap3b1	Ap3b1	7.99313329580095e-124	0.381104904410004	0.744	0.535	1.83450402271928e-119	0
Cenpp	Cenpp	1.57335663790694e-123	0.439043478680309	0.434	0.229	3.61101081966022e-119	0
Slc4a7	Slc4a7	4.71007172358534e-123	0.445970528924219	0.647	0.427	1.08100856128007e-118	0
Gm16351	Gm16351	3.03060243135181e-122	0.403126530953973	0.335	0.15	6.95553564019553e-118	0
Sorbs2os	Sorbs2os	3.30226112526333e-122	0.425343308970885	0.666	0.439	7.57901950859186e-118	0
Crtc1	Crtc1	3.45712576824119e-122	0.428005840704325	0.549	0.34	7.93444935069035e-118	0
Mlip	Mlip	5.0608926454536e-122	0.401162488627605	0.64	0.395	1.16152547105806e-117	0
Mamld1	Mamld1	1.25415692601814e-121	0.415128803636146	0.54	0.32	2.87841556090423e-117	0
Faah	Faah	1.29575947018629e-121	0.423545690245006	0.602	0.382	2.97389756002455e-117	0
Gng2	Gng2	7.56909090113319e-121	0.457212952683806	0.731	0.528	1.73718205271908e-116	0
B4galt5	B4galt5	1.06625641345377e-120	0.368014725726331	0.386	0.191	2.44716509451774e-116	0
Dock3	Dock3	2.5009482569338e-120	0.405567171493775	0.954	0.792	5.73992634448876e-116	0
Nrg3	Nrg3	3.66938302749331e-120	0.405401816846161	1	0.948	8.4216009863999e-116	0
Myt1l	Myt1l	1.61397542985881e-119	0.375456292502159	0.978	0.742	3.70423500906896e-115	0
Arhgap15	Arhgap15	2.76876920251904e-119	0.428323449131527	0.406	0.204	6.35460219670146e-115	0
Spata2	Spata2	7.81631294967867e-119	0.360679429055938	0.379	0.185	1.79392198508075e-114	0
Map2k6	Map2k6	8.07231842827156e-119	0.438750607175748	0.59	0.38	1.85267780247261e-114	0
Dok6	Dok6	8.90914235144374e-119	0.36622264970371	0.964	0.74	2.04473726107985e-114	0
Slc30a3	Slc30a3	6.98158276107737e-118	0.284245930002598	0.254	0.093	1.60234305949487e-113	0
Sh3rf3	Sh3rf3	1.02082639590877e-117	0.340113551254603	0.767	0.517	2.34289866125021e-113	0
Cacng8	Cacng8	1.1056958640857e-117	0.424590586500304	0.634	0.409	2.5376825776631e-113	0
Cacng3	Cacng3	2.37724903213261e-117	0.404912642017787	0.529	0.308	5.45602425364755e-113	0
Phf24	Phf24	5.85023295264735e-117	0.420144818038443	0.657	0.443	1.34268696496209e-112	0
Ppm1h	Ppm1h	8.00177976430563e-117	0.357628973189822	0.803	0.596	1.83648847370578e-112	0
Glce	Glce	9.61849064741342e-117	0.362475039759732	0.424	0.219	2.20753978848785e-112	0
Zfp831	Zfp831	2.65406975436651e-116	0.419124262333362	0.464	0.263	6.09135549324658e-112	0
Ppp1r9a	Ppp1r9a	2.5642974978184e-115	0.346874287628957	0.927	0.778	5.88531918724301e-111	0
Ildr2	Ildr2	6.18696976253857e-115	0.355947669527536	0.667	0.442	1.41997143020023e-110	0
Foxk1	Foxk1	7.37893753751628e-115	0.376173577274618	0.467	0.265	1.69353995423536e-110	0
Celf1	Celf1	1.07594518643378e-114	0.376949394469626	0.914	0.758	2.46940179738416e-110	0
Mpped2	Mpped2	2.53838710242224e-113	0.365360672715828	0.756	0.513	5.82585223876928e-109	0
Ippk	Ippk	6.9808082384464e-113	0.342161824287463	0.375	0.186	1.60216529880583e-108	0
Aagab	Aagab	2.08239703354661e-112	0.371152821104509	0.447	0.251	4.77930943169283e-108	0
Hectd2	Hectd2	5.96908279903863e-112	0.585487735184661	0.573	0.386	1.36996419320736e-107	0
Klhl32	Klhl32	1.3141896334261e-111	0.344656773382921	0.686	0.449	3.01619662767625e-107	0
Akain1	Akain1	3.45967740172728e-111	0.316728857609698	0.253	0.097	7.94030560470428e-107	0
Znrf3	Znrf3	4.00201218813273e-111	0.287596355480752	0.632	0.392	9.18501817298344e-107	0
Arhgap10	Arhgap10	5.71299472056163e-111	0.361759530228145	0.358	0.174	1.3111894183161e-106	0
Sema6d	Sema6d	6.32498819012985e-111	0.310726212549826	0.861	0.606	1.4516480395167e-106	0
Zhx2	Zhx2	1.06405490636323e-110	0.275809768015894	0.503	0.274	2.44211241559425e-106	0
Pigk	Pigk	2.09808460100792e-110	0.362625730244069	0.902	0.62	4.81531396777328e-106	0
Dgat2	Dgat2	2.1040261431024e-110	0.290595818060706	0.283	0.116	4.82895040103432e-106	0
Ppp1r12b	Ppp1r12b	4.85623917922861e-110	0.397567156289818	0.83	0.656	1.11455545402476e-105	0
Phf20l1	Phf20l1	7.70131678079918e-110	0.362536984246349	0.897	0.737	1.76752921436122e-105	0
Atp2b3	Atp2b3	7.3410797499255e-109	0.284961831326842	0.628	0.423	1.6848512134054e-104	0
Scn3b	Scn3b	1.50019803211238e-108	0.400318213812174	0.552	0.347	3.44310450350113e-104	0
Lzts3	Lzts3	2.47841410390742e-108	0.363023966265868	0.39	0.206	5.68820820987792e-104	0
Mcu	Mcu	9.78990770831775e-108	0.390945764771123	0.754	0.555	2.24688171813601e-103	0
Mgat5b	Mgat5b	3.56107332863652e-107	0.317081024732777	0.38	0.189	8.17301939655368e-103	0
Rap1gap2	Rap1gap2	6.26452951811569e-107	0.395533148493294	0.572	0.364	1.43777216970273e-102	0
Camkk1	Camkk1	8.80213158680875e-107	0.325951065629734	0.375	0.192	2.02017722048848e-102	0
Mast3	Mast3	1.67616375021635e-106	0.293458158371252	0.645	0.419	3.84696342312154e-102	0
Fkbp5	Fkbp5	2.53323270245438e-106	0.286110001821882	0.511	0.302	5.81402237540305e-102	0
Fyco1	Fyco1	5.15511802806519e-106	0.343644886944642	0.478	0.277	1.18315113862124e-101	0
Tnip2	Tnip2	2.07501206040914e-105	0.285162524516314	0.273	0.113	4.76236017984503e-101	0
Acap2	Acap2	5.55833789314677e-105	0.376217505505743	0.909	0.75	1.27569412985612e-100	0
Slc39a6	Slc39a6	1.18045980030468e-104	0.266683550793549	0.276	0.113	2.70927328767926e-100	0
Fry	Fry	4.6885194486956e-104	0.31175984686197	0.963	0.798	1.07606209867013e-99	0
Kat6b	Kat6b	5.26802468254567e-104	0.354565602707202	0.837	0.66	1.20906434489106e-99	0
Pkia	Pkia	1.60527233348979e-103	0.387498353493691	0.697	0.496	3.68426053259242e-99	0
Rasgef1a	Rasgef1a	2.1388310901525e-103	0.391094218890596	0.722	0.511	4.90883123500899e-99	0
Map2k1	Map2k1	4.0734916485596e-103	0.349817987059741	0.697	0.494	9.34907068260913e-99	0
Abcc8	Abcc8	1.75714416501705e-102	0.342455006905515	0.288	0.131	4.03282157313063e-98	0
Stag1	Stag1	2.05602197555873e-102	0.345043463036374	0.943	0.835	4.71877603610484e-98	0
Rps6ka2	Rps6ka2	6.43762035600664e-102	0.352181742416375	0.497	0.296	1.47749824790708e-97	0
Pnrc1	Pnrc1	1.69354130717573e-101	0.265541381023396	0.275	0.113	3.88684665409902e-97	0
Nexmif	Nexmif	8.86506231246224e-101	0.435655103205842	0.652	0.464	2.03462045133321e-96	0
Adarb1	Adarb1	2.14968438530553e-100	0.369174307646685	0.595	0.39	4.93374063271473e-96	0
Dnah9	Dnah9	3.6741037601219e-100	0.282504125690245	0.598	0.37	8.43243553985577e-96	0
Fut8	Fut8	3.71540819704766e-99	0.367931003115638	0.833	0.668	8.52723335304409e-95	0
Igfbp5	Igfbp5	9.20976545260349e-99	0.257038319233	0.32	0.145	2.11373326902703e-94	0
Itsn1	Itsn1	1.61924363816104e-98	0.330431911850384	0.765	0.572	3.71632607394341e-94	0
Ermp1	Ermp1	9.83622321946537e-98	0.268037803347572	0.321	0.151	2.2575115910995e-93	0
Kcnip3	Kcnip3	6.79793340749945e-97	0.329636338736904	0.619	0.406	1.5601936963552e-92	0
Sobp	Sobp	5.5468642140398e-96	0.32544891830773	0.93	0.747	1.27306080576427e-91	0
Synpo	Synpo	5.84438578930822e-96	0.351444223020275	0.408	0.231	1.34134498250413e-91	0
Mindy3	Mindy3	7.32381314911427e-96	0.390036639135298	0.607	0.42	1.68088835585322e-91	0
Sec14l2	Sec14l2	9.884551430251e-96	0.282713392019232	0.289	0.132	2.26860339875691e-91	0
Ehd3	Ehd3	1.54597133530171e-95	0.276540956957715	0.358	0.181	3.54815881165096e-91	0
Ppm1l	Ppm1l	3.19148082746148e-95	0.436542996900886	0.762	0.572	7.32476764710685e-91	0
Plppr2	Plppr2	6.3879125120319e-95	0.351274465054526	0.52	0.337	1.46608980063644e-90	0
Svop	Svop	9.58733722444597e-95	0.374150167737434	0.671	0.47	2.20038976638259e-90	0
Arfgef3	Arfgef3	1.3943357237456e-94	0.386471442306531	0.758	0.568	3.20013991956852e-90	0
Syt13	Syt13	2.2465046103922e-94	0.34738669814172	0.415	0.237	5.15595273131114e-90	0
Tsga10	Tsga10	1.82185415816129e-93	0.29606954378368	0.548	0.353	4.18133747839597e-89	0
Rasa1	Rasa1	4.10675540487003e-93	0.376575763443125	0.713	0.54	9.42541432971721e-89	0
Tmem178	Tmem178	6.09469402070058e-93	0.339255301670016	0.592	0.386	1.39879322469099e-88	0
Nmnat2	Nmnat2	1.01865402767927e-92	0.364787407104343	0.768	0.577	2.3379128589267e-88	0
Pcdh19	Pcdh19	1.17656277950974e-92	0.41566799205011	0.542	0.347	2.7003292352528e-88	0
Unc5a	Unc5a	2.83389604270368e-92	0.335772900750649	0.431	0.255	6.50407480760922e-88	0
Mfsd4a	Mfsd4a	5.18875928025847e-92	0.419238862986331	0.527	0.352	1.19087214241212e-87	0
Pcsk2	Pcsk2	5.93475477920892e-92	0.343144319501278	0.912	0.664	1.36208556937624e-87	0
Arhgef25	Arhgef25	6.14386118056624e-92	0.33594187091836	0.513	0.324	1.41007757955176e-87	0
Strada	Strada	1.1659537299469e-91	0.37788800738158	0.559	0.376	2.67598040560114e-87	0
Disp3	Disp3	5.6127274866991e-91	0.261748341687277	0.268	0.119	1.28817708547231e-86	0
Pip5k1a	Pip5k1a	6.31383472131782e-91	0.363774918296924	0.714	0.528	1.44908820688965e-86	0
Mbd5	Mbd5	7.41318009024022e-90	0.293337736037282	0.97	0.881	1.70139896251103e-85	0
Syt16	Syt16	8.44020638953798e-90	0.35384259402904	0.742	0.523	1.93711176846286e-85	0
Doc2b	Doc2b	1.30470497468055e-89	0.306219700014795	0.277	0.128	2.99442838738934e-85	0
Pacsin1	Pacsin1	3.15920647821785e-89	0.361441612145469	0.803	0.589	7.25069478815779e-85	0
Vps37b	Vps37b	4.11834572268468e-89	0.270905677855293	0.291	0.137	9.45201526813362e-85	0
Arid1b	Arid1b	9.03750535521783e-89	0.322006200579235	0.904	0.778	2.07419785407604e-84	0
Rtn4rl1	Rtn4rl1	1.50026694269753e-88	0.375823742458559	0.502	0.319	3.44326266018511e-84	0
Ank	Ank	2.99413649892524e-88	0.308044908660464	0.802	0.628	6.87184267868333e-84	0
Gm10600	Gm10600	3.56018105322307e-88	0.269349142879047	0.274	0.127	8.17097153525227e-84	0
Tacc1	Tacc1	8.84622711509854e-88	0.291220378696635	0.69	0.49	2.03029758518626e-83	0
Kcna4	Kcna4	1.84434156469013e-87	0.283080408829281	0.283	0.134	4.23294832512032e-83	0
Kcnb1	Kcnb1	3.03513498892209e-87	0.351462670368525	0.623	0.436	6.96593831307509e-83	0
Samd12	Samd12	9.4808741567673e-87	0.350460308533666	0.931	0.699	2.17595542771966e-82	0
Macrod2	Macrod2	1.19889363649587e-86	0.328893438572764	0.992	0.891	2.75158078512168e-82	0
Plppr1	Plppr1	1.50960327120458e-86	0.285717711307117	0.522	0.324	3.46469046774162e-82	0
Pla2g3	Pla2g3	2.06998080899722e-86	0.304221686175588	0.301	0.15	4.75081295472951e-82	0
Slc35f4	Slc35f4	2.44763626921948e-86	0.335260379078203	0.69	0.455	5.61757000148563e-82	0
Nptn	Nptn	5.23836795962908e-86	0.309086159299857	0.972	0.844	1.20225783041447e-81	0
Ndrg4	Ndrg4	5.42200548223103e-86	0.305240252400986	0.849	0.693	1.24440447822684e-81	0
Syndig1	Syndig1	5.5804996631847e-86	0.45519752029767	0.518	0.338	1.28078047769752e-81	0
Mical2	Mical2	5.60139142562433e-86	0.301403712565049	0.854	0.596	1.28557534609504e-81	0
Sh3bp5	Sh3bp5	5.69980226421733e-86	0.350150495144605	0.566	0.382	1.30816161766052e-81	0
Ttc39c	Ttc39c	1.60647543391791e-85	0.306161380853872	0.393	0.223	3.687021768385e-81	0
Syt14	Syt14	2.22442561434241e-85	0.346393375682035	0.658	0.469	5.10527922747728e-81	0
Nsmf	Nsmf	3.36526448446876e-85	0.302197299930273	0.559	0.37	7.72361851830424e-81	0
Glp2r	Glp2r	3.43665896648752e-85	0.370398146949236	0.681	0.497	7.88747599398551e-81	0
Stim2	Stim2	7.4541109184705e-85	0.284155214339076	0.712	0.508	1.71079299689816e-80	0
Prr16	Prr16	1.3279067181504e-84	0.311010369377367	0.512	0.305	3.04767870882697e-80	0
Hmbox1	Hmbox1	2.49666971468366e-84	0.37109217595696	0.684	0.518	5.73010666217046e-80	0
Lurap1l	Lurap1l	2.64036226536228e-84	0.357704012611236	0.486	0.304	6.05989543523296e-80	0
Rnf217	Rnf217	4.3419216895618e-84	0.356510850000811	0.437	0.262	9.96514446971328e-80	0
Oprm1	Oprm1	5.73058584038945e-84	0.280044633050605	0.296	0.14	1.31522675622778e-79	0
Fgd4	Fgd4	8.70752515439223e-84	0.30596602961964	0.713	0.538	1.99846409818456e-79	0
D10Wsu102e	D10Wsu102e	1.13090076444212e-83	0.340693265339043	0.479	0.306	2.5955303444711e-79	0
Ahi1	Ahi1	1.21601581511419e-83	0.308827703631263	0.982	0.786	2.79087789726858e-79	0
Rbm24	Rbm24	1.3678906040926e-83	0.262873835351001	0.255	0.116	3.13944572545293e-79	0
Gda	Gda	1.70326353266685e-83	0.327621029762591	0.597	0.401	3.90916013382368e-79	0
Klf13	Klf13	2.99527651751356e-83	0.262120779768177	0.58	0.389	6.87445913534536e-79	0
Itpka	Itpka	4.6958089651265e-83	0.31341576503093	0.496	0.309	1.07773511558618e-78	0
Cdc40	Cdc40	6.61858570374129e-83	0.326616588826956	0.595	0.405	1.51903160486566e-78	0
Gls	Gls	7.2454787785673e-83	0.320468847812728	0.951	0.815	1.66290983446898e-78	0
Fnip2	Fnip2	4.18794729745697e-82	0.311278344913964	0.537	0.349	9.61175784239349e-78	0
Rit2	Rit2	7.40003849440496e-82	0.290472735880955	0.766	0.546	1.69838283485088e-77	0
Xkr6	Xkr6	7.92672361065829e-82	0.308593125497722	0.757	0.535	1.81926233588218e-77	0
St3gal5	St3gal5	8.08105329713776e-82	0.303118739115245	0.59	0.402	1.85468254222609e-77	0
Kcnq3	Kcnq3	1.03038536767571e-81	0.280836888091186	0.98	0.831	2.36483745735251e-77	0
Galnt14	Galnt14	2.13087767137808e-80	0.279104176062996	0.449	0.261	4.89057734357983e-76	0
Plppr5	Plppr5	2.99823210816537e-80	0.344637282362498	0.643	0.463	6.88124251145035e-76	0
St7	St7	3.39191590676476e-80	0.346854748773083	0.769	0.596	7.78478619761579e-76	0
Dmtn	Dmtn	3.5022150908559e-80	0.352157178404283	0.529	0.364	8.03793385502338e-76	0
Epb41	Epb41	2.47551458752128e-79	0.261088431783014	0.437	0.244	5.68155352982008e-75	0
Srgap3	Srgap3	3.32202757788822e-79	0.278118475856897	0.947	0.787	7.62438549401125e-75	0
Dgkd	Dgkd	4.16671511366362e-79	0.280085480613699	0.639	0.457	9.56302785736937e-75	0
Slc25a25	Slc25a25	4.94693375488206e-79	0.290847384417084	0.334	0.183	1.13537076608298e-74	0
Dmxl2	Dmxl2	6.19180507109966e-79	0.307825344717521	0.806	0.622	1.42108118186808e-74	0
Foxn2	Foxn2	7.05073227578741e-79	0.254210678696055	0.378	0.21	1.61821356461597e-74	0
Nptx1	Nptx1	1.9861615778857e-78	0.25847951259337	0.52	0.33	4.55843943740547e-74	0
Fbxo41	Fbxo41	3.84945241939932e-78	0.337209385971466	0.457	0.299	8.83487824776338e-74	0
Dclk1	Dclk1	6.47941500629689e-78	0.276340342145712	0.983	0.829	1.4870905380952e-73	0
C1qtnf4	C1qtnf4	1.70076647495183e-77	0.280247173429072	0.527	0.346	3.90342913666194e-73	0
Adcy9	Adcy9	2.50284053798139e-77	0.289054612843687	0.872	0.652	5.74426931872108e-73	0
Chrm1	Chrm1	7.40582604968746e-77	0.296853879285241	0.45	0.282	1.69971113666377e-72	0
Inhba	Inhba	1.20247304827996e-76	0.309876055331201	0.295	0.156	2.75979589310733e-72	0
Kcnab2	Kcnab2	1.60848346734299e-76	0.343711361546913	0.519	0.35	3.69163040589889e-72	0
Rlf	Rlf	2.46469850252005e-76	0.335678527129892	0.674	0.511	5.65672953313378e-72	0
Dtd1	Dtd1	4.62591637621872e-76	0.328239281666959	0.638	0.462	1.06169406750596e-71	0
Nrg3os	Nrg3os	1.28725358633552e-75	0.301218622825504	0.857	0.59	2.95437570599864e-71	0
Dtnb	Dtnb	2.12793551815307e-75	0.322510569492483	0.851	0.664	4.88382480771311e-71	0
Rnf19a	Rnf19a	2.39797463983147e-75	0.333526767526705	0.488	0.327	5.50359159587720e-71	0
Atp5o	Atp5o	4.18029547732994e-75	0.306960643778702	0.688	0.512	9.59419615001994e-71	0
1700025G04Rik	1700025G04Rik	8.08583342166075e-75	0.303172630869225	0.652	0.483	1.85577962860536e-70	0
Bhlhb9	Bhlhb9	9.62601661568657e-75	0.293537072998176	0.399	0.242	2.20926707346622e-70	0
Kcnmb4	Kcnmb4	1.52014906275251e-74	0.288956483879048	0.364	0.208	3.48889411392328e-70	0
Slc6a15	Slc6a15	3.88722459117818e-74	0.39229920152515	0.469	0.315	8.92156915921303e-70	0
Cntn1	Cntn1	7.25191874263213e-74	0.259402313364632	0.969	0.827	1.6643878706215e-69	0
Dnajc1	Dnajc1	2.03495985177628e-72	0.325414712187505	0.879	0.742	4.67043635581174e-68	0
Nckap1	Nckap1	3.01002151153921e-72	0.298858371528351	0.898	0.786	6.90830037113365e-68	0
Chrna7	Chrna7	6.08169272581534e-72	0.295592346446863	0.542	0.356	1.39580929750188e-67	0
Gm43376	Gm43376	7.17171176441423e-72	0.340507308516937	0.512	0.354	1.64597956705071e-67	0
Ssbp2	Ssbp2	8.31560724473753e-72	0.329924853138093	0.882	0.734	1.90851501873971e-67	0
Anxa6	Anxa6	1.06950430432206e-71	0.263136876248004	0.355	0.204	2.45461932884957e-67	0
Ankrd13a	Ankrd13a	1.58870786196406e-71	0.254096472413876	0.348	0.196	3.64624341399372e-67	0
Arhgap21	Arhgap21	2.28638521968096e-71	0.272301021119999	0.864	0.71	5.24748271768977e-67	0
Ddn	Ddn	9.250853747853e-71	0.250665419793575	0.461	0.287	2.12316344366974e-66	0
Gucy1b1	Gucy1b1	3.38443605156792e-70	0.304595323252775	0.484	0.325	7.76761918195352e-66	0
Ica1l	Ica1l	9.67592923450677e-70	0.310450064088777	0.413	0.263	2.22072251861165e-65	0
Neurod2	Neurod2	1.05751595865735e-69	0.274114864909962	0.415	0.257	2.42710487671448e-65	0
Rprd1a	Rprd1a	1.11233558384322e-69	0.291087404407385	0.614	0.452	2.55292139847858e-65	0
Fam126b	Fam126b	6.35181786504234e-69	0.332321560472021	0.69	0.537	1.45780571820587e-64	0
Mapk4	Mapk4	1.84946834255893e-68	0.311949923618869	0.591	0.418	4.244714793007e-64	0
Eml4	Eml4	5.72477676551354e-68	0.284740540137626	0.679	0.52	1.31389351545301e-63	0
Sec24d	Sec24d	1.098574180138e-67	0.283611643555411	0.396	0.241	2.52133760083472e-63	0
Pik3cb	Pik3cb	1.65456112284188e-67	0.260923640009023	0.385	0.234	3.79738323303441e-63	0
Prkar2b	Prkar2b	1.97589171708184e-67	0.262986270948727	0.338	0.192	4.53486907987454e-63	0
Syn2	Syn2	3.34100094778257e-67	0.277882043054015	0.935	0.773	7.66793127525578e-63	0
Ctif	Ctif	4.10613134158798e-67	0.293442658581785	0.686	0.52	9.42398204207856e-63	0
Clvs1	Clvs1	4.5276340825149e-67	0.305388095555315	0.713	0.526	1.03913729827799e-62	0
2900011O08Rik	2900011O08Rik	2.73942158814887e-66	0.311507962715503	0.658	0.494	6.28724648696047e-62	0
Sacs	Sacs	7.07125977074786e-66	0.27795942775945	0.442	0.291	1.62292482998434e-61	0
Herc3	Herc3	8.50982224665473e-66	0.312884223008854	0.662	0.504	1.95308930382973e-61	0
Ankrd45	Ankrd45	1.64780131641103e-65	0.280203001211256	0.336	0.196	3.78186880129495e-61	0
Syt1	Syt1	1.77193905147159e-65	0.304785678843079	1	0.922	4.06677731703246e-61	0
Gm13269	Gm13269	1.8701788551063e-65	0.261013647093451	0.488	0.313	4.29224749035446e-61	0
Fam222b	Fam222b	2.81260615878705e-65	0.307498604741034	0.616	0.465	6.45521239503215e-61	0
Dbn1	Dbn1	7.49011936214395e-65	0.288510824539931	0.527	0.375	1.71905729480566e-60	0
Zfp148	Zfp148	4.04421813921133e-64	0.282194317538393	0.821	0.689	9.28188505130393e-60	0
Palm	Palm	6.30613971780047e-64	0.290187215791606	0.434	0.286	1.44732212663238e-59	0
Slc39a11	Slc39a11	1.98253926112661e-63	0.284839384236457	0.386	0.244	4.55012585821167e-59	0
Zdhhc8	Zdhhc8	3.37394086697648e-63	0.264646675735264	0.39	0.246	7.74353168379772e-59	0
3110082I17Rik	3110082I17Rik	1.30284856033289e-62	0.255332761653567	0.349	0.211	2.99016773082002e-58	0
Arpc2	Arpc2	1.23848989179266e-61	0.259220324450714	0.697	0.536	2.84245815065334e-57	0
Sorl1	Sorl1	2.59383231589525e-61	0.273933069056079	0.667	0.496	5.95310454821119e-57	0
R3hdm4	R3hdm4	3.61965624587888e-60	0.253648301280596	0.384	0.243	8.30747304991662e-56	0
Hs2st1	Hs2st1	9.38575402970673e-60	0.270704129973054	0.725	0.57	2.15412440735799e-55	0
Rgs17	Rgs17	1.51984701203262e-58	0.27606523243648	0.483	0.332	3.48820087731607e-54	0
4933412O06Rik	4933412O06Rik	1.56948246117036e-58	0.298711262541036	0.331	0.205	3.6021191966321e-54	0
Nova2	Nova2	2.93425142488902e-58	0.2860570752628	0.537	0.393	6.73440044526279e-54	0
D430041D05Rik	D430041D05Rik	3.47882780475164e-58	0.253376335697616	0.736	0.544	7.9842576946855e-54	0
Crtc3	Crtc3	7.23252781733877e-57	0.257724459334431	0.631	0.487	1.65993745935742e-52	0
Slc1a1	Slc1a1	4.0684043762946e-56	0.263581712586539	0.623	0.472	9.33739488403373e-52	0
Acvr2a	Acvr2a	4.723669105524e-56	0.266063420443945	0.555	0.406	1.08412929640881e-51	0
Atxn7l1	Atxn7l1	8.12268452076367e-55	0.253578485058117	0.707	0.556	1.86423732436047e-50	0
Sfswap	Sfswap	1.474346324735e-54	0.264287788365009	0.713	0.569	3.3837722498993e-50	0
Miat	Miat	1.54002591657604e-54	0.270324636741781	0.718	0.534	3.53451348113366e-50	0
Trim46	Trim46	2.49983369445192e-54	0.286999805122455	0.418	0.291	5.73736831213661e-50	0
Csnk1g1	Csnk1g1	7.88841514741856e-54	0.266560755270648	0.773	0.619	1.81047016048403e-49	0
Inpp4a	Inpp4a	5.75071136328374e-53	0.269275801981037	0.559	0.421	1.31984576498725e-48	0
Abi2	Abi2	6.44865974187092e-53	0.262619152888119	0.835	0.688	1.48003189735679e-48	0
Ksr1	Ksr1	9.69849544662134e-53	0.269316322324447	0.684	0.516	2.22590168995406e-48	0
Vwa8	Vwa8	1.11610335168918e-52	0.271354509787733	0.665	0.528	2.56156880246184e-48	0
Dcaf6	Dcaf6	3.66794763951761e-52	0.267138866699679	0.821	0.687	8.41830662745688e-48	0
Arhgef7	Arhgef7	2.2419758747079e-50	0.254993923410529	0.595	0.459	5.1455588300421e-46	0
Ica1	Ica1	2.30869831002437e-50	0.255196329985104	0.769	0.591	5.29869349133694e-46	0
Nphp4	Nphp4	2.88231553614601e-49	0.252121510079055	0.349	0.23	6.61520238700871e-45	0
5330417C22Rik	5330417C22Rik	1.09990575581044e-48	0.280186343257816	0.52	0.392	2.52439370016053e-44	0
Slc9a7	Slc9a7	8.52905589290135e-47	0.263275020089116	0.506	0.38	1.95750361797979e-42	0
Fndc9	Fndc9	2.41476173450706e-45	0.280788244380515	0.441	0.323	5.54211965686715e-41	0
Gabra5	Gabra5	1.30011515203972e-44	0.252273117279182	0.613	0.461	2.98389428544637e-40	0
Epha10	Epha10	4.45734122240777e-39	0.277228082740228	0.365	0.251	1.02300438395481e-34	0
Clmp	Clmp	1.28918315425941e-25	0.287363947712277	0.3	0.22	2.95880425734078e-21	0
Galntl6	Galntl6	0	2.50142923188769	0.992	0.616	0	1
Hs6st3	Hs6st3	0	2.36038183245076	0.984	0.679	0	1
Gm2164	Gm2164	0	2.07349735219051	0.956	0.127	0	1
Epha6	Epha6	0	2.05226799050779	0.996	0.842	0	1
Cntnap2	Cntnap2	0	2.00201156886217	0.998	0.828	0	1
Gm10754	Gm10754	0	1.99884970489359	0.898	0.139	0	1
Chrm3	Chrm3	0	1.99133820560637	0.894	0.422	0	1
4921539H07Rik	4921539H07Rik	0	1.96303519167313	0.543	0.076	0	1
Gm26905	Gm26905	0	1.92226314951977	0.936	0.21	0	1
Pex5l	Pex5l	0	1.87781630882389	0.997	0.696	0	1
Man1a	Man1a	0	1.79640743073373	0.959	0.372	0	1
Ndst3	Ndst3	0	1.73950691432399	0.934	0.277	0	1
Cacnb21	Cacnb2	0	1.72776164375645	0.994	0.802	0	1
Fam19a11	Fam19a1	0	1.70759008697864	0.974	0.659	0	1
Kcnh7	Kcnh7	0	1.70177818881933	0.971	0.645	0	1
Nell1	Nell1	0	1.66097034492888	0.918	0.285	0	1
Ryr3	Ryr3	0	1.62041815834276	0.992	0.648	0	1
Cntnap5c	Cntnap5c	0	1.52659181241797	0.915	0.296	0	1
Iqgap21	Iqgap2	0	1.50147212256476	0.986	0.534	0	1
Fam189a1	Fam189a1	0	1.50092189693327	0.99	0.602	0	1
4930419G24Rik	4930419G24Rik	0	1.4750901819314	0.947	0.315	0	1
Khdrbs3	Khdrbs3	0	1.46310702979813	0.991	0.573	0	1
Dmd	Dmd	0	1.44634296640341	0.993	0.853	0	1
Runx21	Runx2	0	1.44276816385696	0.958	0.466	0	1
Sorcs3	Sorcs3	0	1.44063964594535	0.955	0.374	0	1
Cadps2	Cadps2	0	1.43750032849181	0.966	0.42	0	1
Arl15	Arl15	0	1.39980146541603	0.988	0.735	0	1
Gm2115	Gm2115	0	1.37493411140546	0.781	0.109	0	1
Cpne8	Cpne8	0	1.3582090702166	0.864	0.204	0	1
Prkcb	Prkcb	0	1.34818933271296	0.993	0.724	0	1
Sema3e	Sema3e	0	1.31775219569166	0.874	0.279	0	1
Pde1a	Pde1a	0	1.31525350496642	0.991	0.537	0	1
Hcn1	Hcn1	0	1.30165673961434	0.99	0.571	0	1
Ppm1e1	Ppm1e	0	1.2594072437394	0.998	0.827	0	1
Atp2b1	Atp2b1	0	1.24393321837226	0.999	0.902	0	1
Tbc1d1	Tbc1d1	0	1.19384256144591	0.841	0.265	0	1
Slc8a1	Slc8a1	0	1.19196085522057	0.994	0.746	0	1
Ralyl	Ralyl	0	1.18910890454303	0.996	0.801	0	1
Gm30382	Gm30382	0	1.18412777399794	0.669	0.124	0	1
Grin2a1	Grin2a	0	1.1757237275547	0.998	0.829	0	1
Arhgap12	Arhgap12	0	1.17212571615721	0.887	0.44	0	1
Ksr21	Ksr2	0	1.14550109772184	0.996	0.79	0	1
Satb2	Satb2	0	1.12885787245064	0.731	0.119	0	1
Ror1	Ror1	0	1.12420412991351	0.844	0.278	0	1
Rbfox1	Rbfox1	0	1.12399994762363	0.999	0.929	0	1
Pde10a	Pde10a	0	1.12260514559319	0.989	0.688	0	1
Ext1	Ext1	0	1.10452314934213	0.987	0.717	0	1
5730522E02Rik	5730522E02Rik	0	1.10382988030748	0.991	0.687	0	1
Sh3rf1	Sh3rf1	0	1.10157175130129	0.932	0.402	0	1
Msra	Msra	0	1.09327560205322	0.987	0.696	0	1
St6galnac51	St6galnac5	0	1.09009062381813	0.994	0.725	0	1
Kcnn2	Kcnn2	0	1.08782116127932	0.97	0.556	0	1
Trpc4	Trpc4	0	1.06876951770286	0.946	0.456	0	1
Tmem200a	Tmem200a	0	1.06674393884918	0.759	0.184	0	1
Tenm4	Tenm4	0	1.03328051865152	0.984	0.593	0	1
Trpc5	Trpc5	0	1.02543404490668	0.879	0.385	0	1
Grin2b1	Grin2b	0	1.02242778755726	0.999	0.859	0	1
Phactr1	Phactr1	0	1.01974134423364	0.996	0.882	0	1
Kcnd21	Kcnd2	0	1.01697742656849	0.999	0.919	0	1
Mpped1	Mpped1	0	1.00736370651498	0.831	0.223	0	1
Cacna2d3	Cacna2d3	0	1.00492574366857	0.99	0.67	0	1
Adgrl3	Adgrl3	0	1.0037053300053	0.996	0.896	0	1
Runx1t1	Runx1t1	0	0.999177520160984	0.95	0.402	0	1
Slc24a3	Slc24a3	0	0.99207833220381	0.981	0.691	0	1
Pigk1	Pigk	0	0.981961524199502	0.987	0.644	0	1
Gpr63	Gpr63	0	0.981882132528955	0.653	0.187	0	1
1700007F19Rik	1700007F19Rik	0	0.969477827939946	0.384	0.032	0	1
Gm10848	Gm10848	0	0.964442515241476	0.779	0.228	0	1
Asap2	Asap2	0	0.956645056813238	0.813	0.268	0	1
Prkcg	Prkcg	0	0.955599081369478	0.925	0.472	0	1
Galnt9	Galnt9	0	0.952684033919382	0.797	0.249	0	1
Gria11	Gria1	0	0.948697283964907	0.998	0.866	0	1
Hivep2	Hivep2	0	0.941705965094102	0.997	0.839	0	1
Celf21	Celf2	0	0.939559743977139	1	0.983	0	1
Ptprn2	Ptprn2	0	0.935070971296518	0.994	0.694	0	1
Gm132691	Gm13269	0	0.927895013780721	0.789	0.291	0	1
Zfp462	Zfp462	0	0.907997412122599	0.895	0.372	0	1
Gm37459	Gm37459	0	0.906672843411037	0.759	0.196	0	1
Bcl11a	Bcl11a	0	0.90375046035373	0.97	0.594	0	1
Adgrb3	Adgrb3	0	0.901896935692058	0.999	0.942	0	1
Stac	Stac	0	0.892468341955215	0.498	0.057	0	1
Pkp2	Pkp2	0	0.889389630504874	0.78	0.272	0	1
R3hdm1	R3hdm1	0	0.88658047475883	0.993	0.859	0	1
Ppp4r4	Ppp4r4	0	0.87660064783597	0.81	0.341	0	1
Sv2b	Sv2b	0	0.876468367168712	0.913	0.401	0	1
Mical21	Mical2	0	0.871114054658964	0.974	0.611	0	1
Dock9	Dock9	0	0.863933340767996	0.974	0.681	0	1
Anks1b	Anks1b	0	0.862364292247341	0.998	0.924	0	1
Ntm	Ntm	0	0.858354814655835	0.98	0.593	0	1
Hunk	Hunk	0	0.858027829629512	0.658	0.186	0	1
Opcml	Opcml	0	0.853345303497481	0.999	0.928	0	1
Lrrc71	Lrrc7	0	0.853153028392082	0.998	0.836	0	1
Nav3	Nav3	0	0.845668668263823	0.997	0.892	0	1
Camk2a1	Camk2a	0	0.845217925346499	0.996	0.759	0	1
Grm5	Grm5	0	0.844690213075449	0.998	0.898	0	1
9530059O14Rik	9530059O14Rik	0	0.836747834243709	0.956	0.533	0	1
Dgkz	Dgkz	0	0.835648286663379	0.828	0.355	0	1
Zdhhc2	Zdhhc2	0	0.834595534984506	0.743	0.284	0	1
Large11	Large1	0	0.832119617500154	0.991	0.873	0	1
Cttnbp21	Cttnbp2	0	0.825363245610224	0.996	0.87	0	1
Raver2	Raver2	0	0.823135638408416	0.807	0.286	0	1
Ccdc88c	Ccdc88c	0	0.794853726686215	0.716	0.185	0	1
Mdga1	Mdga1	0	0.774847928975685	0.567	0.136	0	1
Thsd4	Thsd4	0	0.760938158873903	0.709	0.209	0	1
Homer2	Homer2	0	0.749287171738785	0.716	0.235	0	1
Dock4	Dock4	0	0.7356209979793	0.996	0.884	0	1
Npr3	Npr3	0	0.639008768222372	0.526	0.11	0	1
Gpr161	Gpr161	0	0.557762594480117	0.48	0.085	0	1
Slc9a2	Slc9a2	0	0.509315403235623	0.433	0.077	0	1
Mapk10	Mapk10	2.94925216862149e-307	0.762188279952975	0.991	0.823	6.76882865220317e-303	1
Dok61	Dok6	6.8417362804663e-307	0.799136861512572	0.989	0.765	1.57024689372982e-302	1
Ptpru	Ptpru	1.86377394772231e-306	0.48589634191031	0.464	0.1	4.27754758741748e-302	1
Itpr1	Itpr1	1.83177613433175e-305	0.806041447090938	0.956	0.573	4.2041094059048e-301	1
Meis2	Meis2	8.47404880499233e-305	0.571348877786836	0.743	0.236	1.94487894123379e-300	1
Adcy91	Adcy9	1.13737058671834e-304	0.840072735431126	0.968	0.666	2.61037923357727e-300	1
Nos1ap	Nos1ap	6.51680248351207e-301	0.862384266336	0.961	0.611	1.49567133799086e-296	1
Etl4	Etl4	6.22158470891118e-296	0.489808550494748	0.946	0.446	1.4279159065422e-291	1
Traip	Traip	2.74556662972823e-293	0.608221994467901	0.541	0.151	6.30134997188926e-289	1
Ankrd33b	Ankrd33b	9.22453029438978e-291	0.766169540773346	0.753	0.29	2.1171219478654e-286	1
Adgrl2	Adgrl2	1.4109157770914e-290	0.680333725090464	0.664	0.214	3.23819280000248e-286	1
Kcnab1	Kcnab1	3.6183410842724e-290	1.09237990341652	0.925	0.661	8.30445462251359e-286	1
Fbn2	Fbn2	3.57099425190059e-289	0.629329841187877	0.586	0.171	8.19578890753703e-285	1
Matn2	Matn2	5.97716763045912e-289	0.696625812993678	0.664	0.226	1.37181974286667e-284	1
Gria3	Gria3	6.50859059203126e-289	0.797320484532091	0.996	0.776	1.49378662677709e-284	1
Shank1	Shank1	1.51849274565357e-286	0.790138026953594	0.865	0.43	3.48509270054951e-282	1
Dkk3	Dkk3	1.56939127129285e-285	0.692319027722122	0.782	0.298	3.60190990674422e-281	1
Khdrbs2	Khdrbs2	1.11337234500809e-283	0.95733284232008	0.958	0.606	2.55530086902807e-279	1
Cdh11	Cdh11	1.71517860897961e-282	0.826079074019324	0.965	0.625	3.93650642546911e-278	1
Aff3	Aff3	4.95145039391099e-282	0.830517893948495	0.969	0.649	1.13640737990651e-277	1
Dlg21	Dlg2	1.11872615311443e-277	0.631211325167823	1	0.968	2.56758839401292e-273	1
Prkag21	Prkag2	2.20787426204614e-277	0.797021102188153	0.963	0.602	5.06729221882209e-273	1
Exoc6b	Exoc6b	2.30303075780137e-271	0.744962955157648	0.982	0.845	5.28568589222992e-267	1
Dlgap11	Dlgap1	1.80239313610657e-268	0.687259247851167	0.999	0.938	4.13667248667819e-264	1
Eml6	Eml6	9.6248615446821e-267	0.778574187966013	0.984	0.757	2.20900197311999e-262	1
Brd9	Brd9	2.3422763990908e-264	0.694000403645265	0.73	0.3	5.3757585635533e-260	1
Adam12	Adam12	5.30772962058061e-261	0.296624208104112	0.532	0.144	1.21817702521946e-256	1
Ar	Ar	1.54980456811845e-260	0.60652253244338	0.566	0.175	3.55695646428865e-256	1
Zfp385b	Zfp385b	3.67830915631335e-260	0.74823516835492	0.96	0.52	8.44208734465477e-256	1
Pde11a	Pde11a	1.64952576165811e-259	0.871980994206993	0.403	0.092	3.78582657558153e-255	1
Ppp2r2b	Ppp2r2b	1.48760093655131e-258	0.773386860249513	0.989	0.679	3.41419290947892e-254	1
Ptprg	Ptprg	4.30989832325317e-258	0.852308216677184	0.967	0.729	9.89164764169836e-254	1
March1	March1	5.71541307440608e-254	0.924314435189804	0.974	0.765	1.31174445470694e-249	1
Wscd2	Wscd2	2.17639473701384e-252	0.686128116579999	0.784	0.347	4.99504356092047e-248	1
Ociad2	Ociad2	2.05627252217982e-249	0.573294355694649	0.65	0.232	4.7193510656549e-245	1
Itga81	Itga8	4.8428142508238e-248	0.737584732132373	0.912	0.451	1.11147429870657e-243	1
4933413L06Rik	4933413L06Rik	9.21350574508069e-248	0.518838000023318	0.483	0.136	2.11459170355347e-243	1
Gm26835	Gm26835	6.9048372971792e-246	0.778479358240026	0.949	0.593	1.5847292080756e-241	1
Hs6st2	Hs6st2	4.07195237253993e-245	0.572904784485415	0.667	0.236	9.34553789021638e-241	1
Kctd1	Kctd1	1.13477295846516e-244	0.711111736530629	0.803	0.378	2.6044174169734e-240	1
Snhg11	Snhg11	2.64595454273212e-243	0.816983200505875	0.999	0.9	6.07273027102449e-239	1
Plcl2	Plcl2	9.05806308421042e-242	0.662595884925008	0.882	0.458	2.07891605845713e-237	1
Dgkg1	Dgkg	4.69691555506391e-241	0.779695255801038	0.978	0.624	1.07798908904272e-236	1
Gabrg3	Gabrg3	6.4384643991254e-241	0.542074210820907	0.92	0.504	1.47769196424327e-236	1
Pcnx2	Pcnx2	7.67363161273423e-241	0.648428818330874	0.741	0.315	1.76117519143863e-236	1
Fibcd1	Fibcd1	8.83112377055736e-240	0.382354742314105	0.378	0.082	2.02683121658062e-235	1
Foxp1	Foxp1	1.02543792721083e-238	0.695275042748708	0.954	0.631	2.35348258674158e-234	1
Meg3	Meg3	2.21631200680904e-238	0.777962907736299	1	0.974	5.08665768682743e-234	1
Osbpl6	Osbpl6	4.3188805135719e-238	0.751367324298124	0.951	0.604	9.91226266669886e-234	1
Rasgrp1	Rasgrp1	5.35926036255345e-238	0.690216448268206	0.834	0.395	1.23000384580964e-233	1
Tspan13	Tspan13	3.80338914396826e-236	0.679131798418784	0.863	0.46	8.72915842432156e-232	1
Gria21	Gria2	6.24260139202497e-235	0.523912431421508	1	0.966	1.43273944548365e-230	1
Shisa61	Shisa6	6.90721336116421e-235	0.756645114719806	0.98	0.66	1.5852745385208e-230	1
Nell21	Nell2	2.12470852828649e-234	0.704962595765418	0.993	0.765	4.87641854327032e-230	1
Gm28175	Gm28175	4.73184745556732e-234	0.398780817698938	0.407	0.095	1.08600630952726e-229	1
Nrxn3	Nrxn3	1.73445712528777e-233	0.845333345185265	0.996	0.933	3.98075254824796e-229	1
Samd5	Samd5	2.80614426752216e-233	0.643509756035667	0.702	0.263	6.44038170839012e-229	1
Gm441511	Gm44151	6.6231336205315e-233	0.737588736236974	0.876	0.457	1.52007539724818e-228	1
Pantr1	Pantr1	9.15851323116209e-232	0.573560962481593	0.576	0.194	2.10197037168401e-227	1
Brinp2	Brinp2	2.26737727026167e-230	0.599125731208054	0.743	0.3	5.20385757297756e-226	1
Nlgn1	Nlgn1	1.50020768956032e-229	0.622424886608254	0.998	0.963	3.44312666830989e-225	1
Sept6	Sept6	3.86391914814082e-228	0.484160307254479	0.52	0.161	8.86808083689799e-224	1
Gabrb31	Gabrb3	2.22194229164388e-227	0.637513912146485	0.999	0.844	5.09957975355186e-223	1
Fhl2	Fhl2	2.29468371644346e-222	0.458036770904262	0.467	0.136	5.2665285976094e-218	1
Chrd	Chrd	1.33769766787669e-220	0.522559348080429	0.544	0.185	3.07014991754379e-216	1
Itpka1	Itpka	9.48788832298841e-219	0.576461327403669	0.714	0.3	2.17756524900907e-214	1
Stum	Stum	8.01435295075749e-218	0.593197003156398	0.706	0.302	1.83937414572835e-213	1
Galnt171	Galnt17	6.57860794106076e-217	0.768759324088789	0.987	0.702	1.50985630855286e-212	1
Fam155a1	Fam155a	2.58453287809165e-215	0.635300344488722	1	0.879	5.93176140850815e-211	1
Ripor2	Ripor2	1.93390900891834e-212	0.672659307489112	0.872	0.471	4.43851456636848e-208	1
Gm44257	Gm44257	4.03270085963432e-212	0.582688326433296	0.597	0.223	9.25545174294673e-208	1
Slit31	Slit3	8.2062043957487e-209	0.787471704701906	0.994	0.676	1.88340597086828e-204	1
Ksr11	Ksr1	2.64930812408965e-208	0.655437149337748	0.888	0.507	6.08042707559815e-204	1
Nell1os	Nell1os	1.94096212284184e-206	0.348498539892953	0.29	0.058	4.4547021681343e-202	1
Homer1	Homer1	2.27699079955994e-206	0.753631438051443	0.883	0.513	5.22592158407003e-202	1
Arpp21	Arpp21	8.13549061731074e-206	0.629556081530152	0.991	0.707	1.86717645157899e-201	1
Ndst41	Ndst4	3.95232801472455e-205	1.10887812740677	0.639	0.279	9.07098802659432e-201	1
Tenm2	Tenm2	4.378645846405e-205	0.692380101277826	0.999	0.94	1.00494300820841e-200	1
Ldb2	Ldb2	4.71293445019605e-204	0.653381116699146	0.804	0.358	1.0816655856645e-199	1
Rasgrf11	Rasgrf1	6.72818727951835e-204	0.651022684580369	0.983	0.7	1.54418626252226e-199	1
Cacng81	Cacng8	1.91090688629765e-203	0.621321294138585	0.804	0.412	4.38572239474173e-199	1
Myt1l1	Myt1l	9.644110252599e-203	0.630934434297681	0.994	0.77	2.213419744074e-198	1
Egfem11	Egfem1	2.98895564540691e-201	0.842276728155162	0.964	0.724	6.8599521017734e-197	1
Adcy21	Adcy2	1.60968433171515e-200	0.662066552003348	0.97	0.669	3.69438650971945e-196	1
Snd1	Snd1	2.0777532378628e-200	0.659558481760142	0.904	0.574	4.76865145621891e-196	1
Rab3c	Rab3c	3.26338570871435e-200	0.624101245925563	0.921	0.52	7.4897965400703e-196	1
Reps2	Reps2	3.18665433307927e-199	0.675851328549389	0.926	0.584	7.31369035985022e-195	1
Chrna71	Chrna7	7.04960358385078e-199	0.595543707617201	0.756	0.348	1.61795451852959e-194	1
Chst8	Chst8	4.2083442780216e-198	0.43860252594802	0.453	0.137	9.65857095248737e-194	1
Gm207541	Gm20754	4.04281360533054e-196	0.69838626540591	0.989	0.667	9.27866150559413e-192	1
Miat1	Miat	1.08654150506575e-195	0.632746537964168	0.908	0.529	2.49372140827641e-191	1
Sel1l3	Sel1l3	1.20863652873612e-194	0.532307938411014	0.637	0.251	2.77394169710228e-190	1
Susd6	Susd6	1.26433622404184e-194	0.599283621763443	0.865	0.475	2.90177806779842e-190	1
Fbn1	Fbn1	3.08822152604871e-194	0.442656749966724	0.506	0.169	7.08777722443441e-190	1
St8sia5	St8sia5	4.5809315569957e-194	0.459184355753987	0.528	0.184	1.05136960164608e-189	1
Tcf4	Tcf4	1.60972392839783e-193	0.494619143967194	0.999	0.981	3.69447738806586e-189	1
Sipa1l31	Sipa1l3	1.84321032134086e-193	0.665286175774082	0.935	0.59	4.23035200850941e-189	1
Epha5	Epha5	2.55172851755237e-193	0.6872646666904	0.98	0.788	5.85647212063445e-189	1
Slc26a4	Slc26a4	1.05846216394457e-192	0.485102228641338	0.491	0.164	2.42927651246918e-188	1
Htr1f	Htr1f	1.59664015298307e-192	0.677809066715976	0.682	0.308	3.66444881511143e-188	1
Thsd7b	Thsd7b	4.20807513110496e-191	0.553999932954014	0.834	0.423	9.65795323339899e-187	1
Kalrn1	Kalrn	1.36081563580777e-188	0.619230849807631	0.998	0.867	3.12320796574241e-184	1
Zfp804a	Zfp804a	2.93957986656409e-188	0.667692288423414	0.919	0.563	6.74662975175124e-184	1
Trim2	Trim2	8.53872481271487e-188	0.542747811638383	0.988	0.826	1.95972273176619e-183	1
Zdhhc14	Zdhhc14	2.2250794384764e-187	0.537243052335382	0.947	0.614	5.10677981924719e-183	1
Plch2	Plch2	3.15456385879325e-187	0.392842418777879	0.413	0.123	7.24003951231639e-183	1
Mllt3	Mllt3	4.72004868484839e-186	0.619631048721377	0.969	0.701	1.08329837365956e-181	1
Sez6	Sez6	4.92264415361196e-186	0.4784933940942	0.648	0.263	1.12979605969548e-181	1
Nin	Nin	6.08745922438619e-183	0.574100316894779	0.863	0.48	1.39713276658887e-178	1
Gm26691	Gm26691	7.18720936164458e-181	0.614480082765908	0.616	0.257	1.64953642059105e-176	1
Dgkb	Dgkb	1.53299429100296e-180	0.543201835637917	0.991	0.752	3.51837519728088e-176	1
Zeb2	Zeb2	1.94544696870627e-180	0.540962909986065	0.996	0.879	4.46499533787776e-176	1
Brinp11	Brinp1	3.75048172931869e-180	0.604608440481312	0.99	0.761	8.60773061695933e-176	1
A430090L17Rik	A430090L17Rik	5.49989353061133e-180	0.374728572173276	0.346	0.093	1.26228056421061e-175	1
4930509J09Rik1	4930509J09Rik	1.71791545648766e-179	0.55322616239356	0.834	0.407	3.94278776418484e-175	1
Kcnq31	Kcnq3	2.54303316037272e-179	0.683692904101218	0.993	0.849	5.83651540637142e-175	1
C530008M17Rik	C530008M17Rik	9.86893707026355e-177	0.533107798406283	0.822	0.41	2.26501974699619e-172	1
Kctd161	Kctd16	2.60505961589736e-176	0.607136197509787	0.99	0.71	5.97887232444603e-172	1
Dzip1	Dzip1	5.49060062596435e-176	0.46073269931089	0.602	0.247	1.26014774966508e-171	1
Ctnnd2	Ctnnd2	8.99887590964093e-175	0.442948001703411	0.996	0.886	2.06533201002169e-170	1
A330102I10Rik	A330102I10Rik	1.46804646565605e-174	0.50785042159866	0.68	0.297	3.36931344332721e-170	1
Lmo71	Lmo7	1.68730392198371e-174	0.560433306575689	0.871	0.473	3.87253123134482e-170	1
Kcnip41	Kcnip4	9.56466722388872e-173	0.773494803506148	0.999	0.97	2.1951867745547e-168	1
Cntn3	Cntn3	2.59404938208963e-170	0.692824221782831	0.896	0.505	5.95360273683392e-166	1
Nyap2	Nyap2	2.66858358224808e-170	0.427529784836265	0.779	0.371	6.12466617961758e-166	1
Caln1	Caln1	6.88065493261707e-170	0.662815294444095	0.953	0.605	1.57917911358494e-165	1
Nr3c21	Nr3c2	8.09655415459589e-170	0.635350428576646	0.99	0.804	1.8582401440213e-165	1
Lrtm1	Lrtm1	9.0132930075708e-167	0.416346979777765	0.468	0.164	2.06864087816757e-162	1
Sipa1l11	Sipa1l1	8.47297076745582e-166	0.580872308337653	0.974	0.716	1.94463152083879e-161	1
Far2	Far2	6.58041320769097e-165	0.46846378539178	0.63	0.274	1.51027063529715e-160	1
Xkr4	Xkr4	1.50269403698701e-164	0.547148661294011	0.994	0.833	3.44883308428889e-160	1
Flrt2	Flrt2	1.60397850991774e-164	0.509385221647743	0.806	0.432	3.68129107811221e-160	1
A230006K03Rik	A230006K03Rik	2.28838201990654e-164	0.517454702136558	0.91	0.467	5.25206557388749e-160	1
Ap2b1	Ap2b1	5.43638064082705e-164	0.598179377939078	0.882	0.548	1.24770372087622e-159	1
Grin11	Grin1	2.21588118964238e-163	0.581122795459608	0.979	0.701	5.08566891834822e-159	1
Rnf150	Rnf150	3.1664346242437e-163	0.585344149045422	0.92	0.599	7.26728410610171e-159	1
AC124490.1	AC124490.1	4.46904908184316e-163	0.432978862222074	0.35	0.1	1.02569145477382e-158	1
Gucy1a2	Gucy1a2	2.98606413233443e-162	0.561292968846997	0.927	0.6	6.85331579012076e-158	1
March3	March3	3.16619840652819e-162	0.370611868000364	0.508	0.184	7.26674196282285e-158	1
Magi2	Magi2	1.28727369471062e-161	0.33948271971753	0.999	0.982	2.95442185673033e-157	1
A330015K06Rik	A330015K06Rik	8.77467359231524e-161	0.58046475280712	0.776	0.427	2.01387533617227e-156	1
Sphkap1	Sphkap	1.20022938687872e-160	0.520509744050116	0.963	0.633	2.75464646582534e-156	1
A830031A19Rik	A830031A19Rik	3.94624502064707e-160	0.364844184646995	0.376	0.115	9.05702694688708e-156	1
Lrrn2	Lrrn2	1.05177783343493e-158	0.557008023727642	0.855	0.498	2.41393530551651e-154	1
Tfdp2	Tfdp2	3.09600249560356e-158	0.584749539247754	0.8	0.463	7.10563532765974e-154	1
Actr3b	Actr3b	1.82763116488311e-157	0.551010007024776	0.75	0.392	4.19459628652323e-153	1
B230334C09Rik	B230334C09Rik	4.6151783630478e-156	0.539733356706393	0.862	0.509	1.0592295861031e-151	1
Cdc401	Cdc40	1.67365683729979e-154	0.548254618205316	0.762	0.405	3.84120980728675e-150	1
Adam23	Adam23	6.98097155711778e-154	0.532907222373211	0.904	0.559	1.6022027820741e-149	1
Dab11	Dab1	1.26629476888852e-152	0.607473439078279	0.998	0.861	2.90627312407605e-148	1
3110035E14Rik	3110035E14Rik	1.41961930042024e-151	0.349603345619126	0.532	0.207	3.25816825639449e-147	1
Scube1	Scube1	1.49041386786787e-151	0.306302340278416	0.279	0.07	3.42064886814354e-147	1
Rtl4	Rtl4	2.75849540905161e-151	0.550220000306574	0.883	0.501	6.33102281331436e-147	1
Ccdc148	Ccdc148	1.49695830281316e-149	0.454399794039873	0.776	0.404	3.43566900078647e-145	1
Dnah91	Dnah9	1.54668345869455e-149	0.423124386855663	0.748	0.377	3.54979320604986e-145	1
Rit1.11	Rit1.1	2.37377302320178e-149	0.544997293876875	0.9	0.525	5.44804646555041e-145	1
Tmem132d	Tmem132d	4.86618746376964e-149	0.302602198933192	0.618	0.247	1.11683868480977e-144	1
Dlgap21	Dlgap2	1.30292910724641e-148	0.58702961241352	0.993	0.744	2.99035259404124e-144	1
Gm44643	Gm44643	3.67507306415058e-148	0.321784251281848	0.347	0.106	8.43466018953199e-144	1
Sorl11	Sorl1	8.72254608123401e-147	0.520122293764828	0.843	0.492	2.00191155110402e-142	1
Klhl3	Klhl3	9.12366581998286e-147	0.503222251799093	0.808	0.453	2.09397254234427e-142	1
Gm16432	Gm16432	1.49861342885277e-146	0.508616165030655	0.707	0.354	3.43946768055999e-142	1
Cacna1i	Cacna1i	2.65542864276474e-146	0.34571564747511	0.403	0.139	6.09447427800935e-142	1
Wipf31	Wipf3	1.33787019986535e-145	0.52909341934534	0.894	0.558	3.07054589571097e-141	1
Ldlrad4	Ldlrad4	1.68412624395769e-145	0.421742538243186	0.945	0.667	3.86523814250729e-141	1
Gm26565	Gm26565	3.06552002956581e-145	0.437381561504798	0.485	0.193	7.03567501985649e-141	1
4933406I18Rik	4933406I18Rik	4.46920275403072e-145	0.40869564688007	0.754	0.404	1.02572672407759e-140	1
Pid1	Pid1	5.28065035093715e-144	0.350016559446519	0.8	0.418	1.21196206204359e-139	1
Ulk4	Ulk4	7.20587493517499e-144	0.490183823564775	0.754	0.404	1.65382035637201e-139	1
Arhgap391	Arhgap39	1.6400518459443e-143	0.505197830203439	0.953	0.698	3.76408299162676e-139	1
Mei4	Mei4	1.74890883191902e-143	0.444890559447049	0.36	0.116	4.01392066013734e-139	1
Fmn1	Fmn1	2.14388959821551e-143	0.422068689513232	0.756	0.377	4.92044101686442e-139	1
Vcl	Vcl	2.62227331158207e-143	0.297470376957474	0.621	0.278	6.01837947741201e-139	1
Lrrfip1	Lrrfip1	9.061104604654e-142	0.488352978938912	0.88	0.536	2.07961411781414e-137	1
C230057M02Rik	C230057M02Rik	1.17677540581693e-141	0.337560717684537	0.405	0.142	2.70081723389043e-137	1
Rab8b	Rab8b	1.78924039216451e-141	0.403577461410068	0.612	0.277	4.10648562405678e-137	1
Lsamp	Lsamp	3.66937595697914e-141	0.493576523831052	1	0.99	8.42158475886282e-137	1
Crim1	Crim1	3.32816116085745e-140	0.491916209846802	0.815	0.456	7.63846268028393e-136	1
Sntg11	Sntg1	1.1371701635126e-139	0.471563973134324	0.993	0.768	2.60991924227778e-135	1
Ahi11	Ahi1	1.35967603395651e-139	0.473356719321032	0.996	0.809	3.12059246553359e-135	1
Stxbp5l1	Stxbp5l	8.93269237943468e-138	0.562280131307886	0.982	0.752	2.05014222800405e-133	1
Scn8a1	Scn8a	1.50293804389251e-137	0.509331303654255	0.975	0.735	3.4493931045377e-133	1
Syt161	Syt16	3.94827572698291e-137	0.499187555256468	0.886	0.53	9.06168762099848e-133	1
Dnajc21	Dnajc21	4.14428812049205e-137	0.334425787990789	0.44	0.164	9.51155566534131e-133	1
Lmo31	Lmo3	4.97098567098567e-137	0.612983935482272	0.783	0.456	1.14089092134792e-132	1
Dtnbp1	Dtnbp1	1.8339302948542e-136	0.36814808294267	0.523	0.217	4.20905341971986e-132	1
Syt11	Syt1	5.71554405141769e-136	0.500115321834125	1	0.932	1.31177451524088e-131	1
C78859	C78859	2.94798132627781e-135	0.437568709266696	0.627	0.304	6.7659119419402e-131	1
Wasf11	Wasf1	2.55874837606544e-134	0.519290902680423	0.952	0.677	5.8725833979078e-130	1
Snrpn	Snrpn	6.94199658426322e-134	0.470904607310603	0.596	0.272	1.59325763605425e-129	1
Tmem178b	Tmem178b	7.90726901778788e-134	0.440502848043145	0.984	0.733	1.8147973122725e-129	1
Serinc2	Serinc2	1.78472467770232e-133	0.27156893986906	0.254	0.065	4.09612160779459e-129	1
Dab2ip	Dab2ip	2.16298687732112e-133	0.345251799539629	0.507	0.21	4.96427118213969e-129	1
Adcy8	Adcy8	2.46940432440455e-133	0.365262651346231	0.684	0.319	5.66752986494089e-129	1
Cacna2d11	Cacna2d1	4.7634084765947e-133	0.452274748017987	0.991	0.788	1.09324987946325e-128	1
Sptbn2	Sptbn2	8.08252310201724e-133	0.437277268119428	0.729	0.382	1.85501987714398e-128	1
Etv1	Etv1	2.36380867910907e-131	0.514937594442496	0.643	0.306	5.42517729942322e-127	1
Lurap1l1	Lurap1l	3.75169646993526e-131	0.470013623635572	0.629	0.306	8.61051856814841e-127	1
Rab11fip3	Rab11fip3	7.45392141489145e-131	0.497306208299337	0.873	0.567	1.71074950393174e-126	1
Agbl4	Agbl4	1.05311529816832e-130	0.323475140152488	0.971	0.599	2.4170049208261e-126	1
Lingo1	Lingo1	2.62735902617922e-130	0.45490941538292	0.784	0.428	6.03005170098393e-126	1
Gabra51	Gabra5	4.06076931718092e-130	0.494026099020819	0.805	0.452	9.31987165986193e-126	1
Gabra21	Gabra2	6.34427344745758e-130	0.542795711447074	0.982	0.728	1.45607419892599e-125	1
2900026A02Rik	2900026A02Rik	6.94405507617138e-129	0.390785253975045	0.576	0.258	1.59373008053209e-124	1
Kcnq2	Kcnq2	3.73365989157969e-128	0.464151346890263	0.848	0.506	8.56912281716454e-124	1
Col4a1	Col4a1	1.79171343517774e-127	0.327708411115222	0.465	0.186	4.11216150507644e-123	1
Bcr	Bcr	4.53971607186884e-127	0.410807550421118	0.626	0.308	1.04191023565462e-122	1
Ppp3ca1	Ppp3ca	6.64825076020471e-126	0.383123905949788	1	0.992	1.52584003197458e-121	1
Kcnab21	Kcnab2	9.04567821383727e-126	0.425649505686685	0.676	0.348	2.07607360685779e-121	1
Banf2	Banf2	1.23517528540298e-125	0.420976459590405	0.634	0.31	2.83485079752838e-121	1
Lrfn51	Lrfn5	1.72864638192883e-125	0.489254386711444	0.996	0.816	3.96741631116487e-121	1
Usp46	Usp46	1.67826207950729e-124	0.406715067370209	0.676	0.345	3.85177929867718e-120	1
Doc2b1	Doc2b	1.8780162183461e-124	0.294736237913362	0.379	0.132	4.31023502272614e-120	1
Cacna1e1	Cacna1e	3.32773790626169e-124	0.517213807834167	0.991	0.722	7.63749126866121e-120	1
Rnf165	Rnf165	3.60172287660347e-124	0.456882167700172	0.76	0.415	8.26631417409262e-120	1
Shank2	Shank2	5.73479165611974e-124	0.420958776306355	0.919	0.603	1.31619203299604e-119	1
Cds1	Cds1	8.77039318298272e-124	0.306354307936934	0.456	0.179	2.01289293942636e-119	1
A330093E20Rik	A330093E20Rik	1.31386574106635e-123	0.262165312687044	0.279	0.081	3.01545326232137e-119	1
Tenm3	Tenm3	1.29814429063758e-122	1.008319878351	0.858	0.597	2.97937096144231e-118	1
Igsf9b	Igsf9b	2.0219995288556e-122	0.322104571568118	0.528	0.224	4.64069111867649e-118	1
Syndig11	Syndig1	2.1881235029608e-122	0.3819560155122	0.686	0.336	5.02196225164533e-118	1
Npas2	Npas2	1.17318949588229e-121	0.350489298339928	0.649	0.303	2.69258721199945e-117	1
Nrg1	Nrg1	1.47557148603464e-121	0.383696804699434	0.924	0.638	3.3865841175981e-117	1
Plk2	Plk2	2.47923277745142e-121	0.335757864397636	0.539	0.239	5.69008714752876e-117	1
Rab27b	Rab27b	2.82401153800462e-121	0.402698599275841	0.617	0.296	6.4813888808744e-117	1
Sh3bp51	Sh3bp5	7.69453505765875e-121	0.402784671081809	0.722	0.382	1.76597274108326e-116	1
Dlgap4	Dlgap4	1.10778514650605e-119	0.446311284890222	0.849	0.518	2.54247768974604e-115	1
Gm48749	Gm48749	1.58417044883808e-119	0.320688069955233	0.355	0.124	3.63582959712828e-115	1
Myo16	Myo16	5.78593288466752e-119	0.289429398300676	0.634	0.29	1.32792945636004e-114	1
Evc2	Evc2	3.25444996967296e-118	0.267288427873711	0.295	0.092	7.46928812539641e-114	1
Nbea1	Nbea	3.53374340884627e-118	0.361974636557989	0.998	0.941	8.11029449764308e-114	1
Scn3b1	Scn3b	3.69125541395629e-118	0.412927702448431	0.68	0.354	8.47180030057108e-114	1
Kcnb2	Kcnb2	8.01343083119121e-118	0.405892672552642	0.945	0.703	1.8391625100667e-113	1
Cdh10	Cdh10	9.00830686362656e-118	0.519265334662433	0.877	0.591	2.06749650827093e-113	1
St8sia1	St8sia1	2.28176900438984e-117	0.359684435103574	0.494	0.217	5.23688804197512e-113	1
Chl1	Chl1	7.84874921269724e-117	0.499804055361904	0.923	0.645	1.80136643180614e-112	1
Uggt2	Uggt2	3.83043485951986e-116	0.443731975264066	0.776	0.443	8.79123104608402e-112	1
Smurf1	Smurf1	1.09460810532802e-115	0.332154179576732	0.615	0.297	2.51223506253834e-111	1
Bzw2	Bzw2	1.13441107756163e-115	0.426583174354284	0.657	0.345	2.60358686411169e-111	1
D630045J12Rik	D630045J12Rik	1.20163410982934e-115	0.413052072566016	0.728	0.404	2.75787044546932e-111	1
Asic2	Asic2	9.58337078622771e-115	0.261624139182474	0.967	0.741	2.19947942914712e-110	1
Faah1	Faah	1.25484888825717e-114	0.410508158556324	0.722	0.392	2.88000368343903e-110	1
Unc791	Unc79	2.1599736427218e-114	0.457617661902352	0.974	0.706	4.9573555074108e-110	1
Mirg	Mirg	3.07508789716298e-114	0.389802783807424	0.677	0.345	7.05763423277874e-110	1
Setbp1	Setbp1	9.65348593171592e-114	0.413360536926723	0.981	0.819	2.21557155618812e-109	1
Mlip1	Mlip	2.249912855754e-113	0.466830060421259	0.735	0.412	5.16377499524099e-109	1
Gm12064	Gm12064	3.29123544919641e-113	0.33964088443079	0.383	0.149	7.55371447945069e-109	1
Nrip1	Nrip1	4.02652417256955e-113	0.287158735336584	0.648	0.32	9.24127562846436e-109	1
4430402I18Rik	4430402I18Rik	6.05066445050482e-113	0.389257326592182	0.672	0.352	1.38868799803536e-108	1
Fat3	Fat3	2.33001474197168e-112	0.404368960666469	0.919	0.668	5.34761683429919e-108	1
Gm15414	Gm15414	5.73867073734928e-112	0.29763965137288	0.336	0.12	1.31708232092903e-107	1
Spred2	Spred2	6.21969754057258e-112	0.456626560479309	0.852	0.538	1.42748278253681e-107	1
Cdk17	Cdk17	6.62460201141003e-112	0.441370217084297	0.929	0.666	1.52041240763872e-107	1
Cadps	Cadps	1.16902698721878e-111	0.362452516584073	0.994	0.826	2.68303383836583e-107	1
Cdh121	Cdh12	3.82935396922616e-111	0.379886455105561	0.914	0.565	8.78875029477095e-107	1
Acap21	Acap2	5.07970540317179e-111	0.439484472566751	0.959	0.763	1.16584318708196e-106	1
Kcnma1	Kcnma1	6.3183137841476e-111	0.408253887275553	0.997	0.855	1.45011619659972e-106	1
Sh3gl2	Sh3gl2	4.12703461684236e-110	0.450507143147072	0.936	0.667	9.4719571491149e-106	1
Parp8	Parp8	5.31743287889602e-110	0.388169595751301	0.806	0.463	1.22040402003543e-105	1
Sidt11	Sidt1	5.70896034588015e-110	0.439728064063128	0.859	0.518	1.31026348898295e-105	1
Tspan5	Tspan5	1.81447428334945e-109	0.501621144759611	0.95	0.755	4.16439992771533e-105	1
Cap21	Cap2	4.45362672252514e-109	0.441407517240011	0.898	0.583	1.02215186908675e-104	1
Mtus2	Mtus2	1.56738284109589e-108	0.419456390270883	0.862	0.538	3.59730035859917e-104	1
Col4a2	Col4a2	1.57779982857994e-108	0.320824475973684	0.526	0.243	3.62120838657382e-104	1
Celf5	Celf5	2.14743244353123e-108	0.392857559315283	0.749	0.431	4.92857220114852e-104	1
Ajap1	Ajap1	2.40424168555922e-107	0.310879674626125	0.473	0.207	5.51797509252696e-103	1
Rasgef1a1	Rasgef1a	3.60510113115328e-107	0.42706496706553	0.836	0.521	8.2740676061099e-103	1
Sertm1	Sertm1	4.00102307125733e-107	0.260001576109811	0.365	0.135	9.1827480508427e-103	1
Itga4	Itga4	8.2513355069776e-106	0.30090007496925	0.395	0.156	1.89376401220643e-101	1
Fry1	Fry	3.13460966259762e-105	0.377842213250875	0.986	0.816	7.1942426366278e-101	1
Mal2	Mal2	1.00577221839393e-104	0.311435549202629	0.547	0.256	2.3083478184359e-100	1
Trim91	Trim9	3.33658921040012e-104	0.400603650345902	0.969	0.722	7.65780589678931e-100	1
Gm48091	Gm48091	2.82764997051731e-103	0.387635927477844	0.716	0.393	6.48973944733428e-99	1
Jakmip1	Jakmip1	8.16140761434513e-103	0.388602039582057	0.698	0.394	1.87312466156835e-98	1
Iqsec21	Iqsec2	9.05035365269377e-103	0.434337866344806	0.879	0.583	2.07714666682975e-98	1
Map4k3	Map4k3	9.20297004786867e-103	0.424639003856818	0.904	0.613	2.11217365568634e-98	1
Nrg3os1	Nrg3os	1.77098895569445e-102	0.427645729035685	0.935	0.612	4.06459675221434e-98	1
Frmd6	Frmd6	1.863285574386e-102	0.290585311076713	0.536	0.248	4.27642672177331e-98	1
Cacna1a	Cacna1a	9.1236594329379e-102	0.360741011074976	0.982	0.755	2.09397107645358e-97	1
Kcnk9	Kcnk9	1.50554041313092e-100	0.312213731063148	0.407	0.17	3.45536580217677e-96	1
Tmem150c1	Tmem150c	2.65808297642103e-100	0.34918268164581	0.651	0.344	6.10056623918392e-96	1
Rasal1	Rasal1	4.2856360391926e-100	0.284743645727969	0.438	0.189	9.83596327355093e-96	1
Crym	Crym	1.97620916890676e-99	0.322589360477485	0.559	0.273	4.53559766355789e-95	1
Zfp8311	Zfp831	3.41976336256274e-99	0.339651284245418	0.557	0.275	7.84869889341775e-95	1
1700109K24Rik	1700109K24Rik	4.81801816939916e-99	0.331235365983183	0.517	0.248	1.1057833500588e-94	1
Clcn2	Clcn2	7.16893714330709e-99	0.264003795660973	0.38	0.154	1.64534276376041e-94	1
Kif1c	Kif1c	8.0673938191035e-99	0.278685576279389	0.444	0.192	1.85154755542245e-94	1
Ust	Ust	9.95148178308622e-99	0.324259497019035	0.852	0.53	2.28396458403612e-94	1
Reep1	Reep1	1.58457550641114e-98	0.402745362353597	0.838	0.518	3.63675924476422e-94	1
Dlgap3	Dlgap3	2.04922727914092e-98	0.360616379498744	0.651	0.349	4.70318152835633e-94	1
Gm15594	Gm15594	3.78523239880353e-98	0.282143668140202	0.408	0.171	8.68748687849399e-94	1
2010300C02Rik1	2010300C02Rik	3.52698876551731e-97	0.370649402574939	0.908	0.57	8.09479191573878e-93	1
B3gat1	B3gat1	4.81701017043013e-97	0.322254799937175	0.648	0.349	1.10555200421542e-92	1
4933412O06Rik1	4933412O06Rik	6.09344678342937e-97	0.315911189526579	0.45	0.203	1.39850697126487e-92	1
Ptprr	Ptprr	6.16917114529405e-97	0.470188653936544	0.697	0.407	1.41588646955644e-92	1
Spon11	Spon1	9.00330671563669e-97	0.285002129274348	0.753	0.398	2.06634892430578e-92	1
Dync1i1	Dync1i1	1.38313594355551e-96	0.404633266651253	0.953	0.677	3.17443530405426e-92	1
Esyt2	Esyt2	1.68159158718291e-96	0.403356129342927	0.9	0.631	3.8594208517435e-92	1
Robo1	Robo1	1.83612799984661e-96	0.27240965203607	0.847	0.512	4.21409737244795e-92	1
AC161199.1	AC161199.1	3.38689985115344e-96	0.298078740892234	0.409	0.176	7.77327384838226e-92	1
Gm26906	Gm26906	3.6393701173721e-96	0.297733567129326	0.449	0.202	8.35271835638071e-92	1
3110039M20Rik	3110039M20Rik	2.43546843472703e-95	0.286126160597913	0.487	0.227	5.589643604542e-91	1
Prkg11	Prkg1	5.24179959769921e-95	0.349529314753004	0.985	0.755	1.20304542566795e-90	1
Ube2e21	Ube2e2	8.16938025233735e-95	0.377473578377831	0.992	0.912	1.87495446171395e-90	1
Klhl291	Klhl29	1.22201171701291e-94	0.387062364249915	0.932	0.615	2.80463909171633e-90	1
Rbfox2	Rbfox2	8.27248300390546e-94	0.392981921049674	0.972	0.774	1.89861757422634e-89	1
Clvs11	Clvs1	2.53448441208474e-93	0.400196287886673	0.833	0.532	5.81689517417568e-89	1
Galnt16	Galnt16	2.65672895478122e-93	0.356391627591434	0.787	0.466	6.09745862411838e-89	1
Nrg31	Nrg3	8.33737083821124e-93	0.424064217820893	1	0.955	1.91350998107786e-88	1
Zfhx4	Zfhx4	8.71606142454954e-93	0.330340105433562	0.551	0.27	2.00042325754837e-88	1
Cacna1b	Cacna1b	1.01800069341357e-92	0.387149758825085	0.85	0.529	2.33641339145349e-88	1
Focad	Focad	1.17667165333661e-92	0.37237784810247	0.914	0.616	2.70057911157285e-88	1
Gm2824	Gm2824	7.00910227890403e-92	0.266332668514819	0.373	0.154	1.60865906403126e-87	1
Unc13b	Unc13b	9.67917171219531e-92	0.290480131079763	0.715	0.399	2.22146669966595e-87	1
Gm11099	Gm11099	4.94032959695441e-91	0.289621359798544	0.382	0.162	1.13385504579701e-86	1
Nebl1	Nebl	5.96129248971051e-91	0.36152037978957	0.985	0.792	1.36817623931346e-86	1
Gm14330	Gm14330	5.45707959075455e-90	0.273977155537506	0.347	0.142	1.25245433687408e-85	1
2900055J20Rik1	2900055J20Rik	1.14456792165019e-89	0.305563177234922	0.602	0.313	2.62689783697935e-85	1
Neurod6	Neurod6	1.51850479302501e-89	0.268147160478583	0.535	0.26	3.4851203504717e-85	1
Lmtk2	Lmtk2	1.86772222130648e-89	0.34827763696471	0.743	0.437	4.2866092701205e-85	1
Kit	Kit	4.34980342980937e-89	0.261149975527515	0.36	0.146	9.98323385175548e-85	1
Fam135b1	Fam135b	1.48791910783769e-88	0.369573675572909	0.965	0.658	3.41492314439828e-84	1
Camkmt	Camkmt	4.96477927650184e-88	0.363207698838413	0.809	0.514	1.13946649174994e-83	1
Zfyve28	Zfyve28	1.04102817743672e-87	0.325302549725802	0.66	0.365	2.38926377003503e-83	1
Dclk11	Dclk1	1.10635894561749e-87	0.372121220887972	0.989	0.848	2.53920441608671e-83	1
Shisa7	Shisa7	2.13660822655916e-87	0.300313515890659	0.524	0.266	4.90372954077594e-83	1
Epha41	Epha4	3.72670909220456e-87	0.350911334773924	0.979	0.762	8.55317003751868e-83	1
Zfp697	Zfp697	5.5705531689041e-87	0.344938938612633	0.623	0.342	1.27849765779518e-82	1
Arhgef28	Arhgef28	7.77189884775825e-87	0.333284382725904	0.753	0.443	1.783728504549e-82	1
Upp2	Upp2	9.0791451675489e-87	0.430005650556256	0.939	0.7	2.08375460740415e-82	1
Dip2c	Dip2c	2.20495771303182e-86	0.374216475601084	0.993	0.867	5.06059844717933e-82	1
Fam19a5	Fam19a5	3.80248779907938e-86	0.361104961295726	0.865	0.574	8.72708974766709e-82	1
Cdkl5	Cdkl5	5.93987486953662e-86	0.369088525371204	0.84	0.546	1.36326068130735e-81	1
4930587E11Rik	4930587E11Rik	9.41826025876144e-86	0.324649785961481	0.36	0.153	2.16158491198834e-81	1
Hnrnpll	Hnrnpll	9.44226018124566e-86	0.32860074671784	0.672	0.382	2.16709313419769e-81	1
Usp25	Usp25	1.21705102179357e-85	0.302761451656776	0.706	0.406	2.79325380011843e-81	1
Csrnp3	Csrnp3	3.36421892159648e-85	0.389622083373825	0.931	0.656	7.72121884695608e-81	1
Hmgcll1	Hmgcll1	5.54952274965823e-85	0.297445457882225	0.717	0.402	1.27367096627406e-80	1
Robo21	Robo2	1.29466561671911e-84	0.360495747424958	0.96	0.728	2.97138705693202e-80	1
Brdt	Brdt	6.51424973010711e-84	0.286183980462051	0.554	0.287	1.49508545555688e-79	1
Macrod21	Macrod2	1.14317718344465e-83	0.376163556137752	0.997	0.903	2.62370595372381e-79	1
Tub	Tub	1.25677076451309e-83	0.322284778535415	0.651	0.373	2.88441458163399e-79	1
Lrrc4	Lrrc4	2.75524479727814e-83	0.363842854681486	0.769	0.48	6.32356233423306e-79	1
A530046M15Rik	A530046M15Rik	6.19387649027216e-83	0.268783330102474	0.339	0.142	1.42155659328236e-78	1
Camk4	Camk4	7.40632579198248e-83	0.265941054157569	0.812	0.466	1.6998258325179e-78	1
Mpp6	Mpp6	8.64601915124879e-83	0.296543217688281	0.761	0.472	1.98434785540311e-78	1
Slc1a11	Slc1a1	3.76322841839789e-82	0.327520278661832	0.767	0.47	8.63698554306501e-78	1
Arntl	Arntl	4.5263494667571e-82	0.301082164941398	0.467	0.231	1.03884246611542e-77	1
Gm5441	Gm5441	4.79122171460583e-82	0.271911012936278	0.382	0.171	1.09963329571918e-77	1
Specc1	Specc1	1.00238024425697e-81	0.333673756400035	0.9	0.634	2.30056289859416e-77	1
Prkca	Prkca	3.24874310661633e-81	0.372829877259074	0.947	0.774	7.45619030399514e-77	1
Lncpint	Lncpint	1.03781001216113e-80	0.350485916296575	0.988	0.846	2.381877758911e-76	1
Kcnj61	Kcnj6	2.55710203079389e-80	0.282038513301773	0.942	0.609	5.86880487087506e-76	1
Lrfn21	Lrfn2	6.39810161315179e-80	0.337010095755454	0.828	0.504	1.46842830123447e-75	1
Jazf1	Jazf1	1.00755839683888e-79	0.378001031710361	0.892	0.604	2.31244727658491e-75	1
Klf8	Klf8	1.14837310592014e-79	0.251108426520942	0.445	0.21	2.63563111539731e-75	1
Agfg2	Agfg2	3.9920172929748e-79	0.288738639359861	0.561	0.298	9.16207888910647e-75	1
Rnf1121	Rnf112	1.11422924152767e-78	0.289165007835475	0.796	0.471	2.55726753223015e-74	1
Nup93	Nup93	1.65566572058929e-78	0.317406325693572	0.675	0.39	3.79991839532448e-74	1
Pls3	Pls3	8.8485147887671e-78	0.283980032037803	0.709	0.411	2.03082262916994e-73	1
Ptpn1	Ptpn1	3.62464381731659e-77	0.280429030309351	0.584	0.32	8.31892002512329e-73	1
Gm9866	Gm9866	4.25378244389605e-77	0.250745980314385	0.377	0.172	9.76285608698583e-73	1
Camkv	Camkv	5.27617453111492e-77	0.31284318550007	0.741	0.45	1.21093481663618e-72	1
Snph	Snph	1.17266807238879e-76	0.348801982206844	0.813	0.523	2.6913904929395e-72	1
Samd121	Samd12	2.14899870974808e-75	0.353222254755357	0.972	0.722	4.93216693874282e-71	1
Zfr	Zfr	2.35713569732322e-75	0.343236421654093	0.951	0.788	5.40986213892653e-71	1
Greb1l	Greb1l	4.81901533585268e-75	0.268431368999909	0.558	0.294	1.10601220973155e-70	1
Efr3a	Efr3a	2.76408640455818e-74	0.347810576126852	0.787	0.504	6.34385470710148e-70	1
Atxn11	Atxn1	4.15387367464782e-74	0.328370701778943	0.985	0.837	9.53355547068421e-70	1
Phc2	Phc2	5.79294023046381e-74	0.308624978189229	0.776	0.497	1.32953771229375e-69	1
Astn1	Astn1	1.01510674337503e-73	0.350991885329389	0.944	0.708	2.32977148672003e-69	1
Arpc21	Arpc2	1.42167104570887e-72	0.332930471698817	0.818	0.538	3.26287721700642e-68	1
Ntrk31	Ntrk3	1.66230743916758e-72	0.29473259115232	0.993	0.773	3.81516180363352e-68	1
Gpr45	Gpr45	2.11427533489447e-72	0.286525092552254	0.632	0.361	4.85247332111629e-68	1
Oxr1	Oxr1	4.70621097924833e-72	0.395466063898294	0.975	0.837	1.08012248184728e-67	1
Prmt81	Prmt8	6.59129351490378e-72	0.275637307076744	0.64	0.364	1.51276777460557e-67	1
Unc13a1	Unc13a	8.06616654013136e-72	0.301721858843903	0.733	0.457	1.85126588262555e-67	1
B230209E15Rik	B230209E15Rik	8.08938749347504e-72	0.331752633171379	0.687	0.409	1.85659532362746e-67	1
Kcnj31	Kcnj3	1.73643167999805e-71	0.302503608559901	0.977	0.755	3.98528434876353e-67	1
Scai	Scai	7.44928682256081e-71	0.354260488914205	0.903	0.653	1.70968581864593e-66	1
Gm20642	Gm20642	1.20209153828772e-70	0.298589058952844	0.869	0.557	2.75892028952414e-66	1
Add21	Add2	2.25361394773461e-69	0.297796769939597	0.866	0.57	5.17226937144572e-65	1
Ica11	Ica1	3.15650453421237e-69	0.335750498102252	0.882	0.597	7.2444935564708e-65	1
Nmt2	Nmt2	4.84641886001346e-69	0.280297695378361	0.663	0.392	1.11230159256169e-64	1
Rapgef5	Rapgef5	5.07961707582285e-69	0.257462019383773	0.907	0.626	1.1658229150721e-64	1
Syt171	Syt17	2.47928437147881e-67	0.364516530294673	0.566	0.331	5.69020556098101e-63	1
Zswim5	Zswim5	2.49449659221272e-67	0.260338101735573	0.655	0.385	5.72511912878742e-63	1
Dapk11	Dapk1	4.38456610526588e-67	0.275941477976418	0.938	0.652	1.00630176681957e-62	1
Arhgef3	Arhgef3	1.32080176248396e-66	0.264257661730879	0.619	0.357	3.03137212507695e-62	1
Ftx	Ftx	2.42976298453237e-66	0.324394928242805	0.897	0.613	5.57654902580023e-62	1
Gm1043	Gm1043	1.67502432358806e-65	0.27915888670601	0.536	0.302	3.84434832506695e-61	1
Gm433761	Gm43376	7.62281774839167e-65	0.263393742846942	0.619	0.358	1.74951290143337e-60	1
Glp2r1	Glp2r	8.19971570590734e-65	0.276380535646474	0.798	0.503	1.88191675166279e-60	1
Svop1	Svop	8.19096893610549e-64	0.303564183746936	0.754	0.483	1.87990928052557e-59	1
Zbtb161	Zbtb16	3.3821307300665e-63	0.290160699899634	0.877	0.589	7.76232823857563e-59	1
Amph	Amph	4.47238531703635e-63	0.300519299845329	0.957	0.721	1.02645715411301e-58	1
Me31	Me3	4.58979903040814e-61	0.293832345684918	0.893	0.609	1.05340477546897e-56	1
Enox1	Enox1	6.97570688483422e-61	0.306537248945856	0.984	0.819	1.6009944871383e-56	1
Ptprs	Ptprs	3.86212879307351e-60	0.305361669561544	0.931	0.685	8.86397179298302e-56	1
Dnajc11	Dnajc1	7.00995332999382e-60	0.304222913234391	0.941	0.75	1.60885438876688e-55	1
Itgbl1	Itgbl1	7.5048004876702e-60	0.306475967861403	0.351	0.175	1.72242675992519e-55	1
Ube3a	Ube3a	1.23420642385223e-59	0.295024865990694	0.991	0.822	2.83262716338325e-55	1
Syt141	Syt14	1.64376221543387e-59	0.33773507376118	0.73	0.483	3.77259866064227e-55	1
Dclk2	Dclk2	2.8327878935596e-59	0.263523299429602	0.76	0.493	6.50153149450864e-55	1
Nptn1	Nptn	4.20133503825205e-59	0.269719642220073	0.986	0.858	9.64248404629229e-55	1
Ptpn31	Ptpn3	7.9706747697016e-59	0.294424297275836	0.604	0.362	1.82934956639421e-54	1
Ptk2b1	Ptk2b	6.63498509313401e-58	0.273825524499881	0.918	0.622	1.52279542872519e-53	1
2010111I01Rik	2010111I01Rik	2.81567052296981e-57	0.26048276684781	0.92	0.685	6.46224541726801e-53	1
Mir124a-1hg	Mir124a-1hg	4.36677652368418e-57	0.261021130245064	0.733	0.468	1.00221887995076e-52	1
Pdzd4	Pdzd4	1.03940859523429e-55	0.268733236076161	0.723	0.463	2.38554666692221e-51	1
Sez6l1	Sez6l	1.74092292713768e-54	0.263032013908931	0.923	0.643	3.99559221007369e-50	1
Elmod11	Elmod1	5.61846742195902e-54	0.261311281533681	0.921	0.68	1.28949445801381e-49	1
Hdac9	Hdac9	1.85306874619494e-52	0.268194442220195	0.904	0.722	4.25297807939201e-48	1
Cog5	Cog5	1.89134025316303e-51	0.263725925420577	0.882	0.661	4.34081501503447e-47	1
Kcnt21	Kcnt2	3.17310914238469e-51	0.27900990334778	0.879	0.613	7.2826027926871e-47	1
Flnb	Flnb	1.20700303382047e-50	0.275703619989443	0.79	0.546	2.77019266292135e-46	1
Gm38393	Gm38393	8.81635986677849e-50	0.256670215128439	0.798	0.536	2.02344275302433e-45	1
Casc4	Casc4	1.74915529551069e-49	0.265449510371407	0.816	0.566	4.0144863187266e-45	1
Otud7a	Otud7a	1.65372325538033e-48	0.266392057836916	0.984	0.794	3.79546024342339e-44	1
Psme4	Psme4	4.66906775107119e-47	0.264710793834189	0.899	0.694	1.07159773954835e-42	1
Atp6v0a1	Atp6v0a1	5.02552192076658e-47	0.267034627162335	0.939	0.712	1.15340753603514e-42	1
Pak3	Pak3	1.34531080225911e-45	0.268148543220958	0.928	0.698	3.08762282226488e-41	1
Synj1	Synj1	1.60970302823412e-45	0.260193282977976	0.881	0.659	3.69442942010014e-41	1
Gm26848	Gm26848	5.49933006331371e-43	0.263447580579786	0.955	0.736	1.26215124283113e-38	1
Unc801	Unc80	5.61450023479132e-42	0.253838778008948	0.965	0.727	1.28858394888696e-37	1
Csmd11	Csmd1	4.26548383992895e-38	0.307055048510107	0.999	0.951	9.78971196102093e-34	1
Fras1	Fras1	9.45664476047254e-38	0.291750139374231	0.444	0.285	2.17039453897605e-33	1
Epha101	Epha10	1.16623489854518e-29	0.276641838117106	0.399	0.26	2.67662571565105e-25	1
Prr5l	Prr5l	0	4.35014049814296	0.954	0.053	0	2
Pde4b	Pde4b	0	4.28013117631022	1	0.607	0	2
St18	St18	0	4.11419565308687	0.997	0.32	0	2
Mbp	Mbp	0	4.06226204086942	0.999	0.454	0	2
Rnf220	Rnf220	0	3.95002107788942	0.948	0.254	0	2
Plp1	Plp1	0	3.44882819383874	1	0.777	0	2
Mobp	Mobp	0	3.37796585733648	0.893	0.098	0	2
Tmeff2	Tmeff2	0	3.10774836388189	0.999	0.826	0	2
Aspa	Aspa	0	3.05833915953383	0.83	0.045	0	2
Plcl1	Plcl1	0	3.04987796263841	1	0.622	0	2
Gm16168	Gm16168	0	3.04548221219201	0.834	0.2	0	2
Mog	Mog	0	2.9371649236874	0.836	0.061	0	2
Pde8a	Pde8a	0	2.79374596202589	0.777	0.067	0	2
Ugt8a	Ugt8a	0	2.79204387717033	0.823	0.092	0	2
Phlpp1	Phlpp1	0	2.78554927167017	0.99	0.751	0	2
Zfp536	Zfp536	0	2.7697761349169	0.958	0.39	0	2
Edil3	Edil3	0	2.76784698128781	0.977	0.663	0	2
Qk	Qk	0	2.7428614248368	0.998	0.756	0	2
Erbin	Erbin	0	2.72568915840591	0.902	0.309	0	2
Map7	Map7	0	2.69758080711069	0.983	0.645	0	2
Ano4	Ano4	0	2.68182570961643	0.943	0.499	0	2
Dock101	Dock10	0	2.68076609611416	0.993	0.549	0	2
Sept7	Sept7	0	2.66008642325472	0.959	0.594	0	2
Sec14l5	Sec14l5	0	2.65532010207604	0.756	0.043	0	2
Bcas1	Bcas1	0	2.64218669434034	0.797	0.073	0	2
Arhgap23	Arhgap23	0	2.64060406265148	0.912	0.361	0	2
Fa2h	Fa2h	0	2.629674750586	0.772	0.051	0	2
Fnbp1	Fnbp1	0	2.57780652028923	0.952	0.629	0	2
Tspan2	Tspan2	0	2.57668170118354	0.747	0.114	0	2
Cdk19	Cdk19	0	2.57000213151565	0.872	0.345	0	2
Mast4	Mast4	0	2.55660199434584	0.966	0.8	0	2
Ypel2	Ypel2	0	2.55625623050587	0.849	0.289	0	2
Pak1	Pak1	0	2.52932753118893	0.877	0.433	0	2
Gm4593	Gm4593	0	2.52608148039383	0.684	0.028	0	2
Mag	Mag	0	2.49193955326892	0.757	0.077	0	2
Ppp1r16b	Ppp1r16b	0	2.49142764289786	0.87	0.414	0	2
Frmd5	Frmd5	0	2.4898064492941	0.988	0.726	0	2
Sytl2	Sytl2	0	2.48585171518613	0.682	0.147	0	2
Slc24a2	Slc24a2	0	2.4847603024505	0.993	0.86	0	2
Gab1	Gab1	0	2.45684479700706	0.8	0.156	0	2
Ninj2	Ninj2	0	2.4495478630437	0.609	0.03	0	2
C030029H02Rik	C030029H02Rik	0	2.44177225684718	0.601	0.017	0	2
Phldb1	Phldb1	0	2.42991171847356	0.773	0.132	0	2
Plekhh1	Plekhh1	0	2.38642448160631	0.684	0.045	0	2
Gjc3	Gjc3	0	2.38557922430025	0.723	0.053	0	2
Cdh19	Cdh19	0	2.37601156321798	0.702	0.088	0	2
Pcdh9	Pcdh9	0	2.30508106177595	1	0.987	0	2
Creb5	Creb5	0	2.3035533064876	0.656	0.078	0	2
Pak7	Pak7	0	2.25165929632943	0.911	0.681	0	2
Grm3	Grm3	0	2.23643795252937	0.89	0.415	0	2
Car2	Car2	0	2.23179410234532	0.709	0.204	0	2
St6galnac31	St6galnac3	0	2.17981470045515	0.973	0.718	0	2
Tubb4a	Tubb4a	0	2.1675438650013	0.797	0.315	0	2
Pstpip2	Pstpip2	0	2.14091472078769	0.62	0.124	0	2
Gatm	Gatm	0	2.12854318673655	0.699	0.127	0	2
Ctnna3	Ctnna3	0	2.12014706677561	0.875	0.535	0	2
Elmo1	Elmo1	0	2.1094105740082	0.88	0.355	0	2
Dnm3	Dnm3	0	2.10327386970393	0.953	0.657	0	2
Cldn11	Cldn11	0	2.1011580397797	0.696	0.176	0	2
Bin1	Bin1	0	2.09961187857467	0.866	0.543	0	2
Kif13a	Kif13a	0	2.06683758701024	0.771	0.34	0	2
Opalin	Opalin	0	2.06605361144815	0.564	0.044	0	2
Arhgef10	Arhgef10	0	2.06269279994526	0.652	0.115	0	2
Mapt	Mapt	0	2.04607818662349	0.976	0.779	0	2
Nkain21	Nkain2	0	2.037148121495	1	0.927	0	2
Slain1	Slain1	0	2.01890196244421	0.735	0.366	0	2
Ttll7	Ttll7	0	2.01863608210997	0.801	0.464	0	2
Plekhg1	Plekhg1	0	2.0154377241964	0.709	0.163	0	2
Sept4	Sept4	0	1.996364117287	0.625	0.105	0	2
Rab31	Rab31	0	1.99302747113907	0.708	0.214	0	2
Sorcs1	Sorcs1	0	1.99067131357808	0.809	0.258	0	2
D7Ertd443e	D7Ertd443e	0	1.98604752768725	0.527	0.025	0	2
Enpp2	Enpp2	0	1.97782318996837	0.945	0.387	0	2
Rffl	Rffl	0	1.97385712719852	0.644	0.155	0	2
Daam2	Daam2	0	1.96007419825292	0.66	0.096	0	2
Cdh20	Cdh20	0	1.9467015420182	0.715	0.267	0	2
Cdc37l1	Cdc37l1	0	1.94471076218486	0.832	0.525	0	2
Kif13b	Kif13b	0	1.93185916109287	0.748	0.38	0	2
Slc12a2	Slc12a2	0	1.92899361705069	0.754	0.339	0	2
Rtn4	Rtn4	0	1.92275097435193	0.945	0.76	0	2
A230001M10Rik	A230001M10Rik	0	1.91137324242538	0.433	0.019	0	2
Myo1d	Myo1d	0	1.90236607332063	0.691	0.285	0	2
Sema6a	Sema6a	0	1.890579184825	0.615	0.202	0	2
Nfasc	Nfasc	0	1.8897688897494	0.836	0.671	0	2
Vmp1	Vmp1	0	1.88633179426783	0.827	0.556	0	2
Pacrg	Pacrg	0	1.86207164162827	0.812	0.505	0	2
Ttyh2	Ttyh2	0	1.83284258416472	0.555	0.061	0	2
Anln	Anln	0	1.83007407673195	0.425	0.056	0	2
Hipk2	Hipk2	0	1.82681078432966	0.785	0.457	0	2
Aatk	Aatk	0	1.81629311528926	0.716	0.346	0	2
Nkain1	Nkain1	0	1.81392037554248	0.539	0.078	0	2
Otud7b	Otud7b	0	1.81191856966594	0.764	0.416	0	2
Wipf1	Wipf1	0	1.79422972732137	0.608	0.112	0	2
Clmn	Clmn	0	1.77366577569452	0.72	0.348	0	2
Mal	Mal	0	1.74546638813541	0.583	0.163	0	2
Hecw2	Hecw2	0	1.74353586414816	0.878	0.654	0	2
Tbc1d5	Tbc1d5	0	1.74011421426104	0.896	0.757	0	2
A330049N07Rik	A330049N07Rik	0	1.72425816452617	0.384	0.016	0	2
Elovl7	Elovl7	0	1.69219976238843	0.516	0.087	0	2
Clic4	Clic4	0	1.69084067296496	0.53	0.087	0	2
Sik3	Sik3	0	1.68562967836291	0.928	0.812	0	2
Il33	Il33	0	1.68210768979487	0.367	0.043	0	2
Fign	Fign	0	1.6747341670915	0.445	0.058	0	2
Tmod2	Tmod2	0	1.63219695456977	0.826	0.632	0	2
Cntn2	Cntn2	0	1.61222715065319	0.501	0.102	0	2
Plxdc2	Plxdc2	0	1.61081987064411	0.893	0.509	0	2
Smad7	Smad7	0	1.6069700117526	0.524	0.152	0	2
Prickle2	Prickle2	0	1.59144512509003	0.948	0.842	0	2
Litaf	Litaf	0	1.58753092055292	0.455	0.051	0	2
Klhl2	Klhl2	0	1.58633384933383	0.88	0.717	0	2
Agap1	Agap1	0	1.586199122709	0.894	0.721	0	2
Dock5	Dock5	0	1.57203303854982	0.452	0.043	0	2
Dock1	Dock1	0	1.56492094500897	0.691	0.222	0	2
1700047M11Rik	1700047M11Rik	0	1.55093671188681	0.441	0.019	0	2
Ccp110	Ccp110	0	1.5371943779376	0.482	0.119	0	2
Kcnk13	Kcnk13	0	1.52953443643575	0.435	0.082	0	2
Fgfr2	Fgfr2	0	1.47441275748037	0.936	0.881	0	2
Hhip	Hhip	0	1.46666268987414	0.361	0.023	0	2
Tnfaip6	Tnfaip6	0	1.46385911723296	0.353	0.019	0	2
Lpar1	Lpar1	0	1.46120180536444	0.413	0.064	0	2
Ppfibp2	Ppfibp2	0	1.45521540284083	0.453	0.058	0	2
Gm42413	Gm42413	0	1.4451544170089	0.386	0.059	0	2
Olfml1	Olfml1	0	1.41680395752107	0.38	0.036	0	2
Atp8b1	Atp8b1	0	1.41016148594232	0.38	0.046	0	2
Tsc22d3	Tsc22d3	0	1.40686638179082	0.419	0.078	0	2
Plekhg3	Plekhg3	0	1.37723823049658	0.411	0.054	0	2
Csrp1	Csrp1	0	1.37330998626393	0.438	0.075	0	2
Clasp2	Clasp2	0	1.35146962837242	0.925	0.872	0	2
Slc25a13	Slc25a13	0	1.34181151614384	0.345	0.048	0	2
Atp8a1	Atp8a1	0	1.34058430296703	0.914	0.825	0	2
Magi21	Magi2	0	1.34055454726115	0.998	0.983	0	2
Zeb21	Zeb2	0	1.33462521009393	0.987	0.883	0	2
Insc	Insc	0	1.30859830018721	0.344	0.018	0	2
Pla2g16	Pla2g16	0	1.30830579740022	0.37	0.039	0	2
Sox10	Sox10	0	1.30285841234665	0.383	0.037	0	2
Gm42418	Gm42418	0	1.29254214623996	1	0.999	0	2
Cyp2j12	Cyp2j12	0	1.27900069685364	0.3	0.008	0	2
Gal3st1	Gal3st1	0	1.24568801253395	0.362	0.046	0	2
Prkcq	Prkcq	0	1.24296497662054	0.37	0.057	0	2
Tmem63a	Tmem63a	0	1.23383869811998	0.314	0.018	0	2
Prkd3	Prkd3	0	1.20651434379686	0.385	0.057	0	2
Myrf	Myrf	0	1.20052059314367	0.33	0.029	0	2
Meis1	Meis1	0	1.19007443858961	0.325	0.039	0	2
Trim59	Trim59	0	1.17871070687609	0.313	0.035	0	2
Ermn	Ermn	0	1.17303399645769	0.308	0.032	0	2
Erbb4	Erbb4	0	1.15724549972124	0.961	0.456	0	2
Nkx2-2os	Nkx2-2os	0	1.15067957884525	0.276	0.023	0	2
Gm48508	Gm48508	0	1.13911494109772	0.259	0.005	0	2
Ncam1	Ncam1	0	1.13777547266157	0.968	0.907	0	2
Plxnb3	Plxnb3	0	1.12244391308164	0.306	0.017	0	2
Bcas1os2	Bcas1os2	0	1.10117065729819	0.282	0.018	0	2
Malat1	Malat1	0	0.839718498181757	1	1	0	2
Synj2	Synj2	5.07940624946145e-308	1.67489071492358	0.553	0.182	1.1657745283139e-303	2
Exoc6b1	Exoc6b	5.61159579793241e-308	1.30349642805453	0.939	0.854	1.28791735158347e-303	2
Neat1	Neat1	5.06168659229385e-306	1.80371115861695	0.483	0.115	1.16170768979736e-301	2
Frmd4b1	Frmd4b	5.0369679812593e-299	1.48110380010535	0.861	0.564	1.15603452137882e-294	2
Nbas	Nbas	1.37342350957308e-298	1.7483456482911	0.758	0.505	3.15214429682118e-294	2
Wnk1	Wnk1	1.67401997477911e-294	1.45260133537845	0.847	0.702	3.84204324411553e-290	2
Usp54	Usp54	2.08391977139817e-294	1.69051793131055	0.661	0.303	4.78280426733594e-290	2
Megf10	Megf10	5.50550070170333e-290	1.28468086464798	0.385	0.071	1.26356746604793e-285	2
Limch1	Limch1	3.75284450046069e-286	1.41470638778037	0.879	0.738	8.61315341300733e-282	2
App	App	1.71508923715683e-283	1.07353069835015	0.943	0.917	3.93630130819864e-279	2
Mboat1	Mboat1	4.7707890349268e-283	1.02992413897041	0.255	0.027	1.09494379140605e-278	2
Tcf12	Tcf12	6.71062447009109e-279	1.18583192454243	0.916	0.876	1.54015542213061e-274	2
St6gal1	St6gal1	1.34194713520985e-272	1.48502054314067	0.598	0.221	3.07990287002013e-268	2
Mbnl2	Mbnl2	1.94720519797184e-270	1.08839669234996	0.938	0.894	4.46903064986517e-266	2
Kif1b	Kif1b	1.24260182601305e-269	1.12713105590509	0.934	0.91	2.85189545088255e-265	2
Ptprk	Ptprk	3.75725582441916e-268	1.37197274068391	0.879	0.642	8.62327784262442e-264	2
Tulp4	Tulp4	6.19976661511499e-268	1.55446280333734	0.796	0.637	1.42290843583504e-263	2
Cdc42bpa	Cdc42bpa	3.68109078701567e-267	1.20197480202796	0.921	0.872	8.44847146527967e-263	2
Ppp2r3a	Ppp2r3a	4.61987799950471e-267	1.58765456057389	0.767	0.539	1.06030819966633e-262	2
Hepacam	Hepacam	8.41088402521847e-266	1.2682903317063	0.47	0.121	1.93038199262789e-261	2
Myo6	Myo6	2.03033555354387e-264	1.53466930319417	0.726	0.415	4.65982312893853e-260	2
Rcbtb1	Rcbtb1	9.69756127467984e-262	1.53390880624317	0.532	0.19	2.22568728815177e-257	2
Kndc1	Kndc1	1.20042198226694e-258	1.67282810210907	0.561	0.227	2.75508849150086e-254	2
Adipor2	Adipor2	2.94159304403853e-257	1.82915652447141	0.57	0.227	6.75125019537283e-253	2
Plekha1	Plekha1	7.64505254795805e-254	1.90719307906275	0.697	0.452	1.75461601028185e-249	2
Ptn	Ptn	1.36143306643136e-253	1.45053939437822	0.741	0.422	3.12462503076662e-249	2
Baz2b	Baz2b	5.59499838059653e-253	1.33320530480061	0.845	0.765	1.28410807833071e-248	2
Cpm	Cpm	4.90176456283398e-252	1.21263112741722	0.289	0.045	1.12500398481603e-247	2
Folh1	Folh1	8.32640353132885e-250	1.07044170228912	0.286	0.042	1.91099287447528e-245	2
Dusp10	Dusp10	3.6638747032247e-249	0.997460046221215	0.253	0.032	8.40895883137101e-245	2
Ankrd28	Ankrd28	3.71361032614315e-246	1.47354476724053	0.773	0.593	8.52310705953114e-242	2
Arrdc3	Arrdc3	3.42394641145692e-240	1.44413372607609	0.427	0.12	7.85829940893477e-236	2
Pip4k2a	Pip4k2a	3.46225143399269e-239	1.5880868307692	0.691	0.412	7.94621326615663e-235	2
Pacs2	Pacs2	3.19455917152178e-237	1.539336351738	0.539	0.217	7.33183275455963e-233	2
Apod	Apod	4.70911916038964e-228	1.37079349401585	0.434	0.125	1.08078993850103e-223	2
Unc5c	Unc5c	1.25145263177176e-224	1.04878171058445	0.938	0.795	2.87220893517936e-220	2
Nfe2l3	Nfe2l3	3.4331144293833e-224	1.11146219864698	0.311	0.061	7.8793409268776e-220	2
Tmcc1	Tmcc1	4.83258114603208e-223	1.0745859795851	0.879	0.867	1.10912569882582e-218	2
Daam1	Daam1	2.59413476626256e-219	1.51629777903821	0.744	0.581	5.9537987020492e-215	2
Grb14	Grb14	1.31476429660613e-217	1.49335023493985	0.655	0.375	3.01751553714072e-213	2
Tmsb4x	Tmsb4x	2.43295713716061e-216	0.964282099049871	0.93	0.927	5.58387992549732e-212	2
Dip2a	Dip2a	3.7919760148983e-212	1.54488979353503	0.595	0.306	8.70296415179309e-208	2
Abhd17b	Abhd17b	2.00110207891304e-208	1.54412616780196	0.663	0.42	4.59272938131331e-204	2
Pllp	Pllp	4.03348861599121e-208	0.905847223387728	0.262	0.044	9.25725972256142e-204	2
Gna12	Gna12	4.8486821428323e-207	1.4330846799088	0.557	0.257	1.11282103860144e-202	2
Dlg1	Dlg1	1.11792447182409e-205	1.17253301166031	0.814	0.723	2.56574845528348e-201	2
Srcin1	Srcin1	3.17066258741824e-205	1.28768164017061	0.739	0.601	7.27698770438361e-201	2
Shtn1	Shtn1	7.70007957817364e-204	1.50095705396143	0.727	0.587	1.76724526398663e-199	2
Ptgds	Ptgds	6.14806623380259e-201	1.07038036268327	0.321	0.071	1.41104268132003e-196	2
5031439G07Rik	5031439G07Rik	1.1078088870507e-200	1.45742574722108	0.633	0.388	2.54253217667006e-196	2
Ssh2	Ssh2	2.5271396905787e-200	1.06986243542183	0.887	0.866	5.80003830384718e-196	2
Sh3d19	Sh3d19	6.42092663309763e-199	1.21502183290799	0.717	0.475	1.47366687156224e-194	2
Arsg	Arsg	2.35863283730024e-198	1.15139315451613	0.342	0.085	5.41329822488778e-194	2
Cobll1	Cobll1	3.46054689817161e-198	1.13164275764753	0.464	0.149	7.94230118599366e-194	2
Slc44a1	Slc44a1	3.79741843834622e-198	1.31942849529888	0.773	0.681	8.71545505784841e-194	2
Ephb1	Ephb1	1.97966645149639e-195	1.51237721339983	0.62	0.327	4.54353247282935e-191	2
Lpgat1	Lpgat1	1.01528810187611e-194	1.53804519185119	0.698	0.532	2.33018772261586e-190	2
Pik3c2b	Pik3c2b	2.51519594823588e-194	1.39128669026555	0.435	0.155	5.77262622079616e-190	2
Pde1c	Pde1c	4.99537180437773e-193	1.33360244518166	0.398	0.117	1.14648778282273e-188	2
Qdpr	Qdpr	6.01217420742089e-189	1.08077523993435	0.329	0.083	1.37985410234517e-184	2
Map4	Map4	7.75436151054643e-189	1.26855658922003	0.767	0.675	1.77970351028551e-184	2
Pld1	Pld1	1.05463820035193e-185	0.969909141577129	0.336	0.08	2.42050013362772e-181	2
Ywhaq	Ywhaq	9.1049166362876e-183	1.43491346161749	0.643	0.426	2.08966941719437e-178	2
Rassf2	Rassf2	1.6122033414594e-182	0.888229074581173	0.258	0.048	3.70016788898346e-178	2
Bcl2l1	Bcl2l1	1.29027519038835e-181	1.43143901584904	0.618	0.374	2.9613105894603e-177	2
Ptprd1	Ptprd	2.54943991322571e-180	0.678380742108676	0.998	0.972	5.85121954484434e-176	2
Pls1	Pls1	5.92717654312301e-177	1.44438213511425	0.437	0.169	1.36034628841216e-172	2
Kazn	Kazn	3.76937388872594e-175	1.27721132218416	0.434	0.162	8.65109001201491e-171	2
Pex5l1	Pex5l	4.94212288359843e-175	1.33184048844836	0.881	0.719	1.13426662301468e-170	2
Ddr1	Ddr1	1.06120119171602e-170	1.33524178286426	0.486	0.214	2.43556285510743e-166	2
Tmem178b1	Tmem178b	1.15432319139671e-170	1.04041105988301	0.901	0.751	2.64928715657459e-166	2
Zdhhc141	Zdhhc14	2.78803598768994e-170	1.20069853285576	0.77	0.645	6.39882139534719e-166	2
Gnao1	Gnao1	9.70440510039058e-168	1.03904943242583	0.814	0.761	2.22725801459064e-163	2
Tjp2	Tjp2	1.11246557667461e-167	1.09186814532906	0.373	0.114	2.55321974502589e-163	2
Rnf13	Rnf13	5.64766033239781e-167	1.39476746892183	0.616	0.408	1.29619452288862e-162	2
Fam102a	Fam102a	4.57524823450199e-166	1.16765126322417	0.392	0.137	1.05006522230055e-161	2
Lgi3	Lgi3	3.66812887662113e-165	1.21009810918986	0.408	0.151	8.41872258473315e-161	2
Lama2	Lama2	2.57729337770378e-162	0.959429937077433	0.462	0.158	5.91514603116794e-158	2
Naaladl2	Naaladl2	4.07695244748839e-161	1.35344629862851	0.739	0.586	9.35701356223061e-157	2
Foxn3	Foxn3	4.3379848701288e-160	1.13264983990249	0.777	0.654	9.95610907543261e-156	2
Cmss1	Cmss1	5.12907047796556e-160	0.868266761687774	0.868	0.846	1.17717296539788e-155	2
Tmcc3	Tmcc3	7.92797832677003e-160	1.12776364735377	0.666	0.431	1.81955030577699e-155	2
Gpm6b	Gpm6b	3.0168555965186e-159	0.881721909829255	0.923	0.896	6.92398527956985e-155	2
Gramd3	Gramd3	1.13911180909682e-158	0.939997210282335	0.296	0.072	2.6143755130581e-154	2
Dip2b	Dip2b	2.69082034375771e-154	1.0718059559841	0.752	0.701	6.17570177095833e-150	2
Dusp16	Dusp16	2.63398826150472e-153	1.06537161070586	0.351	0.111	6.04526645897947e-149	2
Tfeb	Tfeb	3.80886686386345e-152	0.886668702813745	0.268	0.064	8.741730339253e-148	2
Mast31	Mast3	3.49085211681646e-151	1.28459742645771	0.634	0.455	8.01185469330545e-147	2
Chn2	Chn2	3.50872276620587e-151	1.10119991776928	0.405	0.144	8.05286962071909e-147	2
Ttr	Ttr	4.77991869407774e-151	0.692528273459309	0.852	0.815	1.09703913947778e-146	2
Scd2	Scd2	2.39818306819849e-150	1.2395146367051	0.644	0.448	5.50406995982236e-146	2
Zdhhc20	Zdhhc20	1.14949734465301e-149	1.41467882975978	0.689	0.601	2.63821135571313e-145	2
Tmeff1	Tmeff1	1.27118268426817e-149	1.40094570541855	0.589	0.388	2.91749137866387e-145	2
Cep97	Cep97	1.67160994873444e-147	1.20623005214534	0.417	0.173	3.8365119933404e-143	2
Kat2b	Kat2b	1.5778340389177e-145	1.23841555701582	0.462	0.207	3.62128690272002e-141	2
Stxbp3	Stxbp3	7.41943134222796e-144	1.12227517722801	0.409	0.165	1.70283368735474e-139	2
Micall1	Micall1	3.09159366555269e-143	1.09022992245775	0.338	0.112	7.09551662180999e-139	2
Dst	Dst	1.89995667384076e-142	0.855548034571565	0.847	0.859	4.36059056213192e-138	2
Itch	Itch	3.19164486922861e-141	1.07418634361522	0.721	0.665	7.32514413936657e-137	2
Chd7	Chd7	5.96380043690362e-136	1.06301882600649	0.48	0.218	1.36875183827375e-131	2
Adamtsl1	Adamtsl1	5.1403734263327e-135	1.02954058371762	0.558	0.281	1.17976710507762e-130	2
Cnp	Cnp	7.07983482592658e-135	1.08700053062908	0.37	0.141	1.62489289089841e-130	2
Ndrg1	Ndrg1	1.2885085111633e-134	1.01747318261306	0.306	0.095	2.95725588397089e-130	2
Jam3	Jam3	3.87358253973923e-134	1.33822752875164	0.526	0.318	8.89025928695551e-130	2
Pkp4	Pkp4	7.88513783984219e-133	1.00037758342088	0.768	0.748	1.80971798562218e-128	2
Arhgef281	Arhgef28	2.94590629094363e-132	1.17438384114306	0.634	0.467	6.76114952834473e-128	2
Dscaml1	Dscaml1	3.48671410933918e-131	0.941496486155013	0.855	0.773	8.00235755234436e-127	2
Nrbp2	Nrbp2	3.17109297892955e-130	1.26074356988328	0.502	0.286	7.2779754959412e-126	2
Prrg1	Prrg1	3.1313751246751e-128	1.0847359637455	0.283	0.083	7.18681904864183e-124	2
Ankib1	Ankib1	8.07698669073357e-128	1.25007599705132	0.636	0.531	1.85374921539026e-123	2
St3gal4	St3gal4	4.38510828072985e-126	1.18417672023928	0.498	0.245	1.00642620151031e-121	2
Kctd13	Kctd13	1.17730104911987e-125	1.16767272445702	0.398	0.175	2.70202363783502e-121	2
Itpk1	Itpk1	2.12951839690939e-125	1.21746194987567	0.451	0.228	4.88745767274674e-121	2
Picalm	Picalm	2.67417923416962e-125	1.1204780728534	0.661	0.554	6.1375087603427e-121	2
Kif6	Kif6	1.07682753045583e-124	1.05353942477727	0.348	0.126	2.47142686514918e-120	2
Snx30	Snx30	1.58590428176802e-122	1.28152391279953	0.527	0.341	3.63980891708579e-118	2
Kcna1	Kcna1	3.97936043072224e-122	1.35376443583596	0.514	0.325	9.13303012455062e-118	2
Dpysl2	Dpysl2	1.95529482805623e-121	1.06144415196248	0.685	0.631	4.48759715987184e-117	2
Lzts2	Lzts2	5.31579930370814e-120	0.865123134283954	0.261	0.075	1.22002909819406e-115	2
Fryl	Fryl	9.85599349850277e-120	1.06090010534687	0.686	0.614	2.26204906784137e-115	2
Dnajb2	Dnajb2	3.62359180881044e-117	0.870367276189736	0.255	0.074	8.31650556040083e-113	2
Map4k4	Map4k4	4.49669166563588e-117	1.07819603138976	0.651	0.559	1.03203570418009e-112	2
Gsn	Gsn	1.58199300176709e-116	0.859728125541317	0.266	0.079	3.63083213835565e-112	2
Tmtc2	Tmtc2	7.11659725435701e-115	1.11756524096475	0.557	0.326	1.63333023584748e-110	2
Tmem163	Tmem163	1.13727474873761e-114	1.33426979393291	0.358	0.141	2.61015927582768e-110	2
Osbpl1a	Osbpl1a	1.62024563576977e-114	1.16760700766891	0.537	0.353	3.71862575865519e-110	2
Myo1e	Myo1e	5.95463861721724e-114	0.931391046895975	0.309	0.103	1.36664910903753e-109	2
Fth1	Fth1	8.96509610672944e-113	0.948028872377714	0.764	0.755	2.05757920745547e-108	2
Actb	Actb	8.6928583242445e-111	0.859606420596387	0.781	0.788	1.99509791399736e-106	2
Palm21	Palm2	1.06800664091529e-110	1.3744018840044	0.667	0.599	2.45118204156468e-106	2
Lrp1b1	Lrp1b	3.01806636629732e-110	0.50489547503923	0.998	0.955	6.92676411728898e-106	2
Ttll5	Ttll5	7.20841116143912e-110	1.15025516699184	0.624	0.526	1.65440244566189e-105	2
Wscd1	Wscd1	1.14744015825521e-109	1.0243260408461	0.362	0.156	2.63348990721154e-105	2
Tmod1	Tmod1	1.94989223627454e-109	1.19032339033614	0.427	0.225	4.47519767147369e-105	2
Ube2d1	Ube2d1	1.9742815445093e-109	1.22940926223056	0.505	0.329	4.5311735728033e-105	2
Rap1a	Rap1a	5.73878065032954e-109	1.21867816334723	0.59	0.47	1.31710754705713e-104	2
Itsn2	Itsn2	5.8388750729221e-108	1.08014058234079	0.685	0.653	1.34008021798635e-103	2
Cipc	Cipc	5.67870442176593e-106	1.14525259747394	0.484	0.297	1.3033194518395e-101	2
Gm38304	Gm38304	1.09022795751315e-104	1.01688514570901	0.345	0.146	2.50218218528843e-100	2
Samd4	Samd4	2.88077482885188e-104	1.09300127074386	0.459	0.24	6.61166630969794e-100	2
Kcna6	Kcna6	1.31551503593596e-103	1.06483491389623	0.336	0.142	3.01923855897662e-99	2
Tmbim1	Tmbim1	3.76450990259859e-103	0.925855860561662	0.291	0.106	8.63992667745403e-99	2
Kif21a	Kif21a	4.67046479166553e-103	0.836020448130608	0.75	0.751	1.07191837433516e-98	2
Ptk2	Ptk2	4.70734507842993e-103	0.730634073548337	0.834	0.857	1.08038276895045e-98	2
Ank2	Ank2	2.52579944472941e-102	0.474086763718652	0.991	0.972	5.79696230559847e-98	2
Fam134b	Fam134b	9.78211518890565e-102	1.13585423162159	0.49	0.31	2.24509325700574e-97	2
Gpr37	Gpr37	5.88533115132211e-101	0.947141785256068	0.291	0.107	1.35074235253994e-96	2
Mob3b	Mob3b	7.65994717487301e-99	0.964303078125801	0.305	0.111	1.7580344761051e-94	2
Rcan2	Rcan2	1.57157580559631e-97	1.02195798031587	0.423	0.214	3.6069236314241e-93	2
Dennd5a	Dennd5a	1.67955584684471e-97	1.0723116931765	0.592	0.493	3.85474862409329e-93	2
Stmn4	Stmn4	4.59449593954525e-97	1.09561661227952	0.417	0.226	1.05448276308503e-92	2
Mtmr2	Mtmr2	1.51693378507554e-96	1.05196289504853	0.37	0.179	3.48151473012687e-92	2
Cpeb2	Cpeb2	5.01256246893168e-96	1.04714038882719	0.558	0.415	1.15043321224451e-91	2
Cyth1	Cyth1	1.58726190928817e-95	1.10051481911853	0.576	0.474	3.64292480800728e-91	2
Acaca	Acaca	2.28253232188537e-95	1.00876355256675	0.663	0.619	5.23863993195911e-91	2
Cdh101	Cdh10	7.71505168536925e-95	0.973041795113999	0.743	0.615	1.7706815123091e-90	2
Endod1	Endod1	1.63243685436303e-94	0.910108940155049	0.282	0.106	3.74660582444858e-90	2
Pafah1b1	Pafah1b1	3.14369606433577e-93	0.762220554723664	0.78	0.84	7.21509683725702e-89	2
Aplp1	Aplp1	3.86846729175821e-92	0.931527582617195	0.666	0.621	8.87851928131427e-88	2
Pard31	Pard3	2.60727317170103e-91	0.890000907252537	0.71	0.649	5.98395265637103e-87	2
Srgap1	Srgap1	6.0640929288543e-91	1.18261310657163	0.491	0.312	1.39176996810135e-86	2
Syt111	Syt11	7.19376416246025e-90	0.902770323120035	0.69	0.689	1.65104081292625e-85	2
Gm4221	Gm4221	2.63166094369076e-89	0.987006445153613	0.31	0.129	6.03992503186467e-85	2
Abca2	Abca2	1.50632764852975e-88	1.05170597611433	0.377	0.199	3.45717258614064e-84	2
Zfp638	Zfp638	1.71429313999925e-88	0.949283494879258	0.716	0.768	3.93447418561228e-84	2
Pik3r1	Pik3r1	4.72949745268249e-88	1.02475517169457	0.527	0.353	1.08546696036516e-83	2
Eps15	Eps15	4.28426996938732e-87	1.01018475540477	0.571	0.443	9.83282800674084e-83	2
E130308A19Rik	E130308A19Rik	1.40442632744236e-86	1.12323739474237	0.488	0.327	3.22329886411295e-82	2
Mtus1	Mtus1	2.84854740919986e-86	0.755131619436144	0.266	0.094	6.5377011588546e-82	2
Ubb	Ubb	1.16730432519533e-85	0.829179330389253	0.72	0.716	2.67908015675581e-81	2
Ralgps1	Ralgps1	2.67086572771723e-84	0.977721630571692	0.668	0.676	6.12990393168381e-80	2
Sh3gl3	Sh3gl3	5.38122449457764e-84	1.23530284452596	0.413	0.249	1.23504483375051e-79	2
Bmp2k	Bmp2k	6.05699481644082e-84	0.843963940064385	0.338	0.15	1.39014088032133e-79	2
Usp6nl	Usp6nl	4.88818565578837e-83	0.908458489103937	0.309	0.134	1.12188748985999e-78	2
Gas7	Gas7	2.65358490554768e-82	1.04469526065244	0.641	0.618	6.09024271672248e-78	2
Txndc16	Txndc16	3.4293561705846e-82	1.06478055703661	0.52	0.401	7.87071534710873e-78	2
Efnb3	Efnb3	8.20459434962769e-81	1.09619165939801	0.396	0.23	1.88303644918305e-76	2
Abtb2	Abtb2	9.11972908784893e-80	0.79819102137665	0.251	0.087	2.09306902295221e-75	2
Rftn1	Rftn1	1.36437126153739e-79	1.12301758493395	0.355	0.186	3.13136848235447e-75	2
Gphn	Gphn	3.99339547738549e-79	0.478895438748799	0.961	0.98	9.16524196014743e-75	2
Calm2	Calm2	1.3374012907947e-78	0.630441460060426	0.846	0.912	3.06946970250292e-74	2
Il1rap1	Il1rap	4.49572060233217e-78	0.664858602191863	0.761	0.644	1.03181283544126e-73	2
Rab40c	Rab40c	3.37970675237645e-74	1.03550419350151	0.53	0.44	7.7567649673792e-70	2
Fbxo7	Fbxo7	4.42211840889575e-74	0.789333319152838	0.262	0.107	1.01492039602566e-69	2
Calm1	Calm1	1.04331613726623e-73	0.690162150170518	0.759	0.817	2.39451486663971e-69	2
Map4k5	Map4k5	1.07663594385625e-73	0.957799960006517	0.594	0.563	2.47098715474448e-69	2
Neo1	Neo1	2.34084005655971e-73	0.878912789384394	0.645	0.634	5.37246201381019e-69	2
Klf131	Klf13	8.00018525838847e-73	0.973548977241926	0.527	0.425	1.83612251865274e-68	2
Tns3	Tns3	3.38801194588188e-72	1.08636006866036	0.349	0.175	7.7758262169935e-68	2
Ick	Ick	4.03652112519529e-72	1.0300587804686	0.352	0.193	9.26421963443572e-68	2
Dpy19l1	Dpy19l1	7.45401510105106e-71	0.987874988012527	0.395	0.238	1.71077100584223e-66	2
Gm11149	Gm11149	1.19619314622996e-69	1.00592589008408	0.509	0.401	2.74538288991238e-65	2
Arap2	Arap2	1.0227824921094e-68	0.989188950937227	0.512	0.374	2.34738809764028e-64	2
Il18	Il18	3.11730155306396e-68	0.722237658919107	0.279	0.119	7.1545187944371e-64	2
Ncam21	Ncam2	3.7906090727013e-68	0.585151783732871	0.936	0.838	8.69982688275674e-64	2
Vps8	Vps8	2.05594364468933e-67	1.01943746655909	0.508	0.415	4.71859625892648e-63	2
Gm37494	Gm37494	2.25457943550902e-67	0.952765448342752	0.352	0.195	5.17448526243675e-63	2
Inpp5f	Inpp5f	1.32661337768966e-66	1.11289415691087	0.448	0.329	3.04471036313555e-62	2
Grid2	Grid2	3.74295271224828e-66	0.475102004812682	0.84	0.759	8.59045076988102e-62	2
Zdhhc9	Zdhhc9	1.34539921053032e-65	0.835720116274328	0.28	0.132	3.08782572808813e-61	2
Fbxl5	Fbxl5	4.7559896855271e-65	1.06132508153912	0.516	0.448	1.09154719272533e-60	2
Atp1b1	Atp1b1	7.02996597786351e-65	0.565022752992519	0.856	0.932	1.61344749157945e-60	2
Tmem151a	Tmem151a	9.09939734257954e-64	0.966251291229318	0.379	0.237	2.08840268409543e-59	2
Desi1	Desi1	6.74204176712653e-63	1.03323490118415	0.463	0.361	1.54736600597321e-58	2
Rdx	Rdx	1.94782481103137e-62	0.9753818557937	0.378	0.233	4.4704527237981e-58	2
Elf1	Elf1	1.12772442574326e-60	0.72292294295525	0.265	0.116	2.58824032952335e-56	2
Tppp	Tppp	4.59246110511536e-60	0.870770406345687	0.373	0.232	1.05401574823503e-55	2
Hook3	Hook3	1.10224173195426e-58	0.832546060294276	0.595	0.596	2.52975499900823e-54	2
Bcas3	Bcas3	4.87145053833795e-58	0.688667108994048	0.726	0.78	1.11804661305394e-53	2
Epb41l3	Epb41l3	1.18932387234845e-56	0.868082635068641	0.562	0.502	2.72961721942692e-52	2
Slk	Slk	3.06562714612366e-56	0.984990751286823	0.476	0.396	7.03592086306841e-52	2
Eef1a1	Eef1a1	3.34561321775039e-56	0.716721694528905	0.67	0.695	7.67851689605893e-52	2
Thra	Thra	6.46560725793534e-56	0.704867521963031	0.656	0.705	1.48392152176874e-51	2
Epn2	Epn2	1.05178333435542e-55	0.694351537406408	0.621	0.629	2.41394793067913e-51	2
Trim21	Trim2	1.41320703487446e-55	0.619032976524817	0.83	0.849	3.24345146574038e-51	2
Mbnl1	Mbnl1	1.85294670998306e-55	0.691216796805795	0.596	0.58	4.25269799408212e-51	2
Nrgn	Nrgn	1.67993226331762e-53	0.639250367773284	0.747	0.817	3.85561253754027e-49	2
Pcdh11x	Pcdh11x	1.74396885728577e-52	0.826184982745235	0.462	0.306	4.00258292435657e-48	2
Ppp2r2a	Ppp2r2a	2.76866997666617e-52	0.920703190436862	0.531	0.503	6.35437446344652e-48	2
4930419G24Rik1	4930419G24Rik	2.92994279021549e-52	0.945226382507367	0.509	0.385	6.72451169782356e-48	2
Serinc5	Serinc5	1.02367794092847e-51	1.01985391452995	0.407	0.3	2.34944324222493e-47	2
Ube2e22	Ube2e2	2.83878908802654e-51	0.528777741285103	0.921	0.923	6.51530483592971e-47	2
Add1	Add1	3.93339465983617e-51	0.9309018856499	0.559	0.577	9.02753408378999e-47	2
Gm26936	Gm26936	5.44195489694034e-51	0.841760131180652	0.318	0.188	1.24898306839678e-46	2
A330015K06Rik1	A330015K06Rik	8.82848397830818e-51	1.10548364876202	0.524	0.466	2.02622535786151e-46	2
Heg1	Heg1	2.01397109340719e-50	0.896929518555839	0.305	0.169	4.62226505647884e-46	2
Rps6ka5	Rps6ka5	2.7149171780688e-50	0.85142446787462	0.503	0.421	6.2310064153857e-46	2
Stxbp61	Stxbp6	2.84340854619009e-50	0.454703298807509	0.719	0.536	6.52590695436089e-46	2
Fmnl2	Fmnl2	5.16606977249584e-50	0.799209527728624	0.691	0.743	1.18566467348552e-45	2
Slc38a2	Slc38a2	1.9077398396414e-49	0.941682635510908	0.42	0.317	4.37845370596097e-45	2
March8	March8	2.76265690610914e-49	0.913063908432057	0.35	0.228	6.34057386521109e-45	2
Dixdc1	Dixdc1	6.78897757894037e-49	0.962679152708284	0.423	0.329	1.5581382441426e-44	2
Prkcz	Prkcz	3.46481367621952e-48	0.872485761346618	0.522	0.508	7.95209386829141e-44	2
Itm2b	Itm2b	7.32613113179068e-48	0.691060643094326	0.653	0.707	1.68142035605728e-43	2
Secisbp2l	Secisbp2l	1.79330501044201e-47	0.894875751278586	0.41	0.314	4.11581432946546e-43	2
Slc8a11	Slc8a1	3.63229883162141e-47	0.422916052913242	0.892	0.766	8.3364890484543e-43	2
Stmn1	Stmn1	1.9931078444831e-46	0.898722945506312	0.394	0.287	4.57438181387317e-42	2
Gnas	Gnas	2.23018815427288e-46	0.55907294753176	0.732	0.822	5.11850483287169e-42	2
Tesk2	Tesk2	9.71344185621573e-46	0.820553275318709	0.267	0.144	2.22933204042007e-41	2
Apbb2	Apbb2	2.34956190682312e-45	0.76239297801005	0.635	0.678	5.39247953234975e-41	2
Ccdc50	Ccdc50	2.69698338695517e-45	0.883473150367178	0.484	0.422	6.18984657140081e-41	2
Klf7	Klf7	8.31740282138097e-45	0.824878936403157	0.526	0.498	1.90892712153515e-40	2
Eml1	Eml1	1.07514974660086e-44	1.20085140723613	0.42	0.344	2.46757618342363e-40	2
Slc22a23	Slc22a23	6.72400609533287e-44	1.01909434743617	0.497	0.46	1.54322663893985e-39	2
Ptma	Ptma	2.4827066600024e-43	0.813671352689326	0.484	0.416	5.69806005537151e-39	2
Pcyt2	Pcyt2	2.30771944567404e-41	0.949183568882572	0.411	0.333	5.2964468997665e-37	2
Shisa4	Shisa4	1.66704341854793e-40	0.845224409219189	0.367	0.267	3.82603134990935e-36	2
Hspa8	Hspa8	2.97909178059884e-40	0.725029934391349	0.581	0.594	6.8373135456524e-36	2
Ankrd44	Ankrd44	5.502893891731e-40	0.692913771653323	0.343	0.219	1.26296917709118e-35	2
Ank31	Ank3	1.67308040329985e-39	0.466688272371102	0.984	0.917	3.83988683361349e-35	2
4930402H24Rik	4930402H24Rik	1.83808948819175e-39	0.441848135643147	0.848	0.906	4.21859918434887e-35	2
Xrcc6	Xrcc6	3.73005768318613e-39	0.947818142170245	0.432	0.381	8.56085538868048e-35	2
Ppia	Ppia	1.62455411543146e-37	0.726483073580142	0.554	0.552	3.72851415032675e-33	2
Gprc5b	Gprc5b	2.70766444922626e-37	0.671341566083468	0.278	0.168	6.21436067741919e-33	2
AY036118	AY036118	6.80746318875687e-37	0.72007931393909	0.584	0.626	1.56238087645159e-32	2
Wls	Wls	1.75436519391156e-36	0.626114941205455	0.302	0.182	4.02644355654643e-32	2
Ell2	Ell2	5.01101266945354e-36	0.822780842816865	0.322	0.223	1.15007751776628e-31	2
Scamp5	Scamp5	5.5036671615596e-36	0.803955288486858	0.448	0.399	1.26314665024954e-31	2
Prox11	Prox1	1.98327565607489e-35	0.62339473810903	0.477	0.364	4.55181595825748e-31	2
Wdr20	Wdr20	4.95676100805106e-35	0.864198566346977	0.419	0.366	1.1376262189578e-30	2
Fam208a	Fam208a	5.36340787894126e-35	0.725092061653044	0.523	0.528	1.23095574229581e-30	2
Gm48678	Gm48678	4.0029406540685e-34	1.09770198712295	0.496	0.496	9.18714909515261e-30	2
Abl1	Abl1	6.96169940872618e-34	0.787484640766324	0.422	0.365	1.59777963129675e-29	2
Sirt2	Sirt2	3.70236529094892e-33	0.869693789107854	0.331	0.243	8.49729857925687e-29	2
Cd81	Cd81	3.98081523245718e-33	0.708313313790191	0.444	0.38	9.13636904001247e-29	2
Ppp1cc	Ppp1cc	5.33746435881505e-33	0.881130290864356	0.321	0.233	1.22500144499164e-28	2
Mpp5	Mpp5	5.61878529608252e-33	0.807242220442954	0.381	0.301	1.2895674133039e-28	2
Psd3	Psd3	8.34268379476482e-33	0.53770996033513	0.691	0.776	1.91472935773647e-28	2
Kdm6a	Kdm6a	4.07302326216177e-32	0.785746190882348	0.477	0.461	9.34799568898749e-28	2
Glul	Glul	4.35334151923762e-32	0.628834051464667	0.341	0.234	9.99135412080226e-28	2
9330111N05Rik	9330111N05Rik	2.83152242433133e-31	1.49632778174763	0.255	0.159	6.49862711608283e-27	2
Rnf144a	Rnf144a	3.07894285975541e-31	0.668013109134324	0.266	0.165	7.06648175742465e-27	2
Ddx17	Ddx17	7.55942078562753e-31	0.60584838970223	0.589	0.662	1.73496266450937e-26	2
Ywhah	Ywhah	8.11419432708528e-31	0.644861983405933	0.59	0.658	1.86228874000934e-26	2
Snx29	Snx29	8.73995733472256e-31	0.690076851948406	0.53	0.558	2.00590760789217e-26	2
Cerk	Cerk	1.62467510242336e-30	0.828791021914282	0.3	0.211	3.72879182757185e-26	2
Gm20687	Gm20687	2.06061667192182e-30	0.832276221960471	0.377	0.317	4.72932132372777e-26	2
Tspan14	Tspan14	3.17983600205217e-30	0.669559090777378	0.263	0.166	7.29804160830993e-26	2
Mad1l1	Mad1l1	7.89626680715585e-30	0.761115412179021	0.308	0.222	1.81227219491034e-25	2
Vldlr	Vldlr	8.78098779201699e-30	0.77837821202465	0.354	0.28	2.01532450814582e-25	2
Arid4b	Arid4b	8.94743636952343e-30	0.653494847297083	0.602	0.706	2.05352612116932e-25	2
Nxpe3	Nxpe3	9.12754410366804e-30	0.838423226832146	0.305	0.221	2.09486264723285e-25	2
Prdx1	Prdx1	1.10818165087431e-29	0.657948073388685	0.27	0.174	2.54338770692164e-25	2
Sez6l2	Sez6l2	1.25758010599995e-29	0.886743549079759	0.42	0.389	2.88627210128048e-25	2
Tmcc2	Tmcc2	1.62725098504045e-29	0.709951192479657	0.272	0.182	3.73470373576634e-25	2
Pkm	Pkm	3.00851695679647e-29	0.678627712019096	0.51	0.521	6.90484726754358e-25	2
Fam126a	Fam126a	3.20709671102201e-29	0.764331389976844	0.334	0.252	7.36060766146662e-25	2
Jakmip3	Jakmip3	3.81478363257948e-29	0.846849283125264	0.419	0.394	8.75530991513317e-25	2
Serinc1	Serinc1	1.00667437514628e-28	0.60715976538676	0.601	0.676	2.31041835839823e-24	2
Rere	Rere	2.4710937638722e-28	0.368826813493468	0.863	0.929	5.67140729746309e-24	2
Lrrn1	Lrrn1	2.86182523191707e-28	0.810982837738293	0.393	0.34	6.56817508977287e-24	2
Ablim2	Ablim2	3.87855280128455e-28	0.953178647455601	0.518	0.58	8.90166653422816e-24	2
Ddx5	Ddx5	1.48831104067596e-27	0.47387996384131	0.675	0.807	3.4158226694554e-23	2
Gnai1	Gnai1	2.91467728386133e-27	0.81698982037338	0.44	0.421	6.68947583419014e-23	2
Gm26694	Gm26694	3.41243933471572e-27	0.685370440166384	0.546	0.61	7.83188951710605e-23	2
Agpat4	Agpat4	4.52616022610634e-27	0.810014326497777	0.418	0.393	1.03879903349367e-22	2
Hsp90ab1	Hsp90ab1	1.0070578670351e-26	0.655356121354748	0.527	0.56	2.31129851063226e-22	2
Aldoa	Aldoa	1.27615676847093e-26	0.647436116344849	0.551	0.592	2.92890739931762e-22	2
Apoe	Apoe	1.59283549691449e-26	0.289941867859266	0.584	0.58	3.65571674896845e-22	2
Slc20a2	Slc20a2	2.36086646767043e-26	0.718629403684076	0.343	0.273	5.41842462995039e-22	2
Cst3	Cst3	3.92390737157463e-26	0.482358247404984	0.567	0.583	9.00575980850094e-22	2
Kctd3	Kctd3	1.37782579836844e-25	0.828139223618016	0.301	0.228	3.16224798983541e-21	2
Efcab14	Efcab14	2.76812525259956e-25	0.809606709605103	0.342	0.282	6.35312426724126e-21	2
Ppp1r21	Ppp1r21	2.9884407819175e-25	0.773037241963287	0.37	0.32	6.85877043857885e-21	2
Sbf1	Sbf1	3.0882932808976e-25	0.749467691123644	0.325	0.259	7.08794190898808e-21	2
Paip2	Paip2	3.23836379916808e-25	0.713354747080874	0.5	0.547	7.43236875547067e-21	2
Mta3	Mta3	3.3968669714172e-25	0.769366844703356	0.431	0.42	7.79614938609962e-21	2
Zfp532	Zfp532	1.14292449011245e-24	0.686702882194517	0.534	0.588	2.62312599725708e-20	2
Elf2	Elf2	1.9121980713446e-24	0.721983379856367	0.353	0.288	4.388685793543e-20	2
Ubash3b	Ubash3b	3.46310703904554e-24	0.755489971061205	0.403	0.342	7.94817696531342e-20	2
Ikzf2	Ikzf2	3.63103112888488e-23	0.663494489908511	0.323	0.248	8.33357954390369e-19	2
Zfand6	Zfand6	3.79134095670155e-23	0.732140340929445	0.384	0.336	8.70150662972572e-19	2
Zfp280c	Zfp280c	4.32051377408363e-23	0.743065751305188	0.412	0.398	9.91601116289933e-19	2
Tom1l2	Tom1l2	5.77039629241121e-23	0.591497205957884	0.59	0.702	1.3243636530713e-18	2
Fez1	Fez1	8.40330172381085e-23	0.71168627420813	0.432	0.427	1.92864177863183e-18	2
Gm11659	Gm11659	8.62286996454779e-23	0.688079467530955	0.266	0.194	1.97903488556336e-18	2
Atp11a	Atp11a	1.19755262564184e-22	0.75902207669835	0.315	0.255	2.74850303111058e-18	2
Rsrp1	Rsrp1	1.42259973200278e-22	0.525110503280625	0.595	0.69	3.26500864491959e-18	2
4931406P16Rik	4931406P16Rik	1.47853154460126e-22	0.733369795951822	0.357	0.307	3.39337774801434e-18	2
Ank1	Ank	2.47758677395052e-22	0.603173021941845	0.589	0.679	5.68630940489384e-18	2
Lrrc8d	Lrrc8d	3.53026286488422e-22	0.758553830299272	0.415	0.401	8.10230630119578e-18	2
Atrn	Atrn	3.85735339240701e-22	0.587102867122562	0.563	0.665	8.85301177091333e-18	2
Hnrnpa2b1	Hnrnpa2b1	4.50359552381914e-22	0.533005638779125	0.575	0.669	1.03362020867173e-17	2
Lrrc8b	Lrrc8b	8.63875013628413e-22	0.801906064096245	0.381	0.354	1.98267954377857e-17	2
Wdfy2	Wdfy2	1.31847989455834e-21	0.723058232174368	0.35	0.3	3.02604320600085e-17	2
Ywhaz	Ywhaz	4.27138947196805e-21	0.477607464920972	0.621	0.751	9.80326597711387e-17	2
Arhgef2	Arhgef2	4.41612392194073e-21	0.713178538319011	0.4	0.385	1.01354460132462e-16	2
Gm374591	Gm37459	5.31010330742415e-21	0.805135942350606	0.32	0.264	1.21872181008692e-16	2
Hip1	Hip1	1.07859777655667e-20	0.65802401283667	0.377	0.324	2.47548975697522e-16	2
Cdc42se2	Cdc42se2	2.0843526642652e-20	0.650300286443807	0.52	0.588	4.78379779975507e-16	2
Ptpn11	Ptpn11	3.63688833935898e-20	0.746923268768162	0.358	0.325	8.34702242766279e-16	2
Ncdn	Ncdn	4.12924819392471e-20	0.5875491568923	0.538	0.597	9.4770375298766e-16	2
Lcorl	Lcorl	8.41569634168983e-20	0.6399746473738	0.53	0.574	1.93148646738123e-15	2
Spock1	Spock1	4.50988580590309e-19	0.706217771874063	0.465	0.398	1.03506389131282e-14	2
Ssfa2	Ssfa2	4.79109152155636e-19	0.606584405200757	0.259	0.191	1.0996034151124e-14	2
Psap	Psap	7.41815152880387e-19	0.518092763724305	0.562	0.646	1.70253995737578e-14	2
Myo18a	Myo18a	4.10700545731679e-18	0.75546507422243	0.455	0.499	9.42598822508776e-14	2
Mink1	Mink1	4.75166273520937e-18	0.696381647482702	0.422	0.437	1.0905541143579e-13	2
Actg1	Actg1	4.86814283654188e-18	0.6072173105346	0.442	0.442	1.11728746241473e-13	2
Adap1	Adap1	5.88315459172102e-18	0.758649558114107	0.301	0.256	1.35024281034589e-13	2
Gng12	Gng12	1.35920548568557e-17	0.691402380871274	0.345	0.301	3.11951251019695e-13	2
Gkap1	Gkap1	2.21496278894065e-17	0.660113904320191	0.318	0.27	5.08356109689768e-13	2
Stard9	Stard9	4.95720037468829e-17	0.584850755309869	0.288	0.229	1.13772705799471e-12	2
Ispd	Ispd	6.34664815586905e-17	0.755805945946017	0.376	0.358	1.45661921825351e-12	2
Rasa3	Rasa3	7.10563804690404e-17	0.695503566981388	0.295	0.245	1.63081498814495e-12	2
Cck	Cck	8.892449419591e-17	0.628896301407615	0.465	0.496	2.04090606629033e-12	2
Ccdc88a	Ccdc88a	9.00820777094996e-17	0.423177549123641	0.723	0.855	2.06747376551073e-12	2
Phyhipl	Phyhipl	1.36109095539578e-16	0.737755027321165	0.395	0.386	3.12383985172886e-12	2
Atg4c	Atg4c	1.86089032088765e-16	0.69619671799524	0.393	0.401	4.27092937546925e-12	2
Park2	Park2	2.4029702356305e-16	0.354471422464663	0.823	0.902	5.51505698779557e-12	2
Ppp2ca	Ppp2ca	3.61629576108133e-16	0.627475987517115	0.419	0.428	8.29976040125776e-12	2
St3gal3	St3gal3	4.92311436342154e-16	0.697856090337573	0.452	0.499	1.12990397754888e-11	2
2900097C17Rik	2900097C17Rik	7.31425970642667e-16	0.549250374748052	0.518	0.589	1.67869574522198e-11	2
Slc25a4	Slc25a4	1.12359072318337e-15	0.576459053661394	0.469	0.496	2.57875306877814e-11	2
Ckb	Ckb	2.36287306938524e-15	0.482525643488927	0.524	0.585	5.42302998154606e-11	2
Eid1	Eid1	2.37330136225379e-15	0.592592292265574	0.366	0.345	5.44696395650868e-11	2
Add3	Add3	3.40488119863378e-15	0.583951001386093	0.504	0.562	7.81454283898439e-11	2
Mitf	Mitf	8.1780909512728e-15	0.650591491433872	0.398	0.381	1.87695365422662e-10	2
Slco3a1	Slco3a1	1.56442546399148e-14	0.264684432367931	0.288	0.524	3.59051288240684e-10	2
Elavl3	Elavl3	7.42342612095976e-14	0.600161909788435	0.485	0.571	1.70375052902147e-09	2
Sh3kbp1	Sh3kbp1	9.3392185113732e-14	0.634925517974167	0.425	0.43	2.14344404054526e-09	2
Bicc1	Bicc1	1.34177424520321e-13	0.458050918058584	0.318	0.27	3.07950607016590e-09	2
Igsf11	Igsf11	1.38425276337589e-13	0.648904364572967	0.34	0.313	3.176998517224e-09	2
Aig1	Aig1	2.39296793134514e-13	0.503747827156861	0.566	0.673	5.49210069923023e-09	2
Mat2a	Mat2a	3.96056414666809e-13	0.69522355896102	0.433	0.478	9.08989077301793e-09	2
Ctnna1	Ctnna1	4.15469663578819e-13	0.493182878072472	0.255	0.198	9.53544424879747e-09	2
Gabbr1	Gabbr1	5.68990710371696e-13	0.488683608001002	0.518	0.624	1.30589057937408e-08	2
Mpzl1	Mpzl1	8.34309999052773e-13	0.806638159081742	0.268	0.227	1.91482487882602e-08	2
Acap22	Acap2	1.00036579974263e-12	0.337509077440969	0.693	0.8	2.29593954698931e-08	2
Rybp	Rybp	1.5188135770358e-12	0.673153362654813	0.302	0.277	3.48582904065486e-08	2
Nckap5	Nckap5	2.47758825254226e-12	0.272715231950401	0.316	0.5	5.68631279840973e-08	2
Jak2	Jak2	2.53068398724321e-12	0.659098109339678	0.297	0.269	5.80817281912188e-08	2
Aebp2	Aebp2	2.56729626922026e-12	0.628680865631755	0.33	0.316	5.89220166748743e-08	2
Ift43	Ift43	3.24276828692588e-12	0.615411953668666	0.263	0.225	7.44247749532359e-08	2
Slc25a27	Slc25a27	3.32866564862759e-12	0.673928091365456	0.381	0.403	7.63962053016517e-08	2
Soga1	Soga1	3.44722511234682e-12	0.596637241840882	0.273	0.232	7.9117263553472e-08	2
Nek7	Nek7	3.837343255264e-12	0.459319166223583	0.257	0.201	8.8070865051564e-08	2
Strn	Strn	8.90482468957656e-12	0.657456019330446	0.379	0.398	2.04374631450472e-07	2
Hmox2	Hmox2	9.95535180166936e-12	0.620909742177562	0.267	0.233	2.28485279200113e-07	2
Acsl3	Acsl3	1.01965941260237e-11	0.4496885378822	0.328	0.293	2.34022031786369e-07	2
Herc4	Herc4	1.08286871694169e-11	0.63035137723417	0.428	0.477	2.48529199225288e-07	2
Tra2a	Tra2a	1.08485612320346e-11	0.400256905875571	0.623	0.79	2.48985328836427e-07	2
Gm48742	Gm48742	1.17019293795326e-11	0.495152100177564	0.26	0.211	2.68570981189652e-07	2
Dynll1	Dynll1	1.18599614768853e-11	0.572398749125844	0.462	0.517	2.72197975855995e-07	2
Rnf130	Rnf130	1.19443675263827e-11	0.631101596340634	0.4	0.429	2.7413517909801e-07	2
Btbd8	Btbd8	1.31600254495867e-11	0.639467077540899	0.274	0.242	3.02035744093464e-07	2
Cdk5rap2	Cdk5rap2	1.6993849380171e-11	0.629491115584522	0.291	0.261	3.90025837124305e-07	2
Prkacb	Prkacb	1.72711718493794e-11	0.611522622953923	0.433	0.484	3.96390665115107e-07	2
Man1a1	Man1a	2.79520619518212e-11	0.496658788275527	0.47	0.446	6.41527773856248e-07	2
Rab10	Rab10	2.9198289307868e-11	0.561776223188854	0.523	0.646	6.70129937904878e-07	2
Eif4a2	Eif4a2	3.6168642038188e-11	0.555637097277007	0.446	0.505	8.30106503418452e-07	2
Ugp2	Ugp2	6.07555224899294e-11	0.514831357016353	0.28	0.241	1.39439999666637e-06	2
Lrch3	Lrch3	1.15439407245983e-10	0.572487507191612	0.467	0.548	2.64944983570255e-06	2
Cfl2	Cfl2	1.87822317994588e-10	0.560172461702979	0.278	0.251	4.31071002029379e-06	2
Cuedc1	Cuedc1	4.01384572651042e-10	0.536373527069296	0.297	0.269	9.21217732691406e-06	2
Asxl2	Asxl2	5.05441747742802e-10	0.491705354366154	0.512	0.637	1.1600393552445e-05	2
Fkbp1a	Fkbp1a	6.83313967279132e-10	0.561034261297096	0.448	0.52	1.56827388630234e-05	2
Calm3	Calm3	6.84828628559265e-10	0.544665946921901	0.421	0.463	1.57175018540637e-05	2
Gpatch8	Gpatch8	1.14086632509015e-09	0.311959975619942	0.709	0.862	2.6184023027144e-05	2
Bnip3l	Bnip3l	1.26770730194303e-09	0.527705782023104	0.254	0.222	2.90951502868944e-05	2
Cox8a	Cox8a	1.35168989592284e-09	0.565238569946583	0.452	0.514	3.10226348013251e-05	2
Fto	Fto	1.49339167737425e-09	0.34142421107341	0.631	0.792	3.42748323874165e-05	2
Ywhab	Ywhab	1.70661082214944e-09	0.54672853159004	0.452	0.526	3.91684249791519e-05	2
Ppp2r5a	Ppp2r5a	2.71748585571075e-09	0.563921669319603	0.316	0.305	6.23690178744174e-05	2
Rpl9-ps6	Rpl9-ps6	3.0720250082388e-09	0.558284175294993	0.392	0.414	7.05060459640888e-05	2
Atf7ip	Atf7ip	3.32073304346597e-09	0.502469812843268	0.446	0.514	7.62141440805874e-05	2
Kmt2c	Kmt2c	3.55459505866043e-09	0.331160740215873	0.621	0.786	8.15815111913155e-05	2
Spns2	Spns2	6.73335772577099e-09	0.611534336593203	0.293	0.284	0.00015453729316417	2
Fnip21	Fnip2	8.34250662263028e-09	0.548860531715134	0.376	0.397	0.000191468869495988	2
Vgll4	Vgll4	8.87181963315583e-09	0.600487758701251	0.373	0.389	0.000203617132400559	2
Selenow	Selenow	9.89050204222768e-09	0.545833411967179	0.444	0.51	0.000226996912371168	2
Cfl1	Cfl1	1.06537880346117e-08	0.54569420684681	0.334	0.333	0.000244515089182373	2
Sema4d	Sema4d	1.13962130972309e-08	0.709541828720572	0.341	0.356	0.000261554486794547	2
Ldlrad3	Ldlrad3	1.67835929908429e-08	0.570444486574032	0.288	0.269	0.000385200242732836	2
Iqsec1	Iqsec1	2.09576546069055e-08	0.45067992793685	0.562	0.685	0.000480999130883088	2
Dnm2	Dnm2	2.81958077062161e-08	0.551311633306708	0.42	0.492	0.000647121982665366	2
Ston2	Ston2	3.60623339209566e-08	0.446737110458451	0.273	0.24	0.000827666625819875	2
Zfp740	Zfp740	3.67221321010308e-08	0.566354471905093	0.278	0.265	0.000842809653850759	2
Npat	Npat	3.86360724190298e-08	0.628151191705643	0.302	0.304	0.000886736498089154	2
Dync1li2	Dync1li2	3.9600785942257e-08	0.588446464141055	0.342	0.361	0.00090887763816074	2
Hsp90aa1	Hsp90aa1	4.16789795001202e-08	0.5651113491288	0.316	0.313	0.000956574258507258	2
Reep5	Reep5	5.70237336135148e-08	0.574347583640055	0.323	0.33	0.00130875171016378	2
Apba1	Apba1	9.01216847432225e-08	0.340368824177852	0.616	0.741	0.0020683827865417	2
Map7d1	Map7d1	1.19007162964539e-07	0.533500334801145	0.255	0.238	0.00273133339719914	2
Olfm11	Olfm1	1.2916886685202e-07	0.328833114038207	0.606	0.748	0.00296455466312072	2
Tubb2a	Tubb2a	1.37235037862487e-07	0.542128486008433	0.427	0.495	0.00314968135398193	2
Evi5l	Evi5l	1.47136544951642e-07	0.564024235554584	0.314	0.321	0.00337693084318514	2
Spag9	Spag9	2.60028300438904e-07	0.296731403556386	0.627	0.804	0.00596790952337328	2
Tmem30a	Tmem30a	3.35374859000114e-07	0.528474598590255	0.4	0.452	0.00769718838891162	2
Scarb2	Scarb2	6.22250066087407e-07	0.52368646670549	0.266	0.253	0.0142812612667721	2
Nfix	Nfix	6.83851404421154e-07	0.499507480524745	0.477	0.589	0.0156950735828699	2
Ywhae	Ywhae	7.07661326579121e-07	0.400180371859084	0.552	0.705	0.0162415351063174	2
Rif1	Rif1	1.22896867556039e-06	0.578212794050829	0.288	0.287	0.0282060600727864	2
Map1a	Map1a	1.77168372394931e-06	0.574750601255208	0.32	0.336	0.0406619131483606	2
Ncoa2	Ncoa2	1.89315260043729e-06	0.369403981444323	0.607	0.784	0.0434497453326363	2
Iars	Iars	2.06226711282876e-06	0.552988790165669	0.264	0.259	0.0473310925065328	2
Gm9843	Gm9843	3.20797827257215e-06	0.531956487932194	0.331	0.344	0.0736263093338035	2
Atp9a	Atp9a	3.92921877560022e-06	0.495639305257975	0.448	0.563	0.0901795001188007	2
Npepps	Npepps	3.98087453986919e-06	0.403818289164991	0.541	0.711	0.0913650515645378	2
Rpl41	Rpl41	4.58969945188159e-06	0.503314313789681	0.378	0.421	0.105338192120134	2
Tbl1xr1	Tbl1xr1	7.17206891236812e-06	0.470800323425389	0.451	0.551	0.164606153607761	2
Pigu	Pigu	7.31629931735644e-06	0.275769671180492	0.203	0.318	0.167916385632648	2
Ptpra	Ptpra	8.23640707635542e-06	0.358130631581333	0.546	0.695	0.189033778809433	2
Snap47	Snap47	8.84062796932021e-06	0.252451393915448	0.263	0.412	0.202901252523868	2
Tpd52	Tpd52	9.62439758142693e-06	0.520533829030168	0.262	0.259	0.220889548891329	2
Trim35	Trim35	9.76591412489054e-06	0.534137775077196	0.398	0.477	0.224137495080363	2
Arih1	Arih1	1.03116827822297e-05	0.305315789154228	0.611	0.791	0.236663431534954	2
Rsu1	Rsu1	1.12048314495301e-05	0.270878267579908	0.23	0.36	0.257162086598164	2
9330182L06Rik	9330182L06Rik	1.20665900720377e-05	0.658366281332729	0.264	0.265	0.276940308743338	2
Nipbl	Nipbl	1.21666789441232e-05	0.298409163972801	0.582	0.761	0.279237448446572	2
Pdcd6ip	Pdcd6ip	1.22063984436005e-05	0.5731592768824	0.286	0.294	0.280149050679076	2
Trpc1	Trpc1	1.60641539368982e-05	0.25598380303104	0.286	0.45	0.368688397005749	2
Ap3m1	Ap3m1	1.734085837095e-05	0.251931575252563	0.188	0.289	0.397990040471673	2
Fam13c	Fam13c	1.82533830041577e-05	0.676641422389873	0.476	0.612	0.418933393328424	2
Actn4	Actn4	2.22756464763853e-05	0.556809334237706	0.346	0.391	0.511248362279518	2
Rbbp4	Rbbp4	2.81682607112147e-05	0.26374669125847	0.214	0.329	0.646489751583089	2
Fam19a51	Fam19a5	2.8310986413034e-05	0.3763528525481	0.504	0.625	0.649765449165543	2
Itm2c	Itm2c	3.87319604805508e-05	0.465933081519849	0.432	0.524	0.888937224989122	2
Sulf2	Sulf2	4.08482176811786e-05	0.467569051285493	0.259	0.252	0.93750744400073	2
Ubc	Ubc	4.37351124079377e-05	0.485808379069683	0.302	0.312	1	2
Atp6v1a	Atp6v1a	4.74889390561173e-05	0.422441867670711	0.519	0.677	1	2
Nf1	Nf1	5.29862352764652e-05	0.293595208423452	0.601	0.775	1	2
Krit1	Krit1	5.85405590083655e-05	0.464130046827055	0.496	0.649	1	2
Spop	Spop	6.09917348409886e-05	0.425018913190414	0.508	0.659	1	2
Zbtb38	Zbtb38	0.000109580701240242	0.275576506108863	0.284	0.439	1	2
Pcsk1n	Pcsk1n	0.000110250052386131	0.512577487637328	0.388	0.455	1	2
Ino80dos	Ino80dos	0.000126224937688551	0.267320718989263	0.236	0.354	1	2
Zfhx2	Zfhx2	0.000132975126010398	0.295053401078207	0.251	0.385	1	2
Fkbp8	Fkbp8	0.000149568121698122	0.254195388370691	0.17	0.252	1	2
Lars2	Lars2	0.000167195075948897	0.474671317152379	0.389	0.463	1	2
2610035D17Rik	2610035D17Rik	0.000170099125027167	0.61137343114402	0.429	0.522	1	2
Mapre2	Mapre2	0.000186329292714244	0.64993049991545	0.417	0.527	1	2
Slc9a9	Slc9a9	0.000194003787900241	0.253464690523517	0.548	0.64	1	2
Ankrd12	Ankrd12	0.000202453836491481	0.29155597835733	0.606	0.779	1	2
Rnf20	Rnf20	0.000205961929617406	0.263579441080427	0.178	0.266	1	2
Zfp704	Zfp704	0.000220512310907311	0.528276657133474	0.408	0.504	1	2
Dis3l2	Dis3l2	0.000223036539055599	0.407322710490847	0.523	0.698	1	2
Fam214a	Fam214a	0.00025020776133428	0.57371995065553	0.34	0.54	1	2
Ppm1a	Ppm1a	0.000251428394055697	0.271561810245803	0.27	0.411	1	2
Elovl6	Elovl6	0.000307288283052575	0.303982089905265	0.297	0.454	1	2
Hnrnpu	Hnrnpu	0.0003259648618666	0.320398885512085	0.545	0.73	1	2
Dazap1	Dazap1	0.000393779914642896	0.250119810301155	0.209	0.307	1	2
Dcp1b	Dcp1b	0.000413233672788241	0.260503325514715	0.191	0.282	1	2
Mrfap1	Mrfap1	0.000421675222721997	0.466481232049695	0.293	0.313	1	2
Rc3h1	Rc3h1	0.000443553649135025	0.471486655901444	0.409	0.502	1	2
Rac1	Rac1	0.000469110330453839	0.496608897779934	0.315	0.344	1	2
Prrt1	Prrt1	0.000510441474475886	0.254136067995955	0.182	0.267	1	2
Immp1l	Immp1l	0.000522494662086943	0.277523149646183	0.323	0.49	1	2
Amph1	Amph	0.000528040569137783	0.275866930083538	0.632	0.766	1	2
Crebrf	Crebrf	0.00053613894487207	0.47159942606042	0.395	0.471	1	2
Ythdf3	Ythdf3	0.000592374110255967	0.261225628879109	0.351	0.547	1	2
BC005537	BC005537	0.000603884813109106	0.251764245109273	0.276	0.416	1	2
Rab11fip2	Rab11fip2	0.000606883922143785	0.256876945348648	0.312	0.473	1	2
Ywhag	Ywhag	0.000638765481129457	0.42608191441016	0.477	0.619	1	2
Rab6a	Rab6a	0.000672463369439011	0.397812076621912	0.479	0.621	1	2
Dnajb6	Dnajb6	0.000717379526286443	0.43941807430556	0.392	0.469	1	2
Dennd5b	Dennd5b	0.000828303263563579	0.269699005186229	0.41	0.638	1	2
Pcbp2	Pcbp2	0.000832109723920747	0.394079181671709	0.462	0.593	1	2
Cept1	Cept1	0.000851726572965484	0.499382047272717	0.318	0.356	1	2
Osbp	Osbp	0.000860500425221767	0.255754013580032	0.206	0.303	1	2
Prkdc	Prkdc	0.000880410202038506	0.264297746843418	0.244	0.357	1	2
Akap9	Akap9	0.00110721413374323	0.412621087543406	0.424	0.525	1	2
Ubxn7	Ubxn7	0.00110807367692294	0.262622774853504	0.206	0.299	1	2
Zfand5	Zfand5	0.00115904422955291	0.486881419899285	0.377	0.452	1	2
Sp4	Sp4	0.00118043465463467	0.267609491884597	0.234	0.341	1	2
Mllt11	Mllt11	0.00128881601064017	0.281449840318511	0.253	0.372	1	2
Sort1	Sort1	0.0013094336525553	0.38412644801239	0.491	0.64	1	2
Pgam1	Pgam1	0.00141151218984248	0.455657486294392	0.272	0.29	1	2
Zfyve1	Zfyve1	0.00143648413757006	0.55800509667128	0.316	0.363	1	2
Nrd1	Nrd1	0.00171450011020234	0.479791120408706	0.425	0.553	1	2
Emc7	Emc7	0.00184430769034377	0.256878620185328	0.19	0.271	1	2
Nr3c1	Nr3c1	0.00189566368425699	0.415606428834619	0.401	0.483	1	2
Rps6kb1	Rps6kb1	0.00204498566656389	0.271785177739982	0.344	0.526	1	2
Zfp827	Zfp827	0.00214367689267468	0.276939754383232	0.259	0.379	1	2
Rufy1	Rufy1	0.00225658499679766	0.306857963039913	0.229	0.331	1	2
Lamp1	Lamp1	0.00230774994481834	0.461577691520021	0.257	0.269	1	2
Rab3a	Rab3a	0.00238400630273772	0.481201795769811	0.315	0.355	1	2
Pea15a	Pea15a	0.00247074342014777	0.251326887662356	0.201	0.285	1	2
Parn	Parn	0.00257274476125914	0.284037169364629	0.202	0.289	1	2
Stag2	Stag2	0.00258350423918933	0.302772172600617	0.307	0.455	1	2
Nap1l4	Nap1l4	0.00273551376988984	0.251151039196652	0.177	0.252	1	2
Saraf	Saraf	0.00277505827122675	0.263828630710559	0.212	0.3	1	2
Pik3c2a	Pik3c2a	0.00282388392476873	0.251505258142019	0.307	0.457	1	2
Dmtf1	Dmtf1	0.00285215715335984	0.267591547972652	0.253	0.369	1	2
Ccnl2	Ccnl2	0.00325314654924189	0.256620240127635	0.327	0.492	1	2
Zfp266	Zfp266	0.00330355339678038	0.280087387394584	0.29	0.427	1	2
Nucks1	Nucks1	0.00346910214807709	0.2743654042027	0.229	0.328	1	2
Swt1	Swt1	0.00347230660177569	0.266775866146218	0.237	0.339	1	2
Lrrc8c	Lrrc8c	0.00377978216079033	0.270527485644722	0.201	0.285	1	2
Zdhhc17	Zdhhc17	0.00390478230641255	0.274660901786068	0.321	0.484	1	2
Rplp1	Rplp1	0.00396224445874619	0.477683500627018	0.27	0.288	1	2
Bicra	Bicra	0.00396409994327048	0.278228655117904	0.267	0.386	1	2
Asxl3	Asxl3	0.0041690724113523	0.493035599031108	0.334	0.39	1	2
Pak2	Pak2	0.0043380712454636	0.486981728677083	0.293	0.325	1	2
Srsf2	Srsf2	0.00467389204955927	0.4631539451764	0.332	0.391	1	2
Dock91	Dock9	0.00467718177295941	0.270295051127426	0.595	0.733	1	2
Col4a3bp	Col4a3bp	0.00468926146912575	0.267717226876222	0.3	0.443	1	2
Mdh2	Mdh2	0.00476069841075016	0.291096396985746	0.209	0.298	1	2
Camkmt1	Camkmt	0.00516557481964996	0.27701024063869	0.384	0.571	1	2
Dennd6a	Dennd6a	0.0051662762305341	0.30611752935802	0.328	0.492	1	2
Sh3glb1	Sh3glb1	0.00527838210624219	0.461053557831089	0.283	0.313	1	2
Zfp326	Zfp326	0.0057042288794664	0.251030087804344	0.193	0.27	1	2
Snx1	Snx1	0.00600403828280538	0.505315466785643	0.271	0.299	1	2
Slc6a1	Slc6a1	0.00625099428699791	0.314065305259112	0.277	0.281	1	2
Synpr1	Synpr	0.00637730272217667	0.363034141374612	0.523	0.544	1	2
Ppp2r1a	Ppp2r1a	0.00649811874965437	0.465751215126203	0.275	0.3	1	2
Coro1c	Coro1c	0.00742439197511343	0.486561938181031	0.248	0.269	1	2
Mff	Mff	0.00754400842601629	0.479208711995109	0.333	0.392	1	2
AU040320	AU040320	0.00758553307545134	0.295280609358184	0.267	0.386	1	2
Mau2	Mau2	0.00863668181215951	0.286338765764183	0.237	0.338	1	2
Crebzf	Crebzf	0.00873782891949242	0.282411474824242	0.212	0.299	1	2
Acyp2	Acyp2	0.00888421937139154	0.402218879246936	0.361	0.536	1	2
Atp6v1c1	Atp6v1c1	0.00894065596768489	0.298089983276721	0.229	0.322	1	2
Atp5b	Atp5b	0.00919496311013976	0.413925946172157	0.402	0.5	1	2
Synrg	Synrg	0.00936350167418197	0.281678015094401	0.285	0.41	1	2
Atp5a1	Atp5a1	0.00946140297972001	0.442705112985296	0.375	0.463	1	2
Neurod61	Neurod6	0.00948278645816111	0.267718024240957	0.218	0.305	1	2
Hnrnpk	Hnrnpk	0.00957040941186169	0.442264751212225	0.362	0.441	1	2
Gm28928	Gm28928	0	2.56092079583867	0.684	0.189	0	3
Gm26883	Gm26883	0	2.31213914136908	0.618	0.117	0	3
Nrg11	Nrg1	0	2.14917931838894	0.97	0.653	0	3
Unc5d	Unc5d	0	1.91785799813995	0.935	0.439	0	3
Vwc2l	Vwc2l	0	1.78713672517039	0.589	0.091	0	3
Rasgef1b	Rasgef1b	0	1.56814955036559	0.912	0.28	0	3
Tenm21	Tenm2	0	1.46018922291333	1	0.944	0	3
Satb21	Satb2	0	1.36010713701292	0.679	0.163	0	3
Arpp211	Arpp21	0	1.35814585010717	0.997	0.725	0	3
Ldb21	Ldb2	4.39805214948267e-307	1.65069836838743	0.894	0.38	1.00939694882777e-302	3
Tshz2	Tshz2	2.60515179215549e-300	2.68824295471239	0.671	0.201	5.97908387817606e-296	3
Cobl	Cobl	1.43302272056577e-296	1.07103852010192	0.692	0.177	3.28893044597051e-292	3
Dpp10	Dpp10	2.7031834254544e-288	1.60591836289758	0.913	0.377	6.20407627976039e-284	3
Npas21	Npas2	9.18412868067107e-286	1.1585016928583	0.839	0.311	2.10784937350082e-281	3
Khdrbs21	Khdrbs2	6.83079368833599e-282	1.54565527199581	0.985	0.626	1.56773545940999e-277	3
5730522E02Rik1	5730522E02Rik	1.00668063928604e-280	1.32447414820488	0.996	0.706	2.3104327352254e-276	3
Pdzrn3	Pdzrn3	6.75134871224212e-273	1.7050650490477	0.584	0.144	1.54950204294669e-268	3
Pcdh15	Pcdh15	3.28576924770901e-261	1.7467688121811	0.935	0.482	7.54116900041695e-257	3
Ptprd2	Ptprd	2.74318435789234e-259	1.25095517122998	1	0.972	6.29588241979872e-255	3
A230006K03Rik1	A230006K03Rik	1.33724210822449e-246	1.12134705655375	0.971	0.491	3.06910436258602e-242	3
Gm28905	Gm28905	6.3579228706322e-243	1.50659894960996	0.56	0.148	1.4592068780388e-238	3
Adcy81	Adcy8	6.40372105366718e-243	1.2240893925358	0.808	0.333	1.46971801902715e-238	3
Gria4	Gria4	9.73907754479538e-242	1.18369950208541	0.987	0.643	2.23521568730599e-237	3
Gm15398	Gm15398	8.38105574221459e-240	1.09317424809834	0.608	0.162	1.92353610339567e-235	3
Meg31	Meg3	1.16899605177011e-237	1.09579807331252	1	0.976	2.68296283841759e-233	3
Hs6st31	Hs6st3	5.88675865376747e-228	1.63647420508399	0.967	0.699	1.35106997862617e-223	3
Kcnma11	Kcnma1	1.10199565494894e-219	0.862146309478427	1	0.864	2.5291902276733e-215	3
Snhg111	Snhg11	1.34230389863358e-218	1.01840592089842	1	0.906	3.08072167775393e-214	3
Tenm41	Tenm4	2.55448681682269e-213	1.06888688244271	0.993	0.618	5.86280269328977e-209	3
Lingo21	Lingo2	4.91942062208672e-213	1.42760450675217	0.978	0.806	1.12905622697512e-208	3
Nwd2	Nwd2	1.09897653990887e-212	1.11441072462108	0.776	0.313	2.52226105674484e-208	3
AC124490.11	AC124490.1	5.93323817269834e-212	0.730085531936978	0.47	0.107	1.361737493016e-207	3
Camk41	Camk4	2.97906600647081e-211	1.12077809338436	0.907	0.481	6.83725439145115e-207	3
Prr161	Prr16	7.16888451178909e-210	1.39258232897222	0.781	0.322	1.64533068430071e-205	3
Kcnq5	Kcnq5	2.68218851471112e-209	1.28905961856921	0.949	0.646	6.15589086011349e-205	3
Tshz3	Tshz3	8.56032993270421e-203	1.41460796421769	0.664	0.249	1.96468132285494e-198	3
Lrrc4c	Lrrc4c	4.9402210093024e-198	1.5743935237067	0.998	0.9	1.13383012384499e-193	3
Efcab6	Efcab6	3.79316393651191e-197	0.486245931840455	0.384	0.075	8.70569055068848e-193	3
Col23a1	Col23a1	3.34224124980024e-195	0.959401423433217	0.46	0.112	7.67077789241652e-191	3
Meis21	Meis2	1.01867891121334e-192	1.27521366331453	0.694	0.272	2.33796996912573e-188	3
Cntn51	Cntn5	2.16581147311179e-189	1.75969062287134	0.894	0.608	4.97075391193888e-185	3
Phactr11	Phactr1	2.62254765851183e-189	0.875484730797538	0.998	0.889	6.0190091310505e-185	3
Rspo2	Rspo2	2.5410271811005e-187	0.883142690095747	0.542	0.155	5.83191148334375e-183	3
Nrxn1	Nrxn1	3.78880623238799e-186	0.646298497460858	1	0.969	8.69568918395369e-182	3
Grm71	Grm7	7.63065880956699e-183	0.852170835973011	0.999	0.864	1.75131250338372e-178	3
Runx1t11	Runx1t1	1.54661111328208e-180	0.913622382111226	0.919	0.439	3.54962716609369e-176	3
Plxdc1	Plxdc1	2.77564058883844e-179	0.358534269388783	0.255	0.035	6.37037271544311e-175	3
Kcnb21	Kcnb2	1.05488468234379e-178	1.23335143672483	0.955	0.717	2.42106583444723e-174	3
Fhod3	Fhod3	1.06248825891871e-177	0.788690670867052	0.517	0.148	2.43851680304433e-173	3
Gm21798	Gm21798	1.68112052352268e-174	0.659688296895112	0.497	0.139	3.8583397135369e-170	3
Camk2d	Camk2d	6.53141834609332e-174	1.12713543741977	0.74	0.31	1.49902582461188e-169	3
Car101	Car10	1.40458425529561e-173	1.35683521205715	0.842	0.471	3.22366132432895e-169	3
Ralyl1	Ralyl	2.26076601297504e-171	1.12081003129977	0.994	0.814	5.18868407637901e-167	3
Agbl41	Agbl4	1.37597909478403e-170	0.884141335606537	0.983	0.622	3.15800962043883e-166	3
Ptprn21	Ptprn2	3.72293028804183e-170	0.870897758570667	0.997	0.713	8.5444973040848e-166	3
Mpped11	Mpped1	2.57211052932732e-169	0.748876526227724	0.719	0.27	5.90325087585912e-165	3
Sgcz	Sgcz	1.5988516760245e-168	2.3640511274489	0.815	0.463	3.66952448164383e-164	3
Cntn31	Cntn3	1.5788522396524e-166	1.21254415182333	0.855	0.534	3.62362377522623e-162	3
Rxfp1	Rxfp1	1.83458642695445e-165	0.835733872810693	0.299	0.054	4.21055930850317e-161	3
Fgf12	Fgf12	2.51957228457245e-161	0.83878667164357	0.949	0.623	5.78267035032222e-157	3
Bmper	Bmper	3.3157794435094e-155	0.543704984154896	0.376	0.086	7.61004540079842e-151	3
March11	March1	1.51839560371405e-154	0.981547077276487	0.987	0.777	3.48486975008411e-150	3
Cux2	Cux2	1.53548076838229e-151	0.876110625719052	0.472	0.139	3.5240819115142e-147	3
Chrm2	Chrm2	5.83147903299254e-148	0.573088592170126	0.315	0.065	1.33838275286212e-143	3
Csmd12	Csmd1	9.97771586065092e-148	0.742805725523664	1	0.954	2.28998556717799e-143	3
Nlgn11	Nlgn1	1.07982694712839e-145	0.696158027868389	0.996	0.965	2.47831082635437e-141	3
Cadm1	Cadm1	1.09403388522988e-143	0.708372536326396	0.999	0.891	2.5109171699911e-139	3
Necab1	Necab1	1.50002132700948e-143	0.962574354196678	0.498	0.17	3.44269894761946e-139	3
Asic21	Asic2	1.6112014466174e-143	1.15011747661009	0.976	0.754	3.69786844013159e-139	3
Dok5	Dok5	2.62589666918145e-143	0.623724270876203	0.52	0.171	6.02669544543835e-139	3
Gpr158	Gpr158	4.66218002217916e-142	0.886370095573547	0.97	0.697	1.07001693689034e-137	3
Cdh201	Cdh20	1.60219185184166e-141	0.86324245728105	0.702	0.283	3.67719051916178e-137	3
Spock11	Spock1	6.37234173451414e-141	0.668272511637722	0.826	0.372	1.46251615148834e-136	3
Pam	Pam	6.69156148421266e-139	0.964094389108329	0.916	0.683	1.53578027624165e-134	3
Tox	Tox	9.75598237403787e-137	1.45608722911242	0.622	0.277	2.23909551466543e-132	3
Mlip2	Mlip	3.04054385041858e-136	0.925537495172215	0.8	0.428	6.97835219109569e-132	3
Ptprt	Ptprt	8.01973111271252e-136	0.928392890812608	0.769	0.358	1.84060848767865e-131	3
Cit	Cit	5.470750523524e-135	0.577964569117917	0.564	0.194	1.25559195265399e-130	3
Hecw11	Hecw1	2.14473436279912e-134	0.749994379090656	0.963	0.635	4.92237983606027e-130	3
Ppp2r2b1	Ppp2r2b	3.93780276591593e-133	0.742272027187764	0.994	0.698	9.03765112805365e-129	3
Bcl11a1	Bcl11a	2.67533429750097e-130	0.794761690786156	0.943	0.62	6.14015974619449e-126	3
Caln11	Caln1	6.8349701912422e-127	0.743778831344827	0.957	0.627	1.568694008592e-122	3
Mirg1	Mirg	8.4143998222959e-126	0.64578379445213	0.753	0.361	1.93118890321513e-121	3
Cacnb4	Cacnb4	8.44507259041751e-126	0.879689205466702	0.952	0.749	1.93822861022672e-121	3
Oxr11	Oxr1	9.70018695258594e-126	0.911319853803468	0.989	0.845	2.226289907488e-121	3
Hs6st21	Hs6st2	9.92806066384885e-126	0.603247544042149	0.649	0.265	2.27858920295995e-121	3
Pgap1	Pgap1	2.6283702978161e-125	0.554714859859764	0.593	0.228	6.03237267051774e-121	3
4930445B16Rik	4930445B16Rik	2.65236796090975e-124	0.576283378552985	0.374	0.105	6.08744970708396e-120	3
Rims2	Rims2	1.40579689686636e-121	0.671600573739326	0.988	0.794	3.22644445799798e-117	3
Etl41	Etl4	2.87008878585119e-121	0.565128216420005	0.869	0.484	6.58714077240705e-117	3
Rit21	Rit2	3.06302583189481e-121	0.824165899195356	0.894	0.577	7.02995058678178e-117	3
[truncated: 12,167 more rows]
