# Supplementary material for: Ferroptosis‐Mediated Hippocampal Neuronal Loss Post‐mTBI: Chromatin Accessibility Profiling and Single‐Nucleus Transcriptomics
Source: Adv Sci (Weinh). 2025 Dec 15;13(12):e12362. doi: 10.1002/advs.202512362 (PMC12948219; doi:10.1002/advs.202512362)
Supplement: Supplementary file 5 — Supplemental Table 2 [file ADVS-13-e12362-s003.csv]

	gene	p_val	avg_log2FC	pct.1	pct.2	p_val_adj	cluster
1	Tenm2	0	2.75255965629762	0.995	0.839	0	Neuron
2	Dlgap2	0	2.7517285847247	0.972	0.318	0	Neuron
3	Galntl6	2.5345274333336e-272	2.72497746540691	0.75	0.464	5.81699391224396e-268	Neuron
4	Kcnip4	0	2.6603805222602	0.989	0.939	0	Neuron
5	Slit3	0	2.64004746801172	0.901	0.288	0	Neuron
6	Cntnap2	0	2.62099193945061	0.937	0.645	0	Neuron
7	Epha6	0	2.60680117332224	0.97	0.61	0	Neuron
8	Grin2a	0	2.59127533880594	0.968	0.577	0	Neuron
9	Rbfox1	0	2.58695772007207	0.995	0.805	0	Neuron
10	Nrg3	0	2.48812500122146	0.999	0.872	0	Neuron
11	Meg3	0	2.39422337104674	0.999	0.927	0	Neuron
12	Lingo2	0	2.39251353829436	0.917	0.589	0	Neuron
13	Gria1	0	2.38017401614493	0.984	0.646	0	Neuron
14	Cntn5	0	2.35497423436825	0.779	0.277	0	Neuron
15	Dab1	0	2.31218851921645	0.972	0.661	0	Neuron
16	Syt1	0	2.25614285975606	0.999	0.806	0	Neuron
17	Erc2	0	2.23603777136392	0.993	0.54	0	Neuron
18	Clstn2	0	2.22289163949247	0.926	0.335	0	Neuron
19	Hs6st3	0	2.19957795969616	0.83	0.457	0	Neuron
20	Fam155a	0	2.18289195085711	0.996	0.656	0	Neuron
21	Lrrtm4	0	2.17240484999483	0.945	0.778	0	Neuron
22	Kcnh7	0	2.17238787477572	0.816	0.387	0	Neuron
23	Lrrc7	0	2.16673607556038	0.991	0.543	0	Neuron
24	Celf2	0	2.16045705494614	0.999	0.953	0	Neuron
25	Kctd16	0	2.1596488254192	0.922	0.336	0	Neuron
26	Hs3st4	0	2.15824644754405	0.646	0.253	0	Neuron
27	Egfem1	0	2.07971405486955	0.884	0.454	0	Neuron
28	Galnt17	0	2.07644599019775	0.911	0.339	0	Neuron
29	Chrm3	0	2.07043650782093	0.603	0.202	0	Neuron
30	Grin2b	0	2.05985927261354	0.993	0.607	0	Neuron
31	Lrfn5	0	2.05314441883582	0.98	0.51	0	Neuron
32	Ryr2	0	2.04866711329711	0.971	0.424	0	Neuron
33	Nrxn3	0	2.04192499268346	0.98	0.85	0	Neuron
34	Fam19a1	0	2.04065105691816	0.808	0.447	0	Neuron
35	Cntnap5a	0	2.03384953177831	0.739	0.216	0	Neuron
36	Grm5	0	2.03034479368564	0.991	0.722	0	Neuron
37	Kalrn	0	2.02912261564128	0.988	0.64	0	Neuron
38	Ptprn2	0	2.02777265194823	0.935	0.259	0	Neuron
39	Dgkg	0	1.99437763925517	0.88	0.177	0	Neuron
40	Rims1	0	1.97796080484943	0.988	0.479	0	Neuron
41	Ryr3	0	1.97081982434166	0.862	0.297	0	Neuron
42	5730522E02Rik	0	1.97053483209282	0.909	0.299	0	Neuron
43	Cacna1e	0	1.90445321836321	0.92	0.375	0	Neuron
44	Ppfia2	0	1.88183218940174	0.988	0.606	0	Neuron
45	Dlgap1	0	1.87086505002199	0.995	0.832	0	Neuron
46	Snhg11	0	1.84454888018085	0.963	0.797	0	Neuron
47	Dlg2	0	1.83743997228225	0.998	0.91	0	Neuron
48	Myt1l	0	1.83324243413667	0.982	0.371	0	Neuron
49	Gabrb3	0	1.81754152068116	0.992	0.564	0	Neuron
50	Arpp21	0	1.81576535943212	0.9	0.38	0	Neuron
51	Fam19a2	0	1.81084540610122	0.768	0.346	0	Neuron
52	Gm20754	0	1.810157083977	0.849	0.379	0	Neuron
53	Nrg3os	0	1.80379097440837	0.882	0.121	0	Neuron
54	Plxna4	0	1.8008908022268	0.94	0.364	0	Neuron
55	Cdh8	0	1.79820832273973	0.86	0.278	0	Neuron
56	Unc5d	1.25789868702995e-295	1.79750830690057	0.584	0.218	2.88700327660245e-291	Neuron
57	Dpp6	0	1.79550247068413	0.977	0.397	0	Neuron
58	Kcnb2	0	1.79008854285916	0.916	0.308	0	Neuron
59	Grm1	0	1.78330917440295	0.849	0.235	0	Neuron
60	Fam135b	0	1.77906475173135	0.9	0.224	0	Neuron
61	Gabrg3	0	1.77457064062188	0.681	0.271	0	Neuron
62	Cacnb2	0	1.77304071781899	0.956	0.526	0	Neuron
63	Grip1	0	1.77186469214002	0.851	0.389	0	Neuron
64	Kcnj6	0	1.76948255965822	0.865	0.155	0	Neuron
65	Cacna1c	0	1.76559345115206	0.965	0.406	0	Neuron
66	Kcnq5	2.81270434389883e-207	1.76217403810619	0.741	0.497	6.45543773968221e-203	Neuron
67	Fgf14	0	1.75418713713141	0.994	0.741	0	Neuron
68	Stxbp5l	0	1.73652035622117	0.957	0.373	0	Neuron
69	Zmat4	0	1.7341094418403	0.783	0.153	0	Neuron
70	Rbfox3	0	1.71950937898539	0.919	0.195	0	Neuron
71	Shisa6	0	1.71553452055534	0.859	0.334	0	Neuron
72	Mctp1	0	1.7137025395378	0.834	0.325	0	Neuron
73	Hcn1	0	1.70548964249307	0.747	0.34	0	Neuron
74	Nrg1	0	1.70487838258782	0.783	0.423	0	Neuron
75	Fam189a1	0	1.6986746779111	0.84	0.214	0	Neuron
76	Cdh12	0	1.68936920839669	0.782	0.208	0	Neuron
77	Asic2	0	1.68513337712658	0.904	0.456	0	Neuron
78	Grm7	0	1.67789828232053	0.965	0.66	0	Neuron
79	Sphkap	0	1.67771590253463	0.846	0.277	0	Neuron
80	Camk2a	0	1.66975421527282	0.95	0.415	0	Neuron
81	Celf4	0	1.65420612593315	0.946	0.353	0	Neuron
82	Cntnap5b	0	1.64510313399917	0.638	0.151	0	Neuron
83	Caln1	0	1.63164351189814	0.841	0.204	0	Neuron
84	Ntng1	0	1.62794066202018	0.615	0.192	0	Neuron
85	Kcnma1	0	1.62478518513262	0.99	0.602	0	Neuron
86	Csmd1	0	1.61850785577503	0.995	0.87	0	Neuron
87	Ralyl	0	1.61806636886281	0.941	0.559	0	Neuron
88	Pde10a	0	1.61713626874014	0.9	0.323	0	Neuron
89	Opcml	0	1.60593191710045	0.992	0.81	0	Neuron
90	Cntnap5c	0	1.60392666729846	0.483	0.126	0	Neuron
91	Msra	0	1.59374227064291	0.915	0.309	0	Neuron
92	A230006K03Rik	0	1.58374630734013	0.682	0.156	0	Neuron
93	Grin1	0	1.57816344101345	0.942	0.258	0	Neuron
94	Cacna2d3	0	1.56359264796263	0.854	0.377	0	Neuron
95	Ksr2	0	1.56201873711118	0.949	0.508	0	Neuron
96	Ak5	0	1.55697373746616	0.824	0.259	0	Neuron
97	Hecw1	0	1.54951833572043	0.866	0.173	0	Neuron
98	Gm26905	0	1.54481982788602	0.416	0.044	0	Neuron
99	Adarb2	5.92712889299928e-106	1.54309795669272	0.561	0.372	1.36033535223226e-101	Neuron
100	Gabrb2	0	1.52998468971973	0.871	0.214	0	Neuron
101	Prkce	0	1.51626438347301	0.983	0.604	0	Neuron
102	Robo2	0	1.51580434634349	0.916	0.388	0	Neuron
103	Kcnd2	0	1.51152243576092	0.988	0.792	0	Neuron
104	Shisa9	0	1.50061704375953	0.694	0.203	0	Neuron
105	Xkr4	0	1.4975065448447	0.983	0.552	0	Neuron
106	Dync1i1	0	1.49625378903088	0.905	0.265	0	Neuron
107	Gria3	0	1.4940757877321	0.943	0.48	0	Neuron
108	Cdh9	0	1.49274796467965	0.643	0.201	0	Neuron
109	Rasgrf1	0	1.48223847469007	0.913	0.326	0	Neuron
110	Kcnc2	1.07122109857034e-179	1.48222233115513	0.523	0.243	2.45855954332879e-175	Neuron
111	Dok6	0	1.48045907465166	0.953	0.42	0	Neuron
112	Nell1	0	1.47910393325753	0.474	0.118	0	Neuron
113	Nkain3	0	1.47390197902099	0.818	0.309	0	Neuron
114	Tenm1	0	1.47288665932071	0.817	0.295	0	Neuron
115	Ntrk3	0	1.47105492487844	0.943	0.47	0	Neuron
116	Khdrbs2	0	1.47033449673229	0.813	0.275	0	Neuron
117	Pcsk2	0	1.46899997313341	0.891	0.331	0	Neuron
118	Zfp804a	0	1.46750953667372	0.769	0.237	0	Neuron
119	Ksr2.1	0	1.46588766944231	0.889	0.175	0	Neuron
120	Klhl29	0	1.46475682323158	0.854	0.192	0	Neuron
121	Cacna1a	0	1.46265223987267	0.953	0.39	0	Neuron
122	Sgcz	5.81428247425692e-102	1.46262207826697	0.554	0.333	1.3344359706667e-97	Neuron
123	Gm20642	0	1.46042575796967	0.811	0.098	0	Neuron
124	Tenm4	0	1.45792394150981	0.779	0.329	0	Neuron
125	Il1rapl2	7.99159391587456e-175	1.45198505830349	0.326	0.084	1.83415071963237e-170	Neuron
126	Fstl4	0	1.4489402949265	0.614	0.097	0	Neuron
127	Ahi1	0	1.44025670684047	0.98	0.49	0	Neuron
128	Galnt18	0	1.43168591236584	0.849	0.227	0	Neuron
129	St6galnac5	0	1.42557099108892	0.914	0.399	0	Neuron
130	Sntg1	0	1.42404382399411	0.968	0.398	0	Neuron
131	A830018L16Rik	0	1.42122957153927	0.805	0.253	0	Neuron
132	Cadps	0	1.41967382968471	0.98	0.539	0	Neuron
133	Rimbp2	0	1.41249868835039	0.831	0.155	0	Neuron
134	Samd12	0	1.41120437048748	0.939	0.323	0	Neuron
135	Bcl11a	0	1.40312381471908	0.823	0.223	0	Neuron
136	Mgat4c	8.03203731968963e-142	1.39791657922638	0.623	0.381	1.84343288524197e-137	Neuron
137	Slit1	0	1.39151808940449	0.736	0.136	0	Neuron
138	Gabbr2	0	1.38409156137275	0.909	0.275	0	Neuron
139	Epha7	0	1.38389407434393	0.862	0.436	0	Neuron
140	Unc79	0	1.38300729988598	0.936	0.282	0	Neuron
141	Frmpd4	0	1.38286354749395	0.951	0.498	0	Neuron
142	Slc35f4	0	1.37432204631403	0.685	0.107	0	Neuron
143	Etl4	2.96116865555333e-228	1.37087348214855	0.603	0.296	6.79617818136045e-224	Neuron
144	Ano3	0	1.36872687997671	0.759	0.255	0	Neuron
145	Phactr1	0	1.36868389936193	0.968	0.73	0	Neuron
146	Gpr158	0	1.35873661992289	0.9	0.286	0	Neuron
147	Cacna2d1	0	1.35594200591716	0.932	0.539	0	Neuron
148	Epha5	0	1.35535826895453	0.93	0.54	0	Neuron
149	Kcnj3	0	1.3542234745808	0.939	0.421	0	Neuron
150	Brinp1	0	1.34599040531863	0.941	0.441	0	Neuron
151	Dgkh	0	1.34506392985697	0.809	0.325	0	Neuron
152	Nell2	0	1.33960171841405	0.923	0.493	0	Neuron
153	Itga8	0	1.32982997516502	0.677	0.123	0	Neuron
154	Rgs7	0	1.32938719515679	0.96	0.419	0	Neuron
155	Ppm1e	0	1.32860968612543	0.965	0.578	0	Neuron
156	Khdrbs3	8.96452475983407e-296	1.32780428645181	0.722	0.407	2.05744807762952e-291	Neuron
157	Iqgap2	0	1.3257374503751	0.733	0.266	0	Neuron
158	Slc2a13	0	1.31975718028872	0.836	0.276	0	Neuron
159	Ube3a	0	1.3197420587714	0.97	0.548	0	Neuron
160	Srrm4	0	1.31963069810302	0.708	0.084	0	Neuron
161	Slc44a5	0	1.3180637440379	0.76	0.18	0	Neuron
162	Zfp385b	0	1.31706523979494	0.732	0.214	0	Neuron
163	Zfp804b	3.05665069645614e-147	1.30234533207898	0.374	0.138	7.01531901343648e-143	Neuron
164	Pigk	0	1.30024186077915	0.868	0.269	0	Neuron
165	Cpne4	0	1.29300883527715	0.576	0.164	0	Neuron
166	Cttnbp2	0	1.29003767823101	0.98	0.668	0	Neuron
167	Unc80	0	1.27326239243446	0.936	0.342	0	Neuron
168	Macrod2	0	1.27002655657005	0.993	0.733	0	Neuron
169	Trpc4	0	1.26017089247353	0.681	0.142	0	Neuron
170	Trpc5	0	1.24910615586442	0.596	0.105	0	Neuron
171	Usp29	0	1.23702379560715	0.627	0.116	0	Neuron
172	Ccser1	0	1.23333738855647	0.993	0.648	0	Neuron
173	Kcnt2	0	1.22517609686763	0.808	0.273	0	Neuron
174	Epha3	0	1.22381445010445	0.628	0.158	0	Neuron
175	Hivep2	0	1.21261822068869	0.973	0.594	0	Neuron
176	Negr1	0	1.20404829296284	0.986	0.739	0	Neuron
177	Htr4	0	1.19771385473909	0.591	0.089	0	Neuron
178	Kcnab1	0	1.19584558984317	0.844	0.347	0	Neuron
179	Lrfn2	0	1.19221520333566	0.73	0.116	0	Neuron
180	Sidt1	0	1.18808464575561	0.746	0.132	0	Neuron
181	Anks1b	0	1.18272913204597	0.997	0.787	0	Neuron
182	Add2	0	1.17997653810562	0.792	0.18	0	Neuron
183	Cers6	0	1.17724323643149	0.869	0.239	0	Neuron
184	Runx2	0	1.17704792379899	0.689	0.159	0	Neuron
185	Sh3rf3	0	1.17031844606457	0.753	0.166	0	Neuron
186	Cntn4	1.83478622873717e-149	1.16979048482931	0.578	0.302	4.21101787357467e-145	Neuron
187	Gabra2	0	1.16853148287921	0.905	0.423	0	Neuron
188	4930509J09Rik	0	1.15150241874594	0.621	0.091	0	Neuron
189	Large1	0	1.14657182165321	0.976	0.684	0	Neuron
190	Pde1a	4.46560564604525e-253	1.14272340015506	0.691	0.375	1.02490115182385e-248	Neuron
191	Clvs1	0	1.14185710068281	0.762	0.125	0	Neuron
192	Trpc6	1.70777286590631e-268	1.13994961104263	0.432	0.102	3.91950950454157e-264	Neuron
193	Nrp1	0	1.13470744069205	0.802	0.304	0	Neuron
194	Adgrb3	0	1.13060428137061	0.995	0.843	0	Neuron
195	Trhde	6.68277173434566e-266	1.12822694329227	0.506	0.15	1.53376294074967e-261	Neuron
196	Slc7a14	0	1.12662551687547	0.787	0.228	0	Neuron
197	Srrm3	0	1.12646173405327	0.737	0.101	0	Neuron
198	Ccdc85a	0	1.11906045061011	0.868	0.371	0	Neuron
199	Gm26835	0	1.11579794174602	0.82	0.215	0	Neuron
200	Kcnd3	0	1.10889011401397	0.779	0.247	0	Neuron
201	Mapk10	0	1.10818900982979	0.968	0.554	0	Neuron
202	Thsd7b	3.54014429818248e-265	1.10026161255424	0.586	0.219	8.12498517875861e-261	Neuron
203	Sptbn4	0	1.09819842041074	0.718	0.092	0	Neuron
204	Atrnl1	0	1.09359132846084	0.902	0.389	0	Neuron
205	Nyap2	0	1.0908670413713	0.559	0.108	0	Neuron
206	Mmp16	0	1.08899349553127	0.957	0.462	0	Neuron
207	Adamts17	0	1.08388585869221	0.562	0.092	0	Neuron
208	Mtus2	0	1.08154023993827	0.766	0.144	0	Neuron
209	Grm8	7.69936187724221e-145	1.0783253133207	0.389	0.151	1.76708054444586e-140	Neuron
210	Dpp10	5.96453495112692e-119	1.07558247450223	0.484	0.255	1.36892041663314e-114	Neuron
211	Cacna1b	0	1.07439762007354	0.754	0.142	0	Neuron
212	Ahcyl2	5.02252134795984e-278	1.07295234312721	0.913	0.538	1.15271887457026e-273	Neuron
213	Dapk1	0	1.06885967720918	0.856	0.298	0	Neuron
214	Dcc	2.77666826520868e-230	1.06690501641932	0.864	0.62	6.37273133548044e-226	Neuron
215	Tenm3	1.16023919081564e-88	1.06637845525705	0.703	0.462	2.66286496684097e-84	Neuron
216	2010300C02Rik	0	1.06590122453462	0.761	0.269	0	Neuron
217	Chsy3	0	1.0620177547976	0.656	0.23	0	Neuron
218	Syt7	0	1.06133315278833	0.782	0.205	0	Neuron
219	Scn8a	0	1.05706479517356	0.929	0.387	0	Neuron
220	Rgs7bp	0	1.05610930064981	0.924	0.406	0	Neuron
221	Rapgef4	0	1.04894625575098	0.902	0.332	0	Neuron
222	Plekhg5	0	1.04830355419691	0.691	0.16	0	Neuron
223	Aff3	0	1.04801585459002	0.851	0.316	0	Neuron
224	Ica1	0	1.04656968537853	0.82	0.199	0	Neuron
225	Pacsin1	0	1.04285959267337	0.828	0.202	0	Neuron
226	Miat	0	1.03585668355008	0.755	0.165	0	Neuron
227	Cacna1d	0	1.03290843066222	0.929	0.358	0	Neuron
228	Sipa1l1	0	1.03159103356914	0.905	0.387	0	Neuron
229	Ndst4	4.5578051696904e-226	1.02988117348629	0.417	0.113	1.04606186449564e-221	Neuron
230	D430041D05Rik	0	1.02914477250192	0.755	0.204	0	Neuron
231	Gm44151	0	1.02505303502048	0.679	0.12	0	Neuron
232	Sez6l	0	1.02361532364448	0.855	0.267	0	Neuron
233	Me3	0	1.02226505328985	0.808	0.266	0	Neuron
234	Mical2	0	1.01799733437176	0.837	0.239	0	Neuron
235	Mlip	0	1.0177845209716	0.606	0.099	0	Neuron
236	Lmo7	0	1.00888905242905	0.685	0.15	0	Neuron
237	Pde4d	4.04499020624021e-218	1.00719516815262	0.887	0.605	9.2836570223419e-214	Neuron
238	Syt16	0	1.00699935444454	0.748	0.175	0	Neuron
239	Scn1a	0	1.00279466199429	0.79	0.225	0	Neuron
240	Gm26848	0	1.00186194929751	0.916	0.41	0	Neuron
241	6530403H02Rik	4.94342366488958e-241	0.998690455322302	0.429	0.11	1.13456516532881e-236	Neuron
242	Rit2	0	0.998467102159855	0.766	0.209	0	Neuron
243	Nr3c2	0	0.995759265918156	0.921	0.608	0	Neuron
244	Ndst3	1.40062262304255e-239	0.994647844631721	0.459	0.136	3.21456898214497e-235	Neuron
245	Grik4	2.7611128567061e-303	0.99439935563085	0.65	0.244	6.33703011742617e-299	Neuron
246	Auts2	0	0.994208432045055	0.994	0.883	0	Neuron
247	Ttll11	0	0.994188725749042	0.743	0.146	0	Neuron
248	Ptchd4	1.04330372965625e-262	0.984399766666101	0.566	0.208	2.39448638993406e-258	Neuron
249	Sorbs2	0	0.984328720461999	0.951	0.442	0	Neuron
250	Fgf12	0	0.981302043340816	0.792	0.304	0	Neuron
251	Osbpl6	0	0.97815786623591	0.814	0.265	0	Neuron
252	Trank1	0	0.972798498731697	0.701	0.118	0	Neuron
253	Jazf1	0	0.958377530572953	0.817	0.231	0	Neuron
254	Neto1	0	0.957212097296343	0.72	0.261	0	Neuron
255	Gm2163	0	0.956424791742849	0.782	0.239	0	Neuron
256	Nlgn1	0	0.956048943988053	0.992	0.909	0	Neuron
257	Pde4dip	0	0.953440392744499	0.943	0.428	0	Neuron
258	Pclo	0	0.949613007418127	0.952	0.522	0	Neuron
259	Pcsk5	5.78150535381734e-284	0.947489891558673	0.508	0.142	1.32691329375462e-279	Neuron
260	Ripor2	0	0.947276393546136	0.683	0.151	0	Neuron
261	Slc35f3	0	0.946757644642665	0.641	0.118	0	Neuron
262	Osbp2	0	0.946140006238809	0.689	0.146	0	Neuron
263	Dclk1	0	0.94528414598852	0.979	0.601	0	Neuron
264	Dgki	0	0.941376433684694	0.945	0.54	0	Neuron
265	Rims2	0	0.93956391259546	0.93	0.52	0	Neuron
266	Eml6	0	0.939416405147527	0.922	0.469	0	Neuron
267	Chrna7	0	0.938817429390562	0.54	0.075	0	Neuron
268	Gucy1a2	0	0.933105656231472	0.812	0.247	0	Neuron
269	Syn3	0	0.931891551642915	0.657	0.21	0	Neuron
270	Scn2a	0	0.930081865876634	0.948	0.455	0	Neuron
271	Gabrg2	0	0.929902024765654	0.799	0.245	0	Neuron
272	Nrg2	0	0.928955024674808	0.655	0.186	0	Neuron
273	Cntn3	1.89297965014478e-300	0.928445254074956	0.681	0.264	4.34457759504728e-296	Neuron
274	Clvs2	0	0.926793963803295	0.664	0.123	0	Neuron
275	9530059O14Rik	0	0.921576357639612	0.757	0.192	0	Neuron
276	Enox1	0	0.916648985014482	0.952	0.58	0	Neuron
277	Nbea	0	0.913320894616713	0.994	0.84	0	Neuron
278	Csrnp3	0	0.912622770255059	0.856	0.308	0	Neuron
279	Nav3	0	0.912544621614657	0.987	0.714	0	Neuron
280	Grid1	0	0.909917758370713	0.933	0.393	0	Neuron
281	Sh3gl2	0	0.909775795907855	0.851	0.352	0	Neuron
282	Btbd9	9.86878915174553e-287	0.909004419658616	0.921	0.586	2.26498579821712e-282	Neuron
283	Sobp	0	0.908533302538908	0.933	0.458	0	Neuron
284	Cap2	0	0.908509216205844	0.778	0.265	0	Neuron
285	Prkg1	0	0.906714965322019	0.912	0.488	0	Neuron
286	Svop	0	0.904596931325536	0.689	0.117	0	Neuron
287	Gm15738	0	0.897227710244905	0.762	0.212	0	Neuron
288	Adcy2	0	0.89631657692419	0.859	0.357	0	Neuron
289	Rtl4	0	0.894810252045733	0.691	0.224	0	Neuron
290	Runx1t1	1.281248976668e-273	0.8939223272851	0.584	0.214	2.94059452635073e-269	Neuron
291	Mirg	0	0.889237960409829	0.531	0.055	0	Neuron
292	5330417C22Rik	0	0.873852743744647	0.574	0.068	0	Neuron
293	Tiam1	0	0.871886752321327	0.623	0.168	0	Neuron
294	Shank1	0	0.870143544494101	0.646	0.113	0	Neuron
295	Rnf150	0	0.867890506000433	0.805	0.257	0	Neuron
296	Syn2	0	0.867557955008937	0.937	0.52	0	Neuron
297	Cdh11	0	0.867206158609104	0.802	0.36	0	Neuron
298	Nrcam	0	0.865639897885633	0.969	0.574	0	Neuron
299	Jakmip2	0	0.863798301840721	0.821	0.255	0	Neuron
300	Syndig1	0	0.858711829808382	0.508	0.085	0	Neuron
301	Col25a1	4.29015380521358e-304	0.855897720520077	0.526	0.137	9.84633199834568e-300	Neuron
302	Chst9	1.23077975527438e-198	0.855828911057591	0.364	0.092	2.82476261633024e-194	Neuron
303	Prkag2	0	0.855271850249429	0.816	0.258	0	Neuron
304	Bsn	0	0.850640966643184	0.731	0.172	0	Neuron
305	Gm10754	1.32346573424953e-212	0.848682454728694	0.317	0.053	3.0374862066761e-208	Neuron
306	Phf24	0	0.846986842615849	0.655	0.119	0	Neuron
307	Susd4	0	0.845701907700451	0.742	0.19	0	Neuron
308	Eml5	0	0.842924982390271	0.883	0.356	0	Neuron
309	Rit1.1	0	0.842655233803298	0.71	0.254	0	Neuron
310	Nwd2	0	0.842575600813822	0.461	0.076	0	Neuron
311	Cadps2	3.5197715633081e-188	0.841043885434152	0.588	0.266	8.07822771494842e-184	Neuron
312	Zfpm2	3.51018940038847e-142	0.838727042489828	0.784	0.59	8.05623569283157e-138	Neuron
313	A330008L17Rik	9.75563999425974e-289	0.838363747277594	0.423	0.075	2.23901693508255e-284	Neuron
314	Camk4	0	0.837859838810359	0.637	0.216	0	Neuron
315	Htr1f	3.59322150971152e-276	0.837619923779308	0.463	0.109	8.2468026869389e-272	Neuron
316	Gria2	0	0.836772288311009	0.999	0.904	0	Neuron
317	March1	1.19243167722094e-278	0.83254823278391	0.89	0.563	2.73674994238979e-274	Neuron
318	4930578G10Rik	0	0.826154887728333	0.738	0.249	0	Neuron
319	Car10	1.74293622403957e-211	0.825063612613668	0.595	0.268	4.00021292779322e-207	Neuron
320	4921534H16Rik	0	0.818827334109394	0.442	0.037	0	Neuron
321	Sorcs3	4.2618011380924e-178	0.816750948920248	0.541	0.237	9.78125979203587e-174	Neuron
322	Olfm3	1.41412214480288e-150	0.813871751592854	0.314	0.086	3.24555173453709e-146	Neuron
323	Gm28376	0	0.810539714614632	0.728	0.265	0	Neuron
324	Wipf3	0	0.808787740544804	0.739	0.282	0	Neuron
325	Syt14	0	0.806155250768043	0.671	0.149	0	Neuron
326	Banf2	0	0.80553732752422	0.485	0.041	0	Neuron
327	Upp2	0	0.80508359943489	0.873	0.397	0	Neuron
328	Gm13269	0	0.798419963561808	0.483	0.057	0	Neuron
329	Ldb2	1.76225674697963e-123	0.798290028713803	0.486	0.253	4.04455545999295e-119	Neuron
330	Cdh18	6.61762142948058e-133	0.795360568945882	0.509	0.226	1.51881029428009e-128	Neuron
331	Grik2	0	0.79511915393933	0.991	0.838	0	Neuron
332	Plekha5	0	0.793304364210997	0.93	0.496	0	Neuron
333	Adcy1	0	0.790807195340052	0.738	0.284	0	Neuron
334	Sybu	0	0.79049728680061	0.889	0.367	0	Neuron
335	Ftx	0	0.789519270971101	0.808	0.279	0	Neuron
336	Galnt14	0	0.788081139900294	0.412	0.059	0	Neuron
337	Atxn1	0	0.788077025211348	0.972	0.584	0	Neuron
338	Nedd4l	0	0.787127237516921	0.925	0.482	0	Neuron
339	Pip5k1b	0	0.786882487157567	0.791	0.307	0	Neuron
340	B230209E15Rik	0	0.780741227779061	0.584	0.12	0	Neuron
341	Snph	0	0.779610125397292	0.721	0.185	0	Neuron
342	Elmod1	0	0.776261846625894	0.861	0.362	0	Neuron
343	Rasal2	2.38456263582253e-243	0.771742348544128	0.943	0.626	5.47280970547629e-239	Neuron
344	Setbp1	0	0.769458891925327	0.961	0.558	0	Neuron
345	Pdzd4	0	0.769379882326203	0.651	0.134	0	Neuron
346	5330434G04Rik	0	0.7686330030125	0.727	0.239	0	Neuron
347	Pak3	0	0.764910812770784	0.877	0.379	0	Neuron
348	Gria4	1.98689141160478e-159	0.763552788642329	0.77	0.427	4.56011447877414e-155	Neuron
349	Galnt13	0	0.762609705533678	0.741	0.238	0	Neuron
350	Ankrd33b	0	0.758706830058866	0.47	0.069	0	Neuron
351	Map1b	0	0.758170949517322	0.974	0.655	0	Neuron
352	Astn1	0	0.757479401838206	0.892	0.382	0	Neuron
353	Tmem132b	0	0.757041907447313	0.898	0.409	0	Neuron
354	Focad	0	0.756523882776823	0.797	0.322	0	Neuron
355	Ank3	0	0.755761933417565	0.996	0.753	0	Neuron
356	Arfgef3	0	0.755443921718444	0.775	0.234	0	Neuron
357	Sv2b	3.69440362276557e-188	0.754946939464857	0.56	0.254	8.47902575460926e-184	Neuron
358	Adcy9	0	0.753955452838502	0.843	0.384	0	Neuron
359	Wscd2	0	0.752229345071219	0.54	0.083	0	Neuron
360	Snrpn	0	0.751945975504975	0.423	0.059	0	Neuron
361	Cacng8	0	0.751340658944797	0.609	0.122	0	Neuron
362	C530008M17Rik	0	0.751045846826402	0.589	0.169	0	Neuron
363	Apba2	0	0.750703666739021	0.866	0.349	0	Neuron
364	Chl1	0	0.748987369415635	0.828	0.337	0	Neuron
365	Ptk2b	0	0.747718103724136	0.794	0.35	0	Neuron
366	Ptprr	0	0.747490647997737	0.577	0.134	0	Neuron
367	Oxr1	3.31913087970972e-214	0.747285764706633	0.927	0.687	7.61773728202177e-210	Neuron
368	Prr16	1.45406986902316e-164	0.746654106190687	0.437	0.163	3.33723575639505e-160	Neuron
369	Ppp3ca	0	0.746449552923104	0.999	0.979	0	Neuron
370	Gm20696	0	0.745662834198767	0.574	0.105	0	Neuron
371	Dock3	0	0.739775647274806	0.948	0.557	0	Neuron
372	Klhl3	0	0.739640341432335	0.65	0.147	0	Neuron
373	Otud7a	0	0.739267353250082	0.952	0.506	0	Neuron
374	Xkr6	2.90302922272522e-307	0.738594206086107	0.722	0.277	6.66274236907665e-303	Neuron
375	Cadm2	8.2394576819082e-255	0.73463292663813	0.995	0.965	1.89103793257475e-250	Neuron
376	Rasgef1a	0	0.733623065313564	0.717	0.199	0	Neuron
377	B230334C09Rik	0	0.732824440676763	0.713	0.185	0	Neuron
378	Sgcd	3.29654651548161e-138	0.732679780056389	0.64	0.33	7.56590390768184e-134	Neuron
379	Mkl2	0	0.727170207439181	0.874	0.408	0	Neuron
380	Pam	2.8072204271522e-219	0.725300718599813	0.812	0.438	6.442851602357e-215	Neuron
381	Lrrfip1	0	0.720513819698193	0.739	0.211	0	Neuron
382	Cacng3	0	0.717567741814192	0.48	0.084	0	Neuron
383	Prmt8	0	0.716077965628011	0.534	0.086	0	Neuron
384	Unc13a	0	0.715383813482864	0.644	0.139	0	Neuron
385	Cdk14	0	0.714950162277761	0.943	0.585	0	Neuron
386	Gfod1	0	0.714748183411552	0.721	0.23	0	Neuron
387	Prickle1	0	0.712230926807677	0.896	0.46	0	Neuron
388	Sgip1	0	0.711552993008037	0.965	0.54	0	Neuron
389	Trim9	0	0.707952570128187	0.91	0.39	0	Neuron
390	Kcnq2	0	0.704076732454441	0.705	0.188	0	Neuron
391	Kif5c	0	0.700676907567767	0.808	0.28	0	Neuron
392	Dip2c	0	0.698085598395909	0.972	0.675	0	Neuron
393	Nebl	0	0.696744994522452	0.929	0.555	0	Neuron
394	Nsf	0	0.696328222425318	0.956	0.618	0	Neuron
395	Lin7a	0	0.695962695248987	0.484	0.099	0	Neuron
396	Rasgrf2	4.32904556203182e-240	0.690592349480624	0.467	0.129	9.93559246941924e-236	Neuron
397	St7	0	0.690105110650994	0.79	0.28	0	Neuron
398	Arhgap20	0	0.688794535858282	0.607	0.155	0	Neuron
399	Epha10	5.3168980668982e-296	0.688157311471448	0.378	0.045	1.22028127533381e-291	Neuron
400	Fstl5	3.47970209270602e-136	0.682730281912535	0.364	0.13	7.98626427296959e-132	Neuron
401	Il1rapl1	1.78142517605339e-252	0.680845542744874	0.983	0.826	4.08854892156014e-248	Neuron
402	Elavl2	7.16380999442251e-173	0.674719960201927	0.49	0.188	1.64416603181991e-168	Neuron
403	Ptprd	3.80819189378468e-190	0.674658306530977	0.989	0.938	8.74018121542522e-186	Neuron
404	Dlgap3	0	0.674259511023052	0.519	0.081	0	Neuron
405	Pkp2	6.22830232237017e-295	0.674217890336259	0.447	0.085	1.42945766600718e-290	Neuron
406	Zfyve28	0	0.672072390166173	0.538	0.09	0	Neuron
407	Scn3a	0	0.669386517128875	0.678	0.2	0	Neuron
408	Lmo3	2.54026617943674e-258	0.669173750806433	0.618	0.218	5.83016490842525e-254	Neuron
409	Frmd4a	0	0.667763067551823	0.983	0.579	0	Neuron
410	Cacnb4	1.27354422724555e-282	0.665313990786861	0.89	0.467	2.92291135595126e-278	Neuron
411	Arl15	2.56368909459621e-276	0.663927351025865	0.887	0.49	5.88392284100776e-272	Neuron
412	Plcb1	0	0.662760274330942	0.983	0.655	0	Neuron
413	Gm1043	0	0.662681543271927	0.455	0.046	0	Neuron
414	Sipa1l3	3.15020339760618e-270	0.6626267344409	0.765	0.332	7.23003181784595e-266	Neuron
415	Pcnx2	0	0.662292744770988	0.493	0.082	0	Neuron
416	Rap1gap2	0	0.657607325447475	0.54	0.117	0	Neuron
417	Rnf165	0	0.655169049552037	0.598	0.136	0	Neuron
418	Reep1	0	0.653369507761632	0.707	0.214	0	Neuron
419	A330102I10Rik	1.18473114190372e-290	0.652589664892282	0.456	0.091	2.71907644378324e-286	Neuron
420	Sema5a	8.06427023306189e-119	0.651891007253172	0.549	0.312	1.85083066119003e-114	Neuron
421	R3hdm1	1.42806763664568e-278	0.651076712873045	0.961	0.679	3.2775580328655e-274	Neuron
422	Ralgapa2	2.69175142830682e-304	0.650715566196704	0.821	0.346	6.17783870310698e-300	Neuron
423	Tmem178	0	0.650260310378408	0.563	0.14	0	Neuron
424	Rnf112	0	0.649610922216311	0.651	0.189	0	Neuron
425	Syt17	6.96647874650792e-283	0.648387625444298	0.47	0.106	1.59887653711103e-278	Neuron
426	Nos1ap	3.39306714089374e-260	0.647951423737155	0.781	0.364	7.78742839506523e-256	Neuron
427	Rab3c	1.08030453148847e-212	0.646013255201717	0.686	0.306	2.4794069302192e-208	Neuron
428	Brinp2	2.67876487315672e-255	0.64547152971773	0.462	0.114	6.14803326038198e-251	Neuron
429	Gpr45	0	0.643239784436459	0.522	0.102	0	Neuron
430	Hectd2	1.20758663602079e-299	0.641284694669674	0.554	0.142	2.77153208833132e-295	Neuron
431	Samd5	1.40103127519452e-175	0.639740712909487	0.403	0.128	3.21550687969895e-171	Neuron
432	Cdh13	1.90091119888224e-127	0.639569795859513	0.488	0.231	4.36278129255462e-123	Neuron
433	Iqsec3	0	0.638442807998346	0.456	0.056	0	Neuron
434	Gm10848	0	0.636145149585693	0.406	0.052	0	Neuron
435	Thsd7a	3.33447242255747e-101	0.635444646461409	0.626	0.389	7.65294765701166e-97	Neuron
436	Mir124a-1hg	0	0.633593922021764	0.647	0.162	0	Neuron
437	Synpr	3.45890178645776e-119	0.630767018502485	0.613	0.375	7.9385254900992e-115	Neuron
438	Galnt9	1.25332186237642e-284	0.629022307256083	0.425	0.075	2.87649900634011e-280	Neuron
439	Ptpn3	0	0.624430451946432	0.514	0.11	0	Neuron
440	Mkx	5.72045761228429e-193	0.622797790050157	0.344	0.078	1.31290222659537e-188	Neuron
441	Gls	3.43061989865661e-300	0.622761559505809	0.953	0.601	7.87361572940678e-296	Neuron
442	Tnrc6c	6.00335623639888e-306	0.622612523356	0.966	0.633	1.37783028981591e-301	Neuron
443	Pde4a	0	0.622063156162682	0.59	0.144	0	Neuron
444	Pdzrn4	5.12111896798831e-140	0.622010637365425	0.435	0.173	1.175348014343e-135	Neuron
445	Dtnb	7.74703916931005e-296	0.620401880555204	0.853	0.373	1.77802295974835e-291	Neuron
446	Mpped1	1.37221375776695e-223	0.620062146410108	0.394	0.088	3.14936779545092e-219	Neuron
447	Ppp4r4	0	0.618735055624785	0.523	0.121	0	Neuron
448	Tmem108	9.77427982801729e-206	0.61789844598619	0.71	0.37	2.24329496332825e-201	Neuron
449	Sorbs2os	0	0.616573108970171	0.631	0.172	0	Neuron
450	P2ry14	0	0.616538695404298	0.581	0.148	0	Neuron
451	2900055J20Rik	0	0.614126584407158	0.468	0.075	0	Neuron
452	Gabra4	1.77941833602252e-295	0.613395838900518	0.665	0.221	4.0839430230053e-291	Neuron
453	Adamts3	1.17366075582176e-270	0.611799763333919	0.421	0.08	2.69366880068651e-266	Neuron
454	Sema3e	9.18260572347768e-149	0.611437197511422	0.436	0.173	2.10749983959536e-144	Neuron
455	Pgbd5	1.8479763647203e-305	0.611417965166292	0.638	0.193	4.24129055466957e-301	Neuron
456	Reps2	2.45828244883349e-305	0.610897632510527	0.77	0.296	5.64200404831775e-301	Neuron
457	Atp8a2	0	0.610798999634269	0.684	0.186	0	Neuron
458	Rbfox2	2.06465554010363e-303	0.610585488720367	0.927	0.502	4.73859093009183e-299	Neuron
459	Kcnq3	6.09488281621195e-243	0.607030554664755	0.952	0.669	1.39883655514881e-238	Neuron
460	Med12l	2.44181617066678e-288	0.606159766996988	0.826	0.355	5.60421229329732e-284	Neuron
461	Iqsec2	1.09973961106111e-302	0.605139823187545	0.764	0.289	2.52401238134635e-298	Neuron
462	Csmd2	0	0.604766337460678	0.845	0.356	0	Neuron
463	Atp2b1	8.7687117309076e-209	0.604029685263426	0.969	0.788	2.0125070293606e-204	Neuron
464	Nexmif	7.51220440369778e-299	0.603263852121741	0.642	0.2	1.72412603269268e-294	Neuron
465	Nmnat2	0	0.602747058155828	0.777	0.262	0	Neuron
466	Fndc9	0	0.601504648250442	0.472	0.069	0	Neuron
467	Gabra5	1.96410115645771e-275	0.601331458945186	0.624	0.202	4.50780856418608e-271	Neuron
468	Fat3	3.12072142486961e-197	0.59922371238064	0.815	0.433	7.16236774221825e-193	Neuron
469	Cep112	1.95579499459989e-172	0.598212410958747	0.56	0.242	4.4887450921062e-168	Neuron
470	Ephb2	0	0.597568033735711	0.468	0.079	0	Neuron
471	Gm12394	3.9225003414896e-293	0.597025952973513	0.51	0.119	9.00253053375277e-289	Neuron
472	Epha4	1.69111317635269e-188	0.596493962292675	0.878	0.586	3.88127385104706e-184	Neuron
473	Adcy8	9.68086322845192e-203	0.596058670269738	0.461	0.144	2.221854919562e-198	Neuron
474	Tanc1	9.95410402302736e-161	0.594883009239706	0.701	0.384	2.28456641432501e-156	Neuron
475	Pi4ka	1.12922643242734e-281	0.594219416875575	0.863	0.401	2.59168758506399e-277	Neuron
476	Akap6	3.16572856543378e-307	0.593787238332204	0.968	0.611	7.26566363052708e-303	Neuron
477	Lyst	1.90529233841448e-190	0.593211114964792	0.74	0.358	4.37283644589508e-186	Neuron
478	Ttc3	6.23362545525043e-298	0.590653591754746	0.978	0.69	1.43067937823453e-293	Neuron
479	Ablim3	5.20068752295383e-263	0.587127818521778	0.369	0.054	1.19360979339313e-258	Neuron
480	Ntng2	1.10882645139638e-239	0.58262280992131	0.445	0.111	2.54486758859983e-235	Neuron
481	Zfp831	0	0.580551916113878	0.422	0.053	0	Neuron
482	Ctnna2	4.77358413407187e-271	0.57967696416888	0.991	0.737	1.09558529461084e-266	Neuron
483	Map2	5.62662927867462e-306	0.578605017854959	0.973	0.643	1.29136768574861e-301	Neuron
484	Arhgap44	0	0.577917606595039	0.653	0.193	0	Neuron
485	Plppr5	0	0.575915277583312	0.647	0.177	0	Neuron
486	Bicdl1	0	0.575496210592358	0.56	0.118	0	Neuron
487	Jakmip1	0	0.570804088108567	0.566	0.124	0	Neuron
488	Celf3	0	0.569445166041081	0.538	0.111	0	Neuron
489	Epb41l1	1.1778762977023e-297	0.56750512064639	0.71	0.241	2.70334389085655e-293	Neuron
490	Vps13c	1.3258561139461e-248	0.566135500883825	0.701	0.271	3.04297236711769e-244	Neuron
491	Tmem150c	1.01505098108581e-307	0.566072352317461	0.502	0.106	2.32964350669004e-303	Neuron
492	Cnnm1	0	0.564916688019224	0.523	0.111	0	Neuron
493	Faah	0	0.564492477623171	0.562	0.138	0	Neuron
494	Kcnb1	0	0.564487106331755	0.614	0.169	0	Neuron
495	Kif26b	8.15100075362528e-231	0.563694531681015	0.454	0.121	1.87073618296454e-226	Neuron
496	Rasgef1b	6.70237378196701e-145	0.563282815746977	0.401	0.146	1.53826180669925e-140	Neuron
497	2900011O08Rik	0	0.56222558366706	0.673	0.208	0	Neuron
498	Hook1	0	0.561877905001563	0.569	0.133	0	Neuron
499	Gm42439	2.02517943180807e-291	0.560785927931706	0.577	0.16	4.64798931394271e-287	Neuron
500	Gm45159	3.56297755160249e-299	0.560649938520688	0.416	0.063	8.17738977868288e-295	Neuron
501	Snap25	3.68776584476791e-298	0.560030903987639	0.993	0.852	8.46379139032683e-294	Neuron
502	Lsamp	5.22812640632819e-275	0.559916059179224	1	0.973	1.19990729151638e-270	Neuron
503	C78859	0	0.558398866748944	0.461	0.076	0	Neuron
504	Nin	2.62608499944908e-288	0.558189098765367	0.662	0.219	6.02712768223558e-284	Neuron
505	Rab27b	2.30035025723154e-258	0.555717612815691	0.441	0.095	5.27953387537211e-254	Neuron
506	Gnal	2.93555289060938e-223	0.555671981484691	0.464	0.131	6.73738743923759e-219	Neuron
507	Gm38393	1.15342335733949e-294	0.554045960411965	0.709	0.244	2.64722194742986e-290	Neuron
508	Adgrl3	4.09429908185587e-235	0.552587938330878	0.98	0.743	9.3968258227674e-231	Neuron
509	Efna5	4.01825519054977e-89	0.552026642589172	0.322	0.137	9.22229748783077e-85	Neuron
510	Gm48091	2.74450743934916e-281	0.551885420153311	0.557	0.151	6.29891902405025e-277	Neuron
511	Greb1l	1.35407147561795e-238	0.551312609304379	0.426	0.099	3.10772944369076e-234	Neuron
512	Rras2	4.83894971638593e-289	0.551291956995823	0.519	0.128	1.11058734940774e-284	Neuron
513	Cemip	1.44420885243991e-286	0.550697198854114	0.421	0.074	3.31460373723484e-282	Neuron
514	Zbtb16	1.50652011413918e-261	0.55019555080485	0.761	0.31	3.45761431396083e-257	Neuron
515	Rapgef2	5.72122356462371e-207	0.549585707283213	0.913	0.558	1.31307802031679e-202	Neuron
516	Dagla	2.10361802454051e-282	0.548900675892856	0.528	0.134	4.82801372812293e-278	Neuron
517	Gm1992	3.25689869812335e-293	0.548825833730961	0.413	0.063	7.4749082020629e-289	Neuron
518	Jph1	1.79026914879267e-223	0.548566305124533	0.68	0.277	4.10884672339406e-219	Neuron
519	Kirrel3	2.13131304390499e-108	0.546463432225933	0.798	0.613	4.89157656706634e-104	Neuron
520	Stxbp5	5.60544119521792e-244	0.541170857506308	0.841	0.395	1.28650480871446e-239	Neuron
521	Rfx3	2.62738448870502e-44	0.540589863585347	0.879	0.672	6.0301101400269e-40	Neuron
522	Garnl3	9.50069766035099e-158	0.540148597801472	0.425	0.152	2.18050512002716e-153	Neuron
523	Tmem63c	0	0.535946959551063	0.377	0.033	0	Neuron
524	Srgap3	3.78291477113312e-238	0.534478895013916	0.935	0.57	8.68216769122763e-234	Neuron
525	Gm43376	3.18105504361239e-305	0.533903658268215	0.511	0.112	7.30083943059479e-301	Neuron
526	Wasf1	9.20334192799646e-215	0.53328725202972	0.837	0.422	2.11225900589447e-210	Neuron
527	Hdac9	3.23277042249787e-179	0.532250890829736	0.85	0.501	7.41953139667487e-175	Neuron
528	Kcnh1	0	0.530155971697986	0.613	0.168	0	Neuron
529	A230057D06Rik	7.75907686836551e-257	0.530063844825387	0.608	0.201	1.78078573205857e-252	Neuron
530	Kcnip2	1.21112301025542e-271	0.524451526402937	0.479	0.109	2.77964842083722e-267	Neuron
531	Lrrn2	2.84009151393062e-264	0.524288246728787	0.676	0.237	6.51829403362216e-260	Neuron
532	Gm40841	2.35028629061043e-255	0.5237075776347	0.445	0.099	5.39414206557999e-251	Neuron
533	Prkcg	9.43418524970524e-214	0.523528428200897	0.647	0.26	2.16523985665985e-209	Neuron
534	Rnf157	1.73469268281075e-296	0.52340409141199	0.687	0.222	3.98129317631896e-292	Neuron
535	Slc9a7	0	0.521616536498819	0.533	0.122	0	Neuron
536	Kcnq1ot1	2.84353954926601e-262	0.521329305008766	0.943	0.542	6.52620761952041e-258	Neuron
537	Spock3	7.01819571667259e-155	0.520165951099841	0.638	0.319	1.61074609893353e-150	Neuron
538	Camk2b	8.62022226958616e-200	0.51946922615187	0.867	0.461	1.97842721309272e-195	Neuron
539	Gm26565	1.99041158868285e-275	0.518046738043092	0.32	0.023	4.568193637186e-271	Neuron
540	Nol4	7.57431845771408e-251	0.51798274009203	0.855	0.395	1.73838182922996e-246	Neuron
541	Gpc4	1.70571939458999e-145	0.517437697740243	0.393	0.139	3.91479658252348e-141	Neuron
542	Pdzd2	7.84385919572789e-140	0.515530518802627	0.571	0.271	1.80024412401151e-135	Neuron
543	Grik3	2.77116921418874e-144	0.514886729994891	0.349	0.111	6.36011046348459e-140	Neuron
544	Sel1l3	7.35591035306103e-231	0.513529029261752	0.394	0.082	1.68825498513104e-226	Neuron
545	Crtac1	2.39742071604011e-245	0.513246425954561	0.468	0.118	5.50232028538365e-241	Neuron
546	Dscam	0	0.512267708673913	0.932	0.33	0	Neuron
547	Ksr1	2.40682728262014e-234	0.510328808520207	0.68	0.266	5.52390929634149e-230	Neuron
548	Celf5	4.30584716687827e-300	0.510062892421382	0.604	0.165	9.88234983270232e-296	Neuron
549	Stau2	2.76023932863885e-248	0.508443322641538	0.785	0.331	6.33502528315902e-244	Neuron
550	Aff2	2.51261773474271e-207	0.507764391113503	0.611	0.234	5.76670896300799e-203	Neuron
551	Gpr176	1.40507222260534e-209	0.507383829064618	0.314	0.05	3.22478125810151e-205	Neuron
552	Baiap2	1.53196723567536e-241	0.507298004246406	0.664	0.242	3.51601800259851e-237	Neuron
553	Sergef	3.54972297830618e-254	0.506819153090746	0.517	0.143	8.14696920751052e-250	Neuron
554	Aak1	1.3116918157788e-215	0.506745321061431	0.929	0.557	3.01046388639393e-211	Neuron
555	Dcx	3.45613202957261e-196	0.505261795581706	0.358	0.081	7.93216862107209e-192	Neuron
556	Gm32250	0	0.503341434652147	0.5	0.102	0	Neuron
557	Pitpnm2	2.7192377432491e-189	0.502426542050728	0.617	0.257	6.24092254453101e-185	Neuron
558	Rph3a	1.10102516787749e-201	0.500130919808584	0.432	0.122	2.52696286279563e-197	Neuron
559	Arhgef9	1.30363676459199e-224	0.49867090568007	0.827	0.388	2.99197673841507e-220	Neuron
560	Snap91	1.3617869766172e-256	0.497252020947895	0.882	0.417	3.12543729003415e-252	Neuron
561	Amph	1.68924062261521e-239	0.496116095829281	0.884	0.442	3.87697615296417e-235	Neuron
562	Syn1	1.99927658657056e-250	0.496016935694985	0.73	0.279	4.58853969383808e-246	Neuron
563	Camta1	5.65045388765924e-209	0.49572524240167	0.934	0.581	1.29683567175667e-204	Neuron
564	1700109K24Rik	3.87547791223022e-276	0.494174005152778	0.381	0.053	8.89460935635959e-272	Neuron
565	Adarb1	5.36901333221917e-256	0.492022234720501	0.557	0.164	1.23224224987762e-251	Neuron
566	Shank3	6.043407111662e-294	0.491229783879445	0.494	0.108	1.38702236619755e-289	Neuron
567	Trio	1.13662691643222e-237	0.48833584941117	0.907	0.477	2.60867243590358e-233	Neuron
568	4933412O06Rik	3.66316067733611e-261	0.487674380496747	0.323	0.03	8.4073200705541e-257	Neuron
569	Dmxl2	7.40346493396097e-247	0.48592263960091	0.807	0.336	1.69916923699338e-242	Neuron
570	Cnih3	8.70864402436096e-223	0.485365416639477	0.383	0.079	1.99872089003108e-218	Neuron
571	Rapgefl1	3.54271420474832e-268	0.484926156417516	0.446	0.092	8.13088337131788e-264	Neuron
572	Lncpint	1.72405748952359e-218	0.483711935704097	0.955	0.653	3.95688434420559e-214	Neuron
573	Lingo1	4.32677558525065e-256	0.48349921619586	0.597	0.186	9.93038264570877e-252	Neuron
574	Atp2b2	2.16908011036719e-223	0.483111244484688	0.881	0.444	4.97825576130373e-219	Neuron
575	Nova2	2.24613563067875e-283	0.482438009545134	0.55	0.143	5.15510588597079e-279	Neuron
576	Sptb	7.78432877168036e-254	0.480051289913151	0.46	0.108	1.78658129638836e-249	Neuron
577	Vsnl1	2.87662933660854e-159	0.479094002377553	0.766	0.395	6.60215199045027e-155	Neuron
578	Zfp697	2.30286785105771e-250	0.478422343753666	0.487	0.125	5.28531200496256e-246	Neuron
579	Ncoa7	1.82534699195871e-256	0.477126468177309	0.734	0.278	4.18935388124443e-252	Neuron
580	Dock4	5.01621732504708e-176	0.47517590202211	0.956	0.764	1.15127203827156e-171	Neuron
581	Dmd	1.05656674430595e-149	0.473322493217012	0.944	0.7	2.42492633485659e-145	Neuron
582	Atp6v0a1	7.5649788273168e-218	0.473276418342858	0.873	0.436	1.73623829065748e-213	Neuron
583	Gng2	7.55388389989528e-248	0.473250134819221	0.71	0.265	1.73369189386497e-243	Neuron
584	Actr3b	1.10370660650505e-256	0.472835173014955	0.558	0.161	2.53311703258973e-252	Neuron
585	Rgs17	1.94642129086871e-227	0.471857789474277	0.471	0.129	4.46723150467278e-223	Neuron
586	Ccbe1	6.17000165951104e-118	0.471369175803338	0.408	0.171	1.41607708087438e-113	Neuron
587	Slc24a3	6.30663888954211e-198	0.471077949199326	0.834	0.483	1.44743669153881e-193	Neuron
588	Nup93	1.57895134446292e-260	0.470921267312171	0.544	0.151	3.62385123067686e-256	Neuron
589	Homer2	2.29674005907612e-210	0.470882832217929	0.387	0.088	5.27124810958561e-206	Neuron
590	Slit2	2.27492289478934e-95	0.470543393050635	0.475	0.247	5.22117553583101e-91	Neuron
591	Gm26906	2.05782375795954e-257	0.469251707392053	0.321	0.03	4.72291130689293e-253	Neuron
592	Tspoap1	4.78393317223076e-272	0.469240858342183	0.532	0.139	1.09796050235868e-267	Neuron
593	Npas2	6.40070123004803e-191	0.468548003942221	0.44	0.134	1.46902493930832e-186	Neuron
594	Trim46	8.96100129104901e-274	0.4684265673014	0.425	0.078	2.05663940630866e-269	Neuron
595	Dync1i2	2.02778028683121e-225	0.464477978614404	0.837	0.382	4.6539585363063e-221	Neuron
596	Serpini1	2.37270817920145e-158	0.464298703948838	0.509	0.198	5.44560254208524e-154	Neuron
597	Lurap1l	2.40340321886473e-217	0.462176997897801	0.445	0.12	5.51605072761645e-213	Neuron
598	Osbpl10	4.84438862687131e-212	0.462076817692513	0.384	0.086	1.11183563375323e-207	Neuron
599	Kcnq1	5.80962647706752e-245	0.462062870374717	0.702	0.263	1.33336737275177e-240	Neuron
600	Mcf2l	2.35575687505648e-282	0.460714688474803	0.538	0.136	5.40669760394213e-278	Neuron
601	Cacng2	1.90043258800885e-225	0.460403111085368	0.372	0.072	4.36168283273912e-221	Neuron
602	D130043K22Rik	5.46371915173357e-258	0.460376945687224	0.394	0.068	1.25397818251437e-253	Neuron
603	Mycbp2	1.23132441405865e-191	0.459429092768529	0.982	0.775	2.82601266270601e-187	Neuron
604	Sdk2	8.32294726176372e-182	0.457812272431722	0.343	0.08	1.91019962604739e-177	Neuron
605	Homer1	4.27296161822149e-184	0.457330508136393	0.676	0.291	9.80687420998015e-180	Neuron
606	Lzts1	1.93591750849248e-224	0.456111256067703	0.337	0.053	4.4431242737411e-220	Neuron
607	Fbxo41	1.88525427425155e-271	0.455878648092635	0.444	0.088	4.32684708483473e-267	Neuron
608	Ptpre	1.12810680547512e-242	0.455175588270561	0.607	0.201	2.58911792924595e-238	Neuron
609	Ppm1l	1.4835338789194e-190	0.455084325342289	0.738	0.335	3.40485860550792e-186	Neuron
610	Sptbn2	5.71478709135592e-257	0.453257246450875	0.544	0.153	1.3116007853371e-252	Neuron
611	Spink10	7.363828461066e-238	0.452818602967318	0.373	0.066	1.69007227009926e-233	Neuron
612	Ptprs	3.56522430176535e-189	0.452761735676573	0.845	0.418	8.18254629498166e-185	Neuron
613	Nalcn	1.22446594862124e-220	0.449502677605564	0.883	0.436	2.81027179868061e-216	Neuron
614	Kcnn2	1.09989345113585e-182	0.448151666354389	0.721	0.349	2.52436545970188e-178	Neuron
615	Casc4	9.80610138880447e-226	0.44812962950425	0.729	0.292	2.25059832974451e-221	Neuron
616	Rgl1	2.88746800795425e-211	0.447453372259799	0.691	0.281	6.62702782505581e-207	Neuron
617	Mkl1	2.31614504663441e-206	0.44739236839661	0.753	0.331	5.31578449653064e-202	Neuron
618	Prkcb	8.88256270121646e-95	0.447046457663969	0.833	0.586	2.03863696555619e-90	Neuron
619	Susd1	2.48532778838279e-200	0.445804555267915	0.318	0.056	5.70407580711735e-196	Neuron
620	Ppp1r13b	7.9404192356486e-249	0.445269270853766	0.698	0.253	1.82240561877371e-244	Neuron
621	9630028H03Rik	1.41269488948012e-251	0.44519833293554	0.504	0.133	3.24227604084583e-247	Neuron
622	Glp2r	6.27272079790693e-226	0.444899604626735	0.666	0.248	1.43965215032762e-221	Neuron
623	Cdon	1.1071502707485e-193	0.444864361147417	0.396	0.105	2.54102058639489e-189	Neuron
624	Gda	4.51205299285758e-219	0.444862478089115	0.561	0.185	1.03556128239074e-214	Neuron
625	Raver2	3.50951678751094e-156	0.443964860938895	0.439	0.155	8.05469197901637e-152	Neuron
626	Sgsm2	9.27137019626386e-237	0.443677416293621	0.494	0.135	2.12787217374452e-232	Neuron
627	1700111E14Rik	2.05204276643558e-246	0.443326451843313	0.47	0.115	4.70964335324629e-242	Neuron
628	Dbn1	1.07856439401903e-265	0.441691029322068	0.529	0.138	2.47541314071308e-261	Neuron
629	Rapgef5	6.37156873445113e-261	0.441248896766599	0.796	0.35	1.46233874024388e-256	Neuron
630	Nptn	1.18323257107032e-196	0.440874312637869	0.96	0.675	2.71563707386349e-192	Neuron
631	Plxna2	2.52520584981987e-281	0.439844283540691	0.756	0.28	5.79559994592158e-277	Neuron
632	Slc2a3	3.25771963166043e-262	0.439699496851541	0.496	0.12	7.47679232662385e-258	Neuron
633	Fbxo34	2.19924441010147e-236	0.436953847141872	0.589	0.193	5.04748584562389e-232	Neuron
634	Mpped2	2.56898164070847e-231	0.43505443846684	0.697	0.276	5.89606976359001e-227	Neuron
635	Dmtn	2.74998895289256e-261	0.434389756454343	0.519	0.134	6.31149964578372e-257	Neuron
636	Tmem200a	6.06201321315627e-166	0.432681734839171	0.335	0.083	1.39129265255149e-161	Neuron
637	March11	9.2509555380704e-231	0.432200295393518	0.311	0.036	2.12318680554254e-226	Neuron
638	Rab40b	3.20571469078367e-237	0.432179594702603	0.487	0.13	7.35743578681759e-233	Neuron
639	Slc6a15	4.1435872099381e-214	0.429831274196127	0.45	0.123	9.50994700552893e-210	Neuron
640	Sntb2	1.22137206386922e-203	0.428656087879375	0.566	0.206	2.80317102378625e-199	Neuron
641	Neurl1a	1.54905186060768e-247	0.427860274030888	0.395	0.072	3.55522892528069e-243	Neuron
642	Shank2	0	0.424274105671473	0.81	0.254	0	Neuron
643	Spred2	6.34609600409293e-204	0.423794967623406	0.702	0.291	1.45649249389937e-199	Neuron
644	Klhdc10	1.52763446264665e-202	0.423686744010876	0.803	0.361	3.50607385522033e-198	Neuron
645	Sh3bp5	7.42262942494276e-238	0.423611739210078	0.54	0.16	1.70356767931861e-233	Neuron
646	Akt3	1.08166957648917e-172	0.422315552629318	0.965	0.688	2.4825398450003e-168	Neuron
647	C2cd5	6.37259562457656e-194	0.421332674976552	0.828	0.392	1.46257442179657e-189	Neuron
648	Cabp1	1.08641170808261e-234	0.421016301926469	0.383	0.073	2.4934235112204e-230	Neuron
649	Ppargc1b	7.49880735654182e-255	0.420671101104739	0.427	0.087	1.72105127639991e-250	Neuron
650	Gm26691	2.65651356360775e-171	0.420175148871425	0.386	0.11	6.09696427983615e-167	Neuron
651	Cmip	1.55753768948986e-214	0.420134710577102	0.799	0.345	3.57470475114817e-210	Neuron
652	AC153912.1	2.4065845701e-249	0.419644844366807	0.517	0.14	5.52335224683651e-245	Neuron
653	Arhgef7	2.93361303293243e-253	0.418814179171254	0.618	0.196	6.73293527188322e-249	Neuron
654	Rapgef4os1	8.99108245170666e-219	0.418580256087878	0.334	0.055	2.0635433334912e-214	Neuron
655	Vstm2a	2.96819184236083e-144	0.418102949134089	0.475	0.185	6.81229709740235e-140	Neuron
656	Tcf20	1.36801983422501e-182	0.417496115966169	0.831	0.414	3.13974232152981e-178	Neuron
657	Hectd4	1.11865592829507e-198	0.416909032539363	0.786	0.35	2.56742722103001e-194	Neuron
658	Atcay	4.99344688273942e-246	0.416592799649649	0.481	0.12	1.14604599405752e-241	Neuron
659	Ica1l	4.88592285407531e-232	0.415510906032392	0.393	0.079	1.12136815423882e-227	Neuron
660	Apex2	4.0568817040738e-235	0.414441949521349	0.595	0.196	9.31094919901977e-231	Neuron
661	Myo16	6.30832155738505e-118	0.413141913582391	0.407	0.165	1.44782288063544e-113	Neuron
662	Glt1d1	4.838617336328e-236	0.412333359425729	0.327	0.042	1.11051106486064e-231	Neuron
663	2410089E03Rik	1.30194861966029e-194	0.412065084423131	0.792	0.362	2.98810227698234e-190	Neuron
664	Tub	1.87914800245838e-250	0.41133348449105	0.524	0.141	4.31283258044223e-246	Neuron
665	Gpr63	6.16449811276085e-172	0.411157916226591	0.323	0.073	1.41481396185974e-167	Neuron
666	Dtnbos	1.33834116591446e-227	0.410396094622238	0.38	0.076	3.07162680989028e-223	Neuron
667	Gm45881	9.28636006004181e-123	0.4085250828171	0.32	0.103	2.1313124973802e-118	Neuron
668	Far2	7.84446131046189e-230	0.407974659348816	0.417	0.093	1.80038231536411e-225	Neuron
669	Tbc1d1	3.12836161966269e-178	0.406957067351585	0.429	0.132	7.17990275328785e-174	Neuron
670	Pcdh19	5.15095441583887e-166	0.406003444259736	0.487	0.176	1.18219554797918e-161	Neuron
671	Adam23	5.70982874155042e-228	0.405977460536653	0.733	0.302	1.31046279447324e-223	Neuron
672	Scai	1.93443078951484e-170	0.405618344412456	0.806	0.403	4.4397121050155e-166	Neuron
673	Dgkb	1.20189813841016e-155	0.404939861369769	0.871	0.578	2.75847641746516e-151	Neuron
674	Kcnk10	5.2972447008701e-217	0.403581492027776	0.461	0.125	1.2157706312967e-212	Neuron
675	Inpp4a	1.20636700715575e-228	0.398029021450085	0.57	0.183	2.76873291812316e-224	Neuron
676	Ccdc149	4.11160827379685e-226	0.397400567644184	0.37	0.07	9.43655214919116e-222	Neuron
677	Kcnab2	1.45191845771226e-214	0.396471057224234	0.495	0.146	3.33229805229541e-210	Neuron
678	Myh10	3.23835647473267e-236	0.395684409665279	0.516	0.143	7.43235194515895e-232	Neuron
679	Myo5a	1.7216391517659e-184	0.394700843739271	0.821	0.391	3.95133401721792e-180	Neuron
680	Slc16a7	2.57871934211868e-219	0.394152214113522	0.661	0.248	5.91841876209659e-215	Neuron
681	AC126440.1	7.58102872579415e-207	0.393137997315663	0.334	0.06	1.73992190285702e-202	Neuron
682	Matk	6.3287313564038e-239	0.392768493638597	0.501	0.134	1.45250713360824e-234	Neuron
683	Dgkz	1.11365848675421e-197	0.391749519659535	0.521	0.172	2.55595759294959e-193	Neuron
684	Plekha6	4.85308048487987e-217	0.391506289960726	0.492	0.144	1.11383050208478e-212	Neuron
685	Ttc19	1.5569803953702e-194	0.391069283722711	0.75	0.324	3.57342570541414e-190	Neuron
686	Elavl4	2.47465669109039e-136	0.388303664710934	0.47	0.188	5.67958457172155e-132	Neuron
687	Lgi1	3.0571060022485e-165	0.387850936317835	0.764	0.368	7.01636398576053e-161	Neuron
688	Gm44257	6.95119643272082e-192	0.386892246921516	0.354	0.078	1.59536909327376e-187	Neuron
689	Ptprj	1.34958851556723e-234	0.386815259813128	0.876	0.432	3.09744060207834e-230	Neuron
690	Macrod2os1	7.7083838605592e-202	0.383004980729648	0.31	0.049	1.76915117983694e-197	Neuron
691	Sorcs2	3.11001683532034e-163	0.382880815758221	0.479	0.173	7.13779963874372e-159	Neuron
692	Ppip5k1	3.37101982899905e-220	0.382535354511513	0.585	0.194	7.73682760953572e-216	Neuron
693	Herc3	2.33858490372723e-204	0.382473758673869	0.664	0.257	5.36728621254435e-200	Neuron
694	Mllt3	1.19606013006529e-164	0.381475230096181	0.852	0.466	2.74507760451285e-160	Neuron
695	Slc4a7	2.9440261280172e-202	0.38139959353294	0.594	0.214	6.75683436641227e-198	Neuron
696	Nol4l	2.81611809621542e-224	0.380481358987634	0.499	0.141	6.463272642624e-220	Neuron
697	Slc8a2	1.29390940062503e-186	0.379787507964845	0.466	0.146	2.9696514653745e-182	Neuron
698	Fgf13	8.19527129540241e-85	0.379141347491663	0.621	0.324	1.88089671500781e-80	Neuron
699	Pvt1	1.85050006230423e-240	0.378168489550183	0.628	0.211	4.24708269299443e-236	Neuron
700	Strbp	1.31319280154841e-175	0.37665556447815	0.972	0.716	3.01390879883376e-171	Neuron
701	Adar	2.04805354430855e-207	0.375846068923934	0.58	0.199	4.70048768954256e-203	Neuron
702	Frmd3	8.91329614015793e-160	0.375340557802292	0.312	0.073	2.04569059712765e-155	Neuron
703	Fam78b	9.80302014327532e-217	0.374677926233782	0.342	0.058	2.24989115308312e-212	Neuron
704	Arhgap26	6.14586996841515e-145	0.37406807210267	0.774	0.418	1.41053861645096e-140	Neuron
705	Uggt2	3.41755299882071e-191	0.373977289700023	0.598	0.224	7.84362588759342e-187	Neuron
706	Sgsm1	5.46608778237923e-192	0.373912915412398	0.373	0.088	1.25452180693386e-187	Neuron
707	Nrp2	3.49791330250942e-169	0.373877992532631	0.523	0.195	8.02806082058937e-165	Neuron
708	Speg	2.18683459210308e-230	0.372898602312506	0.407	0.086	5.01900407233577e-226	Neuron
709	Map2k4	3.61800250312429e-170	0.372890017096498	0.806	0.393	8.30367754492055e-166	Neuron
710	Pkd1	1.67712459268252e-207	0.372850478537612	0.641	0.239	3.84916865266565e-203	Neuron
711	Map6	5.17383734911412e-230	0.372719881949438	0.551	0.166	1.18744740999518e-225	Neuron
712	Vav3	2.89201003015759e-117	0.371588596181898	0.434	0.184	6.63745222021467e-113	Neuron
713	Agbl4	4.76817451087762e-240	0.371167174961495	0.764	0.374	1.09434373199152e-235	Neuron
714	Grik5	3.5792338493554e-214	0.370728324474452	0.645	0.234	8.21469960765559e-210	Neuron
715	Adam22	7.59169681301099e-152	0.370025608269126	0.885	0.487	1.74237033555415e-147	Neuron
716	Cacna1h	3.07606793224279e-184	0.369961762903754	0.315	0.062	7.05988351129044e-180	Neuron
717	Clmp	4.1205069627714e-156	0.369680579515648	0.31	0.074	9.45697553025664e-152	Neuron
718	March4	8.74740211190272e-204	0.369097026152827	0.342	0.065	2.00761625870279e-199	Neuron
719	Adgrb1	8.95984107067897e-196	0.368983471919892	0.663	0.257	2.05637312413153e-191	Neuron
720	St8sia5	1.30831463743862e-202	0.368291761960353	0.308	0.046	3.00271292438537e-198	Neuron
721	Thrb	1.83694763343918e-77	0.367846253390148	0.703	0.435	4.21597851350626e-73	Neuron
722	Mtmr12	1.4419782090119e-187	0.367388232520986	0.501	0.167	3.30948418750322e-183	Neuron
723	Lrrtm3	2.37278189297254e-71	0.365538336780235	0.553	0.331	5.44577172256128e-67	Neuron
724	Slc24a5	1.3546019879765e-214	0.364522675301707	0.473	0.131	3.10894702260486e-210	Neuron
725	Ppm1h	2.34856806743633e-232	0.362721441215264	0.783	0.324	5.39019857157311e-228	Neuron
726	Rgs6	3.41704802676548e-73	0.362435167740775	0.332	0.155	7.84246692622945e-69	Neuron
727	Dpyd	2.85460772026321e-113	0.361890136217158	0.679	0.391	6.5516101787761e-109	Neuron
728	Bzw2	5.50637049162368e-191	0.361189151253021	0.484	0.154	1.26376709153255e-186	Neuron
729	Erc1	2.48375968762781e-173	0.361144062992503	0.806	0.388	5.70047685907458e-169	Neuron
730	Ttc7b	2.1384615825275e-168	0.360860410080773	0.774	0.365	4.90798317805886e-164	Neuron
731	Slc24a4	1.09912637985021e-202	0.360624679971651	0.455	0.132	2.52260495439423e-198	Neuron
732	Pkia	9.21360265605559e-179	0.357441020790239	0.661	0.272	2.11461394559132e-174	Neuron
733	Plcl2	9.35042106857586e-289	0.356639979634616	0.646	0.201	2.14601513944885e-284	Neuron
734	Chrd	6.9458708549384e-199	0.35658979737705	0.31	0.05	1.59414681991691e-194	Neuron
735	Peg3	3.60707781415244e-138	0.356121290180237	0.686	0.329	8.27860429126126e-134	Neuron
736	Bend6	2.79503490148147e-183	0.355978171499227	0.432	0.127	6.41488460239013e-179	Neuron
737	Gtdc1	9.43190838048584e-165	0.355815360862227	0.821	0.416	2.1647172924053e-160	Neuron
738	Gm16432	1.64836746543957e-173	0.355553132908585	0.496	0.173	3.78316816993036e-169	Neuron
739	Ulk4	2.45271545590121e-258	0.355252003459149	0.57	0.167	5.62922724283887e-254	Neuron
740	Fmn1	2.78196592228611e-145	0.354308825582372	0.518	0.212	6.38488998823885e-141	Neuron
741	Nav2	1.01064523372042e-272	0.353323543131276	0.963	0.571	2.31953187591174e-268	Neuron
742	Slc8a1	2.51206213188467e-69	0.352934046230455	0.83	0.659	5.76543379888851e-65	Neuron
743	D630045J12Rik	7.69192715458085e-215	0.349545998482539	0.558	0.183	1.76537420124785e-210	Neuron
744	Robo1	1.6181204322038e-136	0.349098278115611	0.651	0.332	3.71374820395094e-132	Neuron
745	Lmtk3	1.86102686277124e-208	0.348189366041054	0.457	0.125	4.27124275274628e-204	Neuron
746	Cntn1	1.21244608196646e-209	0.348068975146313	0.962	0.627	2.78268500272122e-205	Neuron
747	Gprasp1	3.6162837438041e-185	0.347488466211802	0.679	0.279	8.2997328204048e-181	Neuron
748	Plppr1	5.72889337933903e-174	0.345919712782264	0.464	0.156	1.3148383194921e-169	Neuron
749	Arhgap39	9.45667853747725e-140	0.345325890064607	0.841	0.476	2.1704022911364e-135	Neuron
750	Acvr2a	6.44142951974593e-152	0.343365673154484	0.539	0.215	1.47837248907689e-147	Neuron
751	Madd	1.04604174737096e-206	0.342459383460942	0.541	0.177	2.40077041439109e-202	Neuron
752	4921511C10Rik	1.96065204306626e-164	0.342421220046325	0.319	0.074	4.49989250404138e-160	Neuron
753	Ppp1r14c	1.26500015958915e-184	0.342274130251037	0.472	0.149	2.90330186627307e-180	Neuron
754	Tnik	1.39315877835821e-190	0.340352232283955	0.97	0.627	3.19743871220994e-186	Neuron
755	Abr	4.23686540488084e-152	0.339905849357564	0.872	0.476	9.72402979074201e-148	Neuron
756	Mfsd4a	7.51042435013607e-183	0.339295447915822	0.493	0.163	1.72371749259973e-178	Neuron
757	Sptan1	4.11947818460738e-130	0.338669688475353	0.857	0.47	9.4546143814924e-126	Neuron
758	Scn3b	2.01098260669708e-177	0.33817911201436	0.494	0.167	4.61540618063046e-173	Neuron
759	Cers4	3.57101101654654e-189	0.336963783360024	0.535	0.183	8.19582738407596e-185	Neuron
760	Ppp2r2b	1.37194516675023e-115	0.336737319840437	0.799	0.534	3.14875135220845e-111	Neuron
761	Gm6994	2.80838485193278e-181	0.336726861223549	0.318	0.063	6.44552407367093e-177	Neuron
762	Smarca1	4.32990050715025e-181	0.336710866688469	0.362	0.088	9.93755465396054e-177	Neuron
763	Nphp4	9.66051912758495e-195	0.335563104674109	0.34	0.069	2.21718574497202e-190	Neuron
764	Tusc3	9.12676215942351e-155	0.334675069292743	0.705	0.322	2.09468318320929e-150	Neuron
765	Mast2	3.208157644906e-168	0.334310217006867	0.683	0.293	7.36304261082376e-164	Neuron
766	Map4k3	3.11619065729568e-135	0.33403851053592	0.763	0.391	7.15196917755932e-131	Neuron
767	Mblac2	1.19867368639289e-197	0.332503580794494	0.507	0.159	2.75107597764032e-193	Neuron
768	Ptpn5	6.53054717836596e-177	0.331292868117916	0.362	0.089	1.49882588290677e-172	Neuron
769	Slc6a17	3.66589012165393e-199	0.331056169267896	0.563	0.191	8.41358441820794e-195	Neuron
770	Chn1	8.94788210535223e-112	0.330842140458881	0.921	0.619	2.05362842199939e-107	Neuron
771	Spock1	4.95739608798729e-60	0.329367923734894	0.458	0.279	1.13777197615396e-55	Neuron
772	Dnm1	5.83993680644832e-155	0.329057424624484	0.791	0.377	1.34032389644795e-150	Neuron
773	Stum	7.57621418318802e-177	0.328927592449963	0.446	0.14	1.73881691718348e-172	Neuron
774	Crtc1	7.24361448511687e-186	0.328407708485096	0.49	0.157	1.66248196047917e-181	Neuron
775	4430402I18Rik	5.82063540921537e-200	0.327998118707214	0.496	0.154	1.33589403276902e-195	Neuron
776	Gramd1b	1.36704722075581e-136	0.327814370776035	0.79	0.395	3.13751007635667e-132	Neuron
777	Clip1	1.53188341076561e-178	0.327597300688469	0.665	0.27	3.51582561604816e-174	Neuron
778	Mdn1	6.38149406845449e-206	0.32451199883302	0.525	0.166	1.46461670365099e-201	Neuron
779	Spata7	7.60523604234424e-199	0.324478159829565	0.513	0.164	1.74547772407843e-194	Neuron
780	Dcaf6	6.35125881854024e-128	0.324462087035757	0.832	0.455	1.45767741144317e-123	Neuron
781	Zkscan16	2.9274293203034e-169	0.323490284369707	0.307	0.065	6.71874303302833e-165	Neuron
782	Tmem131l	1.93779430166386e-182	0.323253688055684	0.381	0.097	4.44743170174873e-178	Neuron
783	Rtn4rl1	2.47169561317387e-188	0.323164927698916	0.459	0.139	5.67278860179534e-184	Neuron
784	Slc7a6	5.87479223852967e-195	0.322805136419908	0.437	0.121	1.34832356666494e-190	Neuron
785	Ylpm1	2.29302214068287e-132	0.322503717408764	0.845	0.449	5.26271511508125e-128	Neuron
786	Pxdn	3.71311584553925e-169	0.322279407043229	0.366	0.097	8.52197217709713e-165	Neuron
787	Slc1a1	2.00055661472317e-202	0.322140669170074	0.628	0.229	4.59147748645114e-198	Neuron
788	Mtmr7	3.1388050075357e-190	0.321936906592768	0.423	0.116	7.20387137279517e-186	Neuron
789	Cyp7b1	2.16756838211519e-103	0.321852464756542	0.575	0.292	4.97478619379258e-99	Neuron
790	Csnk1g1	4.24554154275684e-137	0.321173158306287	0.774	0.381	9.74394239478122e-133	Neuron
791	Polb	2.92105257581215e-174	0.320707679191418	0.682	0.283	6.70410776674646e-170	Neuron
792	Hs6st2	6.64182373751192e-131	0.32068366211541	0.365	0.123	1.52436496599636e-126	Neuron
793	Fam49a	6.78125198934372e-180	0.32041566261063	0.659	0.263	1.55636514407428e-175	Neuron
794	Nipsnap1	2.67838210530485e-196	0.318957883557825	0.402	0.1	6.14715476988516e-192	Neuron
795	Cpne8	4.34958441504928e-73	0.318456024418593	0.344	0.166	9.9827311909796e-69	Neuron
796	Shisa7	4.65960796499657e-192	0.31748396530137	0.387	0.094	1.06942662404636e-187	Neuron
797	Cdkl5	3.17252820255539e-141	0.317146844725422	0.695	0.326	7.28126947768487e-137	Neuron
798	Ajap1	1.64297449690298e-174	0.315599883479318	0.317	0.065	3.77079076784203e-170	Neuron
799	Gm9801	1.4986344015945e-198	0.315094764216314	0.478	0.142	3.43951581509955e-194	Neuron
800	Ints10	4.49570380562771e-190	0.314577311835057	0.509	0.165	1.03180898042961e-185	Neuron
801	Dlgap4	6.15877284633289e-159	0.314266378867129	0.676	0.292	1.41349995596186e-154	Neuron
802	Kcnc3	8.22090355972747e-165	0.314210372895234	0.433	0.138	1.88677957599305e-160	Neuron
803	Klhl32	1.58935490765199e-126	0.313475871025786	0.602	0.282	3.64772844855207e-122	Neuron
804	Hdx	4.75271977909731e-191	0.312988475059476	0.38	0.09	1.09079671650062e-186	Neuron
805	Ptprg	6.57579649116363e-166	0.31270229388005	0.861	0.524	1.50921105268696e-161	Neuron
806	Sorbs1	2.59791869965231e-171	0.311401605881721	0.931	0.543	5.96248320757201e-167	Neuron
807	Mcph1	2.56491588904566e-181	0.311286248870796	0.44	0.131	5.88673845694869e-177	Neuron
808	Cyfip2	1.03422755187617e-151	0.310841062478931	0.779	0.372	2.37365565431099e-147	Neuron
809	Dlg4	1.45887025998032e-187	0.309901491737721	0.506	0.165	3.34825313368083e-183	Neuron
810	Cdc40	7.00956723124409e-156	0.309833932441589	0.552	0.216	1.60876577524283e-151	Neuron
811	Ppp1r12b	3.38119572605029e-146	0.30967000888139	0.818	0.418	7.76018231085802e-142	Neuron
812	Slc25a23	1.76103459733594e-175	0.308597989639069	0.578	0.216	4.04175050434571e-171	Neuron
813	Ttc8	4.04041100051969e-174	0.307514998866814	0.598	0.229	9.27314728729274e-170	Neuron
814	Tspan5	6.09127097523839e-122	0.307262025716101	0.879	0.549	1.39800760152696e-117	Neuron
815	Wnk2	1.58113677075719e-210	0.306662026560959	0.651	0.238	3.62886700256482e-206	Neuron
816	Unc5a	5.11856358046745e-177	0.30663446986507	0.382	0.1	1.17476152735308e-172	Neuron
817	Hace1	5.77574350058114e-158	0.30605499948464	0.64	0.268	1.32559089081838e-153	Neuron
818	Gm36975	3.53740036914132e-169	0.305895600613913	0.683	0.293	8.11868758721625e-165	Neuron
819	Faxc	3.90357487344496e-171	0.305746900380414	0.314	0.066	8.95909469204353e-167	Neuron
820	Fry	1.71368639797512e-179	0.303925508085603	0.947	0.582	3.93308165199271e-175	Neuron
821	Raph1	2.39925790374876e-170	0.303048478815653	0.589	0.229	5.50653681489378e-166	Neuron
822	Efr3a	3.01447072011025e-120	0.302049497683732	0.64	0.31	6.91851174972503e-116	Neuron
823	Matn2	7.66183168337624e-138	0.301787418649046	0.356	0.111	1.75846698965168e-133	Neuron
824	Gm20275	8.67548329098774e-185	0.301779193431739	0.584	0.213	1.9911101701146e-180	Neuron
825	Fbxl2	7.51269816072546e-176	0.300309018763247	0.503	0.171	1.7242393548681e-171	Neuron
826	Rundc3b	2.23235371973285e-227	0.299224158422185	0.589	0.191	5.12347502215886e-223	Neuron
827	Snca	1.00147127390979e-102	0.29689001544183	0.821	0.484	2.29847672075035e-98	Neuron
828	Nsun2	9.62876823098732e-158	0.296755934705306	0.39	0.118	2.2098985966939e-153	Neuron
829	Ptprn	6.64771839596169e-145	0.296753196307943	0.677	0.301	1.52571784905717e-140	Neuron
830	Bicd1	5.2871663686969e-124	0.296419494262353	0.879	0.508	1.21345755327962e-119	Neuron
831	Rab11fip3	1.43216000279226e-147	0.296419235129985	0.724	0.333	3.28695042240852e-143	Neuron
832	Ssbp2	4.3661054782564e-77	0.296380358502925	0.858	0.563	1.00206486831463e-72	Neuron
833	Agap2	5.80786203407639e-175	0.295649066833129	0.32	0.066	1.33296241544087e-170	Neuron
834	Wdr7	7.07005042775094e-124	0.295039828678249	0.782	0.404	1.62264727367312e-119	Neuron
835	Dtd1	2.41339408319638e-157	0.295008959994886	0.613	0.252	5.53898076034401e-153	Neuron
836	Gm10419	5.30769908811664e-194	0.294757992302191	0.437	0.12	1.21817001771365e-189	Neuron
837	Actl6b	1.46775338608055e-182	0.293097615130773	0.318	0.062	3.36864079639347e-178	Neuron
838	Nsun7	2.38827987969587e-154	0.292564964072683	0.385	0.119	5.48134115189e-150	Neuron
839	A230057D06Rik.2	2.65901715890007e-162	0.292337368952604	0.422	0.132	6.10271028139156e-158	Neuron
840	Itpka	1.37870456444237e-158	0.292143822643056	0.443	0.147	3.16426484585169e-154	Neuron
841	Pacs1	1.04142312851592e-176	0.29198056448747	0.678	0.283	2.39017022225689e-172	Neuron
842	Tro	6.35954784386541e-170	0.291960517091653	0.336	0.078	1.45957982564555e-165	Neuron
843	Dzank1	3.40004250954654e-168	0.291258743803439	0.469	0.154	7.80343756366027e-164	Neuron
844	Mamld1	2.73137661300717e-158	0.291257947408728	0.464	0.16	6.26878246451275e-154	Neuron
845	Dock7	9.06083648753463e-175	0.289854666920392	0.674	0.273	2.07955258225407e-170	Neuron
846	Herc1	3.31862684770815e-99	0.289737440159896	0.907	0.568	7.61658047817497e-95	Neuron
847	Arhgap15	5.36894856522125e-152	0.289432522890967	0.325	0.084	1.23222738520393e-147	Neuron
848	Spon1	9.3867165094869e-133	0.289104209366176	0.534	0.232	2.15434530609234e-128	Neuron
849	Lrrc4	1.09611148660735e-145	0.288525637177219	0.624	0.268	2.51568547291252e-141	Neuron
850	Plppr4	2.25708002142005e-111	0.288462235888076	0.866	0.501	5.18022435716116e-107	Neuron
851	Abi2	3.19157015049289e-115	0.287561785414457	0.837	0.458	7.32497265239623e-111	Neuron
852	Arsb	3.88674391311912e-179	0.286619877024002	0.707	0.306	8.9204659549997e-175	Neuron
853	Ctnnd2	2.74132158442448e-208	0.286305807440572	0.987	0.697	6.29160716841263e-204	Neuron
854	Myef2	9.5602206468561e-172	0.285182665967898	0.619	0.241	2.19416624065994e-167	Neuron
855	Neto2	1.30425970150225e-114	0.284864594661093	0.334	0.113	2.99340644091781e-110	Neuron
856	Inpp4b	8.94978607903517e-112	0.284306325212676	0.584	0.294	2.05406540299936e-107	Neuron
857	Flnb	1.90036526426532e-148	0.283702302868396	0.691	0.312	4.36152831801535e-144	Neuron
858	Tmem120b	1.16330799313557e-169	0.2836875967568	0.322	0.071	2.66990817504544e-165	Neuron
859	Rps6ka2	8.39769761789891e-153	0.283566498481649	0.429	0.145	1.92735558028398e-148	Neuron
860	Prkca	3.92468723943096e-19	0.283165872290075	0.846	0.682	9.007549683218e-15	Neuron
861	Pip5k1a	5.37317165860264e-144	0.282492244539843	0.687	0.305	1.23319662736589e-139	Neuron
862	Palm	1.09369680147517e-162	0.28191651694494	0.406	0.124	2.51014352906567e-158	Neuron
863	Acvr1	9.08678996697378e-143	0.280631103882773	0.622	0.271	2.08550916532015e-138	Neuron
864	Mecr	1.52516695076644e-167	0.280455163178045	0.403	0.118	3.50041066870407e-163	Neuron
865	Gdap1	8.30700864492346e-184	0.280408123230219	0.411	0.11	1.90654155409638e-179	Neuron
866	Kcnc1	1.93144578375694e-132	0.277714477258211	0.39	0.135	4.43286121830054e-128	Neuron
867	Gm37679	5.57633759008714e-196	0.275512552347295	0.421	0.11	1.2798252403009e-191	Neuron
868	Pknox2	7.43414892644493e-130	0.274815628247417	0.538	0.231	1.70621152010838e-125	Neuron
869	Slc12a5	1.03221072835008e-186	0.273142089207949	0.58	0.204	2.36902684263628e-182	Neuron
870	Fam163b	1.49760039556977e-102	0.272875685974388	0.304	0.105	3.43714266787218e-98	Neuron
871	Ttc39c	1.00322062571745e-149	0.272540714197936	0.338	0.092	2.30249165808412e-145	Neuron
872	Tcf4	2.53385113948796e-76	0.271699330302307	0.992	0.964	5.81544175023881e-72	Neuron
873	Cpeb3	2.8060541447068e-104	0.271644538749597	0.872	0.51	6.44017486751657e-100	Neuron
874	Armc9	1.82924935461924e-176	0.27139316733997	0.597	0.223	4.19831019378661e-172	Neuron
875	Stx3	1.00637491663647e-161	0.271190085496711	0.341	0.086	2.30973107117235e-157	Neuron
876	Fat4	1.99045014453074e-106	0.271034272857801	0.325	0.116	4.56828212671249e-102	Neuron
877	Gabra1	4.06421156025081e-118	0.270221790746574	0.607	0.283	9.32777195193163e-114	Neuron
878	Crmp1	8.47043195951413e-176	0.270079569018481	0.443	0.134	1.94404883902809e-171	Neuron
879	Mbd5	3.92024315843038e-95	0.267105543067138	0.969	0.747	8.99735007291358e-91	Neuron
880	Plec	1.80699931536338e-166	0.266811048516393	0.38	0.104	4.1472441286905e-162	Neuron
881	AC149090.1	2.36703634221898e-114	0.266530225232996	0.481	0.207	5.43258510902679e-110	Neuron
882	Hmgcll1	1.03975590364512e-142	0.266052587839237	0.539	0.22	2.38634377445592e-138	Neuron
883	Stxbp1	1.57210857487975e-137	0.265595363756409	0.73	0.339	3.60814639020651e-133	Neuron
884	Dclk2	1.07174595015738e-145	0.265467469189956	0.636	0.275	2.45976413020621e-141	Neuron
885	Ppfia3	3.52930182769472e-164	0.265050811921034	0.327	0.076	8.10010062474216e-160	Neuron
886	Ap3b2	4.71201998573337e-176	0.264926807179629	0.445	0.134	1.08145570692566e-171	Neuron
887	Ipo11	2.4733822740546e-163	0.263684663162687	0.596	0.231	5.67665965718272e-159	Neuron
888	Flrt3	1.74978743889149e-157	0.263351929294975	0.371	0.105	4.01593715099985e-153	Neuron
889	Hivep3	2.49766267885151e-203	0.26106800168576	0.891	0.432	5.73238561423211e-199	Neuron
890	Phf20l1	4.07914822367556e-79	0.260460205575489	0.877	0.539	9.36205308815778e-75	Neuron
891	Nvl	1.16739529250143e-165	0.259665718740341	0.558	0.209	2.67928893582003e-161	Neuron
892	Cstf2	1.06097368851096e-161	0.259267577532818	0.364	0.097	2.43504071250149e-157	Neuron
893	Chd5	1.24545174992772e-158	0.259173496431267	0.33	0.081	2.8584363112591e-154	Neuron
894	Sorl1	1.11475127245108e-131	0.259155370638692	0.643	0.291	2.55846564540247e-127	Neuron
895	Gmcl1	6.89083839254383e-147	0.259144672035233	0.521	0.201	1.58151631947273e-142	Neuron
896	Sept11	5.4927689923975e-172	0.258857141479326	0.515	0.179	1.26064541144515e-167	Neuron
897	Kifc2	2.05674440750142e-168	0.258541852911638	0.37	0.096	4.72043408965652e-164	Neuron
898	Myo5b	3.80972593747159e-100	0.256522906718183	0.31	0.111	8.74370199909104e-96	Neuron
899	Igf2bp3	1.30811656981883e-161	0.256273389327402	0.361	0.096	3.0022583393912e-157	Neuron
900	Prdm10	1.3121468140784e-147	0.255554232990955	0.451	0.16	3.01150815299133e-143	Neuron
901	N4bp2l1	1.11961942393718e-158	0.255362987463756	0.424	0.134	2.56963853987823e-154	Neuron
902	Faf1	3.01870943609424e-85	0.254625225994209	0.874	0.544	6.9282400267799e-81	Neuron
903	Chchd6	1.78114605263777e-164	0.25416674063649	0.477	0.16	4.08790830540894e-160	Neuron
904	Kif5a	2.08498730490938e-158	0.253342551009363	0.539	0.201	4.78525436349751e-154	Neuron
905	Lmtk2	1.2654627797853e-155	0.25247965792357	0.582	0.229	2.90436362588524e-151	Neuron
906	Slco3a1	4.49328439012822e-193	0.251785165757975	0.614	0.23	1.03125370037833e-188	Neuron
907	Ttc21b	9.52315075965829e-153	0.251275538195703	0.378	0.112	2.18565833084917e-148	Neuron
908	Nmt2	1.54384516340408e-141	0.250285666381993	0.522	0.205	3.5432790345287e-137	Neuron
909	Prr5l	0	4.34217234341465	0.954	0.048	0	Oligodendrocyte
910	Pde4b	0	4.26540571429569	1	0.605	0	Oligodendrocyte
911	St18	0	4.10475463057057	0.997	0.316	0	Oligodendrocyte
912	Mbp	0	4.0440307919232	0.999	0.451	0	Oligodendrocyte
913	Rnf220	0	3.92513017682425	0.945	0.251	0	Oligodendrocyte
914	Plp1	0	3.41807105727458	1	0.776	0	Oligodendrocyte
915	Mobp	0	3.35879780076755	0.892	0.094	0	Oligodendrocyte
916	Tmeff2	0	3.08539306154976	0.999	0.825	0	Oligodendrocyte
917	Aspa	0	3.03164209104177	0.826	0.042	0	Oligodendrocyte
918	Plcl1	0	3.02993503238428	1	0.62	0	Oligodendrocyte
919	Gm16168	0	3.01256533730169	0.83	0.197	0	Oligodendrocyte
920	Mog	0	2.90797497595262	0.83	0.058	0	Oligodendrocyte
921	Ugt8a	0	2.76431210489696	0.816	0.089	0	Oligodendrocyte
922	Pde8a	0	2.76348881137476	0.773	0.064	0	Oligodendrocyte
923	Phlpp1	0	2.754339717618	0.99	0.75	0	Oligodendrocyte
924	Edil3	0	2.74849713292304	0.978	0.661	0	Oligodendrocyte
925	Zfp536	0	2.74491090208787	0.957	0.387	0	Oligodendrocyte
926	Qk	0	2.70705986781439	0.998	0.755	0	Oligodendrocyte
927	Erbin	0	2.69585864787012	0.901	0.306	0	Oligodendrocyte
928	Map7	0	2.67389864983859	0.982	0.643	0	Oligodendrocyte
929	Dock10	0	2.66739581356493	0.993	0.546	0	Oligodendrocyte
930	Ano4	0	2.64168743823518	0.94	0.497	0	Oligodendrocyte
931	Sept7	0	2.63011841718493	0.958	0.592	0	Oligodendrocyte
932	Sec14l5	0	2.62691526505673	0.75	0.04	0	Oligodendrocyte
933	Arhgap23	0	2.61602710041578	0.909	0.358	0	Oligodendrocyte
934	Bcas1	0	2.6042933418682	0.791	0.07	0	Oligodendrocyte
935	Fa2h	0	2.59946811895286	0.766	0.048	0	Oligodendrocyte
936	Tspan2	0	2.55037387780199	0.748	0.111	0	Oligodendrocyte
937	Fnbp1	0	2.54658049618961	0.951	0.627	0	Oligodendrocyte
938	Mast4	0	2.53909801948383	0.968	0.799	0	Oligodendrocyte
939	Cdk19	0	2.53794452992615	0.871	0.343	0	Oligodendrocyte
940	Ypel2	0	2.52934020581458	0.846	0.287	0	Oligodendrocyte
941	Gm4593	0	2.49546481277278	0.678	0.025	0	Oligodendrocyte
942	Pak1	0	2.49242072024103	0.874	0.431	0	Oligodendrocyte
943	Ppp1r16b	0	2.46543742622603	0.873	0.412	0	Oligodendrocyte
944	Frmd5	0	2.46432950967434	0.989	0.725	0	Oligodendrocyte
945	Slc24a2	0	2.46116807022894	0.993	0.859	0	Oligodendrocyte
946	Mag	0	2.45983432772474	0.75	0.075	0	Oligodendrocyte
947	Sytl2	0	2.44828803031253	0.677	0.145	0	Oligodendrocyte
948	Gab1	0	2.42293235373861	0.797	0.153	0	Oligodendrocyte
949	Ninj2	0	2.41527732245822	0.602	0.028	0	Oligodendrocyte
950	C030029H02Rik	0	2.4089133822775	0.595	0.014	0	Oligodendrocyte
951	Phldb1	0	2.40492960317357	0.771	0.129	0	Oligodendrocyte
952	Plekhh1	0	2.3592626794979	0.682	0.042	0	Oligodendrocyte
953	Gjc3	0	2.35177172677571	0.717	0.05	0	Oligodendrocyte
954	Cdh19	0	2.34304229014347	0.696	0.086	0	Oligodendrocyte
955	Pcdh9	0	2.27194621188217	1	0.987	0	Oligodendrocyte
956	Creb5	0	2.26658815788746	0.651	0.075	0	Oligodendrocyte
957	Pak7	0	2.22586049354688	0.912	0.679	0	Oligodendrocyte
958	Car2	0	2.20480342707174	0.711	0.202	0	Oligodendrocyte
959	Grm3	0	2.20115913429519	0.89	0.412	0	Oligodendrocyte
960	St6galnac3	0	2.16366681654432	0.973	0.716	0	Oligodendrocyte
961	Tubb4a	0	2.13263383258107	0.796	0.312	0	Oligodendrocyte
962	Pstpip2	0	2.10997646925246	0.616	0.122	0	Oligodendrocyte
963	Gatm	0	2.09923072835435	0.696	0.124	0	Oligodendrocyte
964	Ctnna3	0	2.08830406169422	0.875	0.533	0	Oligodendrocyte
965	Elmo1	0	2.0765564613731	0.879	0.352	0	Oligodendrocyte
966	Dnm3	0	2.07011671846016	0.951	0.656	0	Oligodendrocyte
967	Bin1	0	2.07009619215224	0.866	0.541	0	Oligodendrocyte
968	Cldn11	0	2.06501194426222	0.688	0.174	0	Oligodendrocyte
969	Arhgef10	0	2.0366446670186	0.652	0.113	0	Oligodendrocyte
970	Kif13a	0	2.03228220030313	0.767	0.339	0	Oligodendrocyte
971	Opalin	0	2.03026286076248	0.556	0.042	0	Oligodendrocyte
972	Nkain2	0	2.02446151512747	1	0.926	0	Oligodendrocyte
973	Mapt	0	2.01497143971274	0.975	0.778	0	Oligodendrocyte
974	Ttll7	0	1.99396569436024	0.803	0.463	0	Oligodendrocyte
975	Slain1	0	1.98572393165071	0.73	0.365	0	Oligodendrocyte
976	Plekhg1	0	1.98219239508368	0.707	0.16	0	Oligodendrocyte
977	Sept4	0	1.96629033470547	0.622	0.103	0	Oligodendrocyte
978	Rab31	0	1.96499227266134	0.708	0.212	0	Oligodendrocyte
979	D7Ertd443e	0	1.95523536911861	0.521	0.023	0	Oligodendrocyte
980	Sorcs1	0	1.95495669602934	0.805	0.256	0	Oligodendrocyte
981	Rffl	0	1.94392385898344	0.638	0.153	0	Oligodendrocyte
982	Enpp2	0	1.9400277991131	0.944	0.385	0	Oligodendrocyte
983	Daam2	0	1.92737230832491	0.657	0.094	0	Oligodendrocyte
984	Cdc37l1	0	1.91764258614755	0.834	0.523	0	Oligodendrocyte
985	Cdh20	0	1.90642410844996	0.711	0.265	0	Oligodendrocyte
986	Kif13b	0	1.89948647482177	0.743	0.378	0	Oligodendrocyte
987	Slc12a2	0	1.89866412020246	0.751	0.337	0	Oligodendrocyte
988	Rtn4	0	1.89189193183805	0.947	0.759	0	Oligodendrocyte
989	A230001M10Rik	0	1.88139186095975	0.43	0.017	0	Oligodendrocyte
990	Plekha1	4.95388265563975e-254	1.87235083556742	0.695	0.45	1.13696560829588e-249	Oligodendrocyte
991	Myo1d	0	1.87224921661496	0.689	0.283	0	Oligodendrocyte
992	Vmp1	0	1.8611444742337	0.83	0.554	0	Oligodendrocyte
993	Nfasc	0	1.85844916577665	0.838	0.67	0	Oligodendrocyte
994	Sema6a	0	1.85238932885575	0.608	0.2	0	Oligodendrocyte
995	Pacrg	0	1.83024321028682	0.809	0.504	0	Oligodendrocyte
996	Ttyh2	0	1.80677904827639	0.555	0.058	0	Oligodendrocyte
997	Adipor2	3.14055201714272e-270	1.80567379232455	0.574	0.225	7.20788093454425e-266	Oligodendrocyte
998	Anln	0	1.80104132765077	0.423	0.055	0	Oligodendrocyte
999	Hipk2	0	1.79952956005488	0.787	0.455	0	Oligodendrocyte
1000	Aatk	0	1.78973354855426	0.711	0.345	0	Oligodendrocyte
1001	Nkain1	0	1.78395752640504	0.534	0.077	0	Oligodendrocyte
1002	Otud7b	0	1.78334692226939	0.763	0.414	0	Oligodendrocyte
1003	Neat1	0	1.77482142577194	0.483	0.113	0	Oligodendrocyte
1004	Wipf1	0	1.75967830520637	0.602	0.111	0	Oligodendrocyte
1005	Clmn	0	1.74198932397716	0.719	0.346	0	Oligodendrocyte
1006	Nbas	3.12305567454953e-299	1.72102283766506	0.755	0.504	7.16772507865863e-295	Oligodendrocyte
1007	Mal	0	1.71871115316761	0.58	0.161	0	Oligodendrocyte
1008	Hecw2	0	1.71228087721252	0.877	0.653	0	Oligodendrocyte
1009	Tbc1d5	0	1.7088257497419	0.895	0.757	0	Oligodendrocyte
1010	A330049N07Rik	0	1.70067154765217	0.382	0.014	0	Oligodendrocyte
1011	Usp54	5.03660583576271e-305	1.66763607867314	0.663	0.301	1.1559514053659e-300	Oligodendrocyte
1012	Clic4	0	1.65756179529197	0.524	0.086	0	Oligodendrocyte
1013	Il33	0	1.65625835540135	0.368	0.042	0	Oligodendrocyte
1014	Elovl7	0	1.65534980102452	0.508	0.086	0	Oligodendrocyte
1015	Sik3	0	1.65400245476786	0.93	0.811	0	Oligodendrocyte
1016	Kndc1	3.8898704198569e-269	1.6480436692266	0.564	0.225	8.92764160061358e-265	Oligodendrocyte
1017	Fign	0	1.64457051947212	0.44	0.056	0	Oligodendrocyte
1018	Synj2	0	1.64339684624829	0.548	0.181	0	Oligodendrocyte
1019	Tmod2	0	1.60862188510368	0.828	0.63	0	Oligodendrocyte
1020	Cntn2	0	1.59043009054328	0.499	0.1	0	Oligodendrocyte
1021	Smad7	0	1.57673381060548	0.521	0.151	0	Oligodendrocyte
1022	Plxdc2	0	1.57396618434373	0.892	0.507	0	Oligodendrocyte
1023	Agap1	0	1.5722913705396	0.897	0.719	0	Oligodendrocyte
1024	Litaf	0	1.57133086672635	0.456	0.049	0	Oligodendrocyte
1025	Klhl2	0	1.5649909466469	0.883	0.716	0	Oligodendrocyte
1026	Prickle2	0	1.56430840772723	0.95	0.842	0	Oligodendrocyte
1027	Pip4k2a	5.27495559193317e-246	1.55995176118655	0.696	0.41	1.21065505790458e-241	Oligodendrocyte
1028	Ppp2r3a	1.02351513966117e-268	1.55815979513125	0.767	0.538	2.34906959703634e-264	Oligodendrocyte
1029	Dock5	0	1.54609128382753	0.453	0.04	0	Oligodendrocyte
1030	Tulp4	1.40291002501681e-272	1.53076648038549	0.8	0.636	3.21981879841607e-268	Oligodendrocyte
1031	Dock1	0	1.52804673489048	0.685	0.22	0	Oligodendrocyte
1032	1700047M11Rik	0	1.52096303896442	0.431	0.018	0	Oligodendrocyte
1033	Dip2a	4.76153095229006e-215	1.51533907293511	0.593	0.305	1.09281896886009e-210	Oligodendrocyte
1034	Abhd17b	9.62024713686412e-210	1.51355416580832	0.663	0.419	2.20794292038168e-205	Oligodendrocyte
1035	Lpgat1	4.03922507769034e-198	1.5133012034465	0.699	0.531	9.27042547580711e-194	Oligodendrocyte
1036	Pacs2	1.74094404293535e-238	1.51044874523589	0.535	0.216	3.99564067294093e-234	Oligodendrocyte
1037	Kcnk13	0	1.50953096448241	0.433	0.081	0	Oligodendrocyte
1038	Rcbtb1	1.19311747452195e-270	1.50914479976804	0.533	0.188	2.73832391577533e-266	Oligodendrocyte
1039	Ccp110	0	1.50621431560152	0.476	0.118	0	Oligodendrocyte
1040	Myo6	8.9033290013672e-265	1.50066135862674	0.724	0.414	2.04340303910379e-260	Oligodendrocyte
1041	Ephb1	4.4588041526919e-203	1.48906970669266	0.625	0.325	1.02334014108432e-198	Oligodendrocyte
1042	Daam1	6.67717328085484e-220	1.48513715947685	0.746	0.58	1.53247803968899e-215	Oligodendrocyte
1043	Shtn1	1.86583381708412e-211	1.48403548754008	0.732	0.585	4.28227519358977e-207	Oligodendrocyte
1044	Frmd4b	0	1.47611425118306	0.864	0.562	0	Oligodendrocyte
1045	Grb14	1.03395897114029e-226	1.47303023155601	0.66	0.373	2.37303923466408e-222	Oligodendrocyte
1046	St6gal1	5.34695428042652e-271	1.44799041726092	0.592	0.22	1.22717947690069e-266	Oligodendrocyte
1047	Fgfr2	0	1.44739181346756	0.936	0.881	0	Oligodendrocyte
1048	Hhip	0	1.44285537309409	0.36	0.021	0	Oligodendrocyte
1049	Ankrd28	6.24239968974058e-242	1.43946192695551	0.77	0.593	1.43269315279236e-237	Oligodendrocyte
1050	Tnfaip6	0	1.43833520552918	0.354	0.017	0	Oligodendrocyte
1051	Ppfibp2	0	1.43289381725879	0.455	0.055	0	Oligodendrocyte
1052	5031439G07Rik	3.98077828392431e-202	1.42867756022294	0.633	0.387	9.13628423943469e-198	Oligodendrocyte
1053	Lpar1	0	1.42319720687388	0.402	0.063	0	Oligodendrocyte
1054	Wnk1	8.4159035692295e-292	1.42234894107589	0.847	0.701	1.93153402817386e-287	Oligodendrocyte
1055	Pls1	4.77944249254902e-182	1.41943987877272	0.436	0.168	1.09692984646493e-177	Oligodendrocyte
1056	Gm42413	0	1.4193589172412	0.382	0.058	0	Oligodendrocyte
1057	Arrdc3	1.0612618206255e-244	1.41777771477472	0.425	0.119	2.43570200451757e-240	Oligodendrocyte
1058	Ptn	3.52220422213757e-251	1.41181613657278	0.737	0.421	8.08381091022794e-247	Oligodendrocyte
1059	Bcl2l1	1.86578330624064e-185	1.40840184215964	0.618	0.373	4.28215926615288e-181	Oligodendrocyte
1060	Ywhaq	3.98399397908868e-182	1.404855250993	0.641	0.425	9.14366458140643e-178	Oligodendrocyte
1061	Gna12	7.55696117919019e-207	1.40418469601069	0.553	0.256	1.73439816023594e-202	Oligodendrocyte
1062	Limch1	9.55775423616386e-292	1.39490695119038	0.881	0.737	2.19360017474197e-287	Oligodendrocyte
1063	Zdhhc20	2.96248039659272e-154	1.3906798479758	0.696	0.599	6.79918875821995e-150	Oligodendrocyte
1064	Olfml1	0	1.38782876554519	0.377	0.035	0	Oligodendrocyte
1065	Atp8b1	0	1.38603049948971	0.381	0.044	0	Oligodendrocyte
1066	Tsc22d3	0	1.37695226409982	0.414	0.077	0	Oligodendrocyte
1067	Tmeff1	2.13601998181612e-150	1.37325298245613	0.589	0.387	4.90237946026618e-146	Oligodendrocyte
1068	Pik3c2b	2.68926752497441e-201	1.36932602273336	0.435	0.153	6.17213789656877e-197	Oligodendrocyte
1069	Palm2	6.30516922369912e-120	1.36206156985559	0.677	0.597	1.44709938853119e-115	Oligodendrocyte
1070	Rnf13	8.32175894776998e-166	1.36075102248781	0.615	0.407	1.90992689610269e-161	Oligodendrocyte
1071	Plekhg3	0	1.35920167053504	0.414	0.051	0	Oligodendrocyte
1072	Ptprk	1.86634306373118e-277	1.35860518666081	0.882	0.64	4.28344396556944e-273	Oligodendrocyte
1073	Csrp1	0	1.35081966068487	0.437	0.073	0	Oligodendrocyte
1074	Apod	2.53313523066744e-236	1.34489350233404	0.434	0.123	5.81379866790484e-232	Oligodendrocyte
1075	Kcna1	1.73900925606202e-128	1.32972422451615	0.52	0.323	3.99120014358794e-124	Oligodendrocyte
1076	Clasp2	0	1.32353611458564	0.924	0.872	0	Oligodendrocyte
1077	Naaladl2	9.53919905605733e-162	1.32330032339084	0.741	0.585	2.18934157535572e-157	Oligodendrocyte
1078	Atp8a1	0	1.32247512370175	0.917	0.824	0	Oligodendrocyte
1079	Slc25a13	0	1.3184658646704	0.344	0.047	0	Oligodendrocyte
1080	Magi2	0	1.31611009115102	0.998	0.983	0	Oligodendrocyte
1081	Jam3	6.54620152134122e-139	1.31194556977452	0.53	0.316	1.50241871116302e-134	Oligodendrocyte
1082	Ddr1	6.02226033378458e-176	1.30988982693399	0.487	0.212	1.3821689692069e-171	Oligodendrocyte
1083	Zeb2	0	1.30926439202253	0.987	0.883	0	Oligodendrocyte
1084	Baz2b	7.00414555482892e-250	1.30453058050974	0.844	0.764	1.60752144628879e-245	Oligodendrocyte
1085	Pde1c	8.26744537435802e-193	1.29930615306728	0.393	0.116	1.89746138786891e-188	Oligodendrocyte
1086	Slc44a1	1.41312290374095e-200	1.29482940355061	0.777	0.68	3.24325837637585e-196	Oligodendrocyte
1087	Tmem163	1.83847528753546e-108	1.2924991993621	0.348	0.141	4.21948463242263e-104	Oligodendrocyte
1088	Pex5l	6.99166167725274e-175	1.29224116997093	0.884	0.718	1.60465627154628e-170	Oligodendrocyte
1089	Insc	0	1.28779275720264	0.344	0.016	0	Oligodendrocyte
1090	Pla2g16	0	1.28002578089262	0.364	0.038	0	Oligodendrocyte
1091	Sox10	0	1.27490542928561	0.378	0.036	0	Oligodendrocyte
1092	Mast3	3.792192765969e-160	1.27325634507945	0.642	0.453	8.70346161717544e-156	Oligodendrocyte
1093	Exoc6b	4.94557287163096e-294	1.26552124282422	0.937	0.854	1.13505842976802e-289	Oligodendrocyte
1094	Srcin1	1.62444348997902e-199	1.25562264751467	0.737	0.6	3.72826025385085e-195	Oligodendrocyte
1095	Snx30	5.21335053099193e-124	1.25535832205504	0.528	0.34	1.19651608036796e-119	Oligodendrocyte
1096	Megf10	1.7189238937838e-292	1.25291372140328	0.381	0.07	3.9451022286232e-288	Oligodendrocyte
1097	Gm42418	0	1.24815064419491	1	0.999	0	Oligodendrocyte
1098	Kazn	1.677923555262e-177	1.24720975823735	0.432	0.161	3.85100235168181e-173	Oligodendrocyte
1099	Map4	1.17951922966527e-189	1.24170636216454	0.77	0.674	2.70711458400475e-185	Oligodendrocyte
1100	Hepacam	1.20619170797937e-264	1.24153784622391	0.462	0.12	2.76833058898345e-260	Oligodendrocyte
1101	Nrbp2	1.10259409114044e-127	1.22757013099546	0.497	0.286	2.53056369857643e-123	Oligodendrocyte
1102	Kat2b	9.62308551077071e-152	1.22161626642907	0.464	0.205	2.20859435557699e-147	Oligodendrocyte
1103	Ankib1	1.36503969823373e-126	1.21990191977139	0.636	0.53	3.13290261141624e-122	Oligodendrocyte
1104	Gal3st1	0	1.21851210363915	0.357	0.045	0	Oligodendrocyte
1105	Tmem63a	0	1.21335207017873	0.316	0.017	0	Oligodendrocyte
1106	Prkcq	0	1.21032891550067	0.365	0.056	0	Oligodendrocyte
1107	Ube2d1	3.09578034799009e-112	1.20889668100535	0.507	0.328	7.10512547667206e-108	Oligodendrocyte
1108	Sh3gl3	2.6686199950286e-84	1.20733043419932	0.411	0.249	6.12474975059014e-80	Oligodendrocyte
1109	Scd2	3.9815433069146e-146	1.20183405574583	0.641	0.447	9.13804004369971e-142	Oligodendrocyte
1110	Rap1a	5.98222355828119e-114	1.19578978516439	0.598	0.469	1.37298012886112e-109	Oligodendrocyte
1111	Cdc42bpa	2.15892466108787e-277	1.18890755116665	0.924	0.871	4.95494798966276e-273	Oligodendrocyte
1112	Itpk1	5.56798402593504e-127	1.18755916571746	0.45	0.227	1.27790801379235e-122	Oligodendrocyte
1113	Lgi3	1.65349164644873e-167	1.18432225179134	0.405	0.15	3.79492867776448e-163	Oligodendrocyte
1114	Sh3d19	4.18843425767072e-200	1.18242653599777	0.718	0.474	9.61287546478008e-196	Oligodendrocyte
1115	Cep97	3.45633690134978e-151	1.18149840855524	0.417	0.172	7.93263882228787e-147	Oligodendrocyte
1116	Prkd3	0	1.177502576073	0.379	0.056	0	Oligodendrocyte
1117	Zdhhc14	1.84877657358877e-168	1.17374056141942	0.77	0.644	4.24312711404358e-164	Oligodendrocyte
1118	Eml1	2.76843839659477e-44	1.16955861872057	0.42	0.343	6.35384296402465e-40	Oligodendrocyte
1119	Tmod1	8.62793145586476e-115	1.16920991383682	0.431	0.224	1.98019654843552e-110	Oligodendrocyte
1120	Myrf	0	1.16904100217397	0.321	0.029	0	Oligodendrocyte
1121	Tcf12	2.87902263356788e-280	1.16410393009661	0.92	0.876	6.60764484630164e-276	Oligodendrocyte
1122	Meis1	0	1.16173202132272	0.32	0.038	0	Oligodendrocyte
1123	St3gal4	1.09515680093809e-130	1.15601192683458	0.5	0.244	2.51349437383301e-126	Oligodendrocyte
1124	Arhgef28	5.07494555850326e-136	1.15533717748976	0.636	0.466	1.16475075513208e-131	Oligodendrocyte
1125	Kctd13	4.3675736465977e-135	1.15345143835137	0.404	0.174	1.00240182763064e-130	Oligodendrocyte
1126	Ermn	0	1.15039527335604	0.306	0.031	0	Oligodendrocyte
1127	Srgap1	1.26252074621526e-87	1.14720832282792	0.485	0.312	2.89761136463863e-83	Oligodendrocyte
1128	Trim59	0	1.14664356606623	0.306	0.035	0	Oligodendrocyte
1129	Fam102a	4.13863614404531e-172	1.14632356829526	0.393	0.136	9.49858381419839e-168	Oligodendrocyte
1130	Dlg1	1.33365683080342e-202	1.14364834889912	0.815	0.723	3.06087579237692e-198	Oligodendrocyte
1131	Osbpl1a	4.40215377013718e-111	1.132332116106	0.534	0.353	1.01033831178418e-106	Oligodendrocyte
1132	Ttll5	7.6847632636865e-113	1.1271890014952	0.629	0.525	1.76373001664869e-108	Oligodendrocyte
1133	Arsg	7.11165966163667e-201	1.12642264474873	0.339	0.084	1.63219700894223e-196	Oligodendrocyte
1134	Cipc	3.81138471329956e-110	1.12400378750523	0.488	0.296	8.74750905549383e-106	Oligodendrocyte
1135	Ncam1	0	1.11515485791914	0.969	0.907	0	Oligodendrocyte
1136	Fam134b	4.61024394797422e-104	1.11215946178877	0.491	0.309	1.05809708849956e-99	Oligodendrocyte
1137	Erbb4	0	1.11030864673175	0.96	0.454	0	Oligodendrocyte
1138	Rftn1	1.94413208525576e-85	1.10729907438857	0.36	0.184	4.46197754887049e-81	Oligodendrocyte
1139	E130308A19Rik	8.70155318670289e-93	1.10671637843291	0.495	0.325	1.99709347188018e-88	Oligodendrocyte
1140	Cobll1	8.82005239669154e-209	1.10666352707306	0.468	0.147	2.02429022556468e-204	Oligodendrocyte
1141	Kif1b	9.8697325739518e-272	1.10639497383109	0.936	0.909	2.26520232304768e-267	Oligodendrocyte
1142	Foxn3	1.76828724928027e-161	1.10555969691175	0.782	0.653	4.05839606582316e-157	Oligodendrocyte
1143	Tmcc3	9.00030398653620e-165	1.10518907536968	0.669	0.429	2.06565976794992e-160	Oligodendrocyte
1144	Stxbp3	1.03757561164659e-148	1.1019905486484	0.41	0.164	2.38133978629009e-144	Oligodendrocyte
1145	Plxnb3	0	1.10087661227481	0.305	0.016	0	Oligodendrocyte
1146	Picalm	3.70940832960475e-125	1.09243043791053	0.663	0.554	8.51346305727586e-121	Oligodendrocyte
1147	Nfe2l3	3.12420422532578e-224	1.08679018228015	0.306	0.061	7.17036111754519e-220	Oligodendrocyte
1148	A330015K06Rik	1.27042388655339e-54	1.08382326936796	0.535	0.465	2.91574986202869e-50	Oligodendrocyte
1149	Gm48678	5.60261217688302e-38	1.08253683116695	0.508	0.494	1.28585552071642e-33	Oligodendrocyte
1150	Inpp5f	3.05934070097259e-64	1.08108556641525	0.444	0.329	7.02149284280219e-60	Oligodendrocyte
1151	Cyth1	1.74459348312539e-97	1.07961180937426	0.578	0.473	4.00401650312109e-93	Oligodendrocyte
1152	Tmtc2	2.67683593893861e-111	1.07656819019117	0.551	0.325	6.14360616345801e-107	Oligodendrocyte
1153	Efnb3	5.00925616184001e-84	1.07599215313903	0.398	0.229	1.1496743817039e-79	Oligodendrocyte
1154	Stmn4	3.68154190488276e-102	1.07580532208206	0.421	0.225	8.44950682589642e-98	Oligodendrocyte
1155	Chn2	4.13549532562794e-154	1.07347172931493	0.404	0.142	9.49137532184869e-150	Oligodendrocyte
1156	Mbnl2	1.759801488503e-275	1.07116892247762	0.94	0.893	4.03892039626324e-271	Oligodendrocyte
1157	Micall1	2.76443271182755e-145	1.066389789968	0.336	0.112	6.3446495169154e-141	Oligodendrocyte
1158	Tjp2	2.20771142548024e-168	1.06418478076106	0.369	0.114	5.0669184926197e-164	Oligodendrocyte
1159	Samd4	4.96273484974199e-105	1.06108064329439	0.458	0.239	1.13899727536428e-100	Oligodendrocyte
1160	Cnp	7.62768998692093e-135	1.0605565073779	0.366	0.14	1.75063112889822e-130	Oligodendrocyte
1161	Qdpr	6.39514975358863e-191	1.05909486873496	0.325	0.082	1.46775081994613e-186	Oligodendrocyte
1162	Tns3	1.23889010665843e-74	1.05882785437961	0.35	0.174	2.84337668379175e-70	Oligodendrocyte
1163	Tmcc1	5.16601502420724e-225	1.05479760875543	0.883	0.866	1.1856521082058e-220	Oligodendrocyte
1164	Itsn2	7.54495196233348e-108	1.05457245921208	0.69	0.652	1.73164192487516e-103	Oligodendrocyte
1165	Map4k4	1.14939348438411e-117	1.05209677130022	0.654	0.558	2.63797298600997e-113	Oligodendrocyte
1166	Dennd5a	6.07414600518244e-101	1.05085783356115	0.599	0.491	1.39407724964942e-96	Oligodendrocyte
1167	Itch	2.89333758857699e-140	1.0495178192504	0.723	0.664	6.64049909954305e-136	Oligodendrocyte
1168	Dip2b	1.34995032637788e-154	1.04876453864593	0.758	0.7	3.09827099406987e-150	Oligodendrocyte
1169	Ptgds	6.37741275360522e-209	1.04562961639978	0.321	0.07	1.46368000107994e-204	Oligodendrocyte
1170	App	1.30397819912844e-277	1.04559901598557	0.942	0.917	2.99276036481968e-273	Oligodendrocyte
1171	Dusp16	8.41905108470657e-158	1.04419282575167	0.35	0.11	1.932256414451e-153	Oligodendrocyte
1172	Dpysl2	2.40675101693887e-124	1.0413087686495	0.691	0.63	5.52373425897639e-120	Oligodendrocyte
1173	Ssh2	5.12197395512329e-195	1.04080847755603	0.887	0.865	1.17554424244035e-190	Oligodendrocyte
1174	Kcna6	7.98487634141256e-106	1.04064796796566	0.335	0.141	1.8326089691176e-101	Oligodendrocyte
1175	Fbxl5	5.90033062498735e-66	1.03648766976189	0.52	0.447	1.35418488174085e-61	Oligodendrocyte
1176	Chd7	1.25552602984763e-138	1.03647857096574	0.479	0.217	2.88155779110329e-134	Oligodendrocyte
1177	Abca2	1.59673761037752e-94	1.03598591589699	0.381	0.197	3.66467248957744e-90	Oligodendrocyte
1178	Txndc16	5.8569584556906e-79	1.03162253278716	0.517	0.401	1.34423053516555e-74	Oligodendrocyte
1179	Kif6	1.19847399382043e-124	1.02770506254135	0.344	0.126	2.75061766321728e-120	Oligodendrocyte
1180	Fryl	4.52390036565679e-115	1.02682602006957	0.686	0.614	1.03828037292189e-110	Oligodendrocyte
1181	Gas7	5.88648032644555e-86	1.02648328155216	0.648	0.617	1.35100609972252e-81	Oligodendrocyte
1182	Mtmr2	3.72972274629131e-97	1.02606644628128	0.368	0.179	8.56008667501318e-93	Oligodendrocyte
1183	Unc5c	5.23450046910275e-225	1.02111728210194	0.939	0.794	1.20137020266377e-220	Oligodendrocyte
1184	Rab40c	8.47319498527329e-75	1.01753025519577	0.533	0.439	1.94468298107007e-70	Oligodendrocyte
1185	Cpeb2	3.17670068639662e-94	1.01547825447147	0.556	0.414	7.29084574534889e-90	Oligodendrocyte
1186	Desi1	1.95749127022184e-63	1.00847566792592	0.464	0.36	4.49263821428614e-59	Oligodendrocyte
1187	Gnao1	4.37159998519618e-162	1.00797576598676	0.812	0.761	1.00332591260237e-157	Oligodendrocyte
1188	Tmem178b	9.1766853346765e-161	1.00176449811907	0.901	0.75	2.1061410511616e-156	Oligodendrocyte
1189	Serinc5	7.8021016782528e-55	1.0012816142659	0.411	0.299	1.7906603561758e-50	Oligodendrocyte
1190	Ick	7.88298801957595e-72	1.00111774406747	0.35	0.192	1.80922458037288e-67	Oligodendrocyte
1191	Wscd1	7.26545740713156e-111	0.998549005875866	0.36	0.155	1.66749512951076e-106	Oligodendrocyte
1192	Vps8	2.30448148632538e-69	0.997870053790682	0.512	0.414	5.28901545926538e-65	Oligodendrocyte
1193	Ndrg1	1.42966319380609e-136	0.996796258804641	0.304	0.094	3.28121999610436e-132	Oligodendrocyte
1194	Adamtsl1	5.66665998771023e-138	0.996383183147606	0.559	0.279	1.30055513377937e-133	Oligodendrocyte
1195	Gm38304	9.82174952084949e-107	0.993856183117174	0.344	0.145	2.25418973253017e-102	Oligodendrocyte
1196	Pik3r1	5.49542620289293e-85	0.991681888716476	0.521	0.353	1.26125526782596e-80	Oligodendrocyte
1197	Rcan2	1.85574650059086e-95	0.98994578592133	0.417	0.214	4.25912379350608e-91	Oligodendrocyte
1198	Gm11149	4.45528742071392e-73	0.989275431951241	0.515	0.4	1.02253301592805e-68	Oligodendrocyte
1199	Slc22a23	1.99063632353615e-43	0.988750036026506	0.5	0.46	4.56870942614783e-39	Oligodendrocyte
1200	Acaca	1.08555224415122e-95	0.986170195140416	0.667	0.618	2.49145095555147e-91	Oligodendrocyte
1201	Pkp4	5.66789486457435e-135	0.982947209283514	0.775	0.747	1.30083855036846e-130	Oligodendrocyte
1202	Eps15	8.53034555301209e-86	0.982343332650731	0.569	0.443	1.95779960787181e-81	Oligodendrocyte
1203	Dpy19l1	1.35507803794258e-73	0.969950445477195	0.397	0.237	3.11003960488201e-69	Oligodendrocyte
1204	Slk	1.00456695212287e-58	0.963208188817469	0.482	0.395	2.30558161181721e-54	Oligodendrocyte
1205	Gm4221	1.29463303885169e-91	0.96302896518072	0.31	0.128	2.97131228746852e-87	Oligodendrocyte
1206	Klf13	2.74071553503795e-77	0.957775042128465	0.536	0.423	6.2902162244656e-73	Oligodendrocyte
1207	Rdx	1.32002141164529e-66	0.956723169521362	0.383	0.232	3.02958114186709e-62	Oligodendrocyte
1208	Arap2	2.01331353424464e-67	0.956333463297588	0.511	0.373	4.62075589244488e-63	Oligodendrocyte
1209	Ralgps1	1.12014818024041e-81	0.952939943338518	0.669	0.675	2.57085208846976e-77	Oligodendrocyte
1210	Dixdc1	1.71874873104097e-51	0.945151078223605	0.427	0.328	3.94470021261213e-47	Oligodendrocyte
1211	Mob3b	7.34218597586987e-103	0.942522901681605	0.306	0.11	1.68510510332189e-98	Oligodendrocyte
1212	Pld1	6.99088431061857e-185	0.942048012647567	0.331	0.079	1.60447785813007e-180	Oligodendrocyte
1213	Tmem151a	7.56402264465729e-64	0.940726313543922	0.378	0.237	1.73601883717529e-59	Oligodendrocyte
1214	Map4k5	1.38547250792696e-75	0.93855112462442	0.6	0.562	3.17979795294317e-71	Oligodendrocyte
1215	Cdh10	3.17229147424249e-89	0.934673656805948	0.739	0.615	7.28072616253394e-85	Oligodendrocyte
1216	Zfp638	1.95760084108336e-90	0.933628469851345	0.722	0.767	4.49288969037042e-86	Oligodendrocyte
1217	Ablim2	1.49414125071595e-29	0.932607481432176	0.527	0.579	3.42920358451817e-25	Oligodendrocyte
1218	Tmsb4x	2.15044887372701e-208	0.931542322217032	0.932	0.926	4.93549521009087e-204	Oligodendrocyte
1219	Dscaml1	2.64460580192721e-135	0.930668356292185	0.862	0.772	6.06963477600314e-131	Oligodendrocyte
1220	Lama2	2.16920761771543e-164	0.927173899856734	0.458	0.157	4.97854840341868e-160	Oligodendrocyte
1221	Xrcc6	2.49788833525739e-40	0.926091808837403	0.436	0.38	5.73290351824923e-36	Oligodendrocyte
1222	Pcyt2	2.42151729392559e-41	0.924801541027388	0.411	0.333	5.55762434128862e-37	Oligodendrocyte
1223	Gm37494	1.21822593392317e-65	0.924358142130667	0.347	0.195	2.79595034094706e-61	Oligodendrocyte
1224	Slc38a2	7.61297717633062e-53	0.920210586234697	0.426	0.316	1.74725439173964e-48	Oligodendrocyte
1225	Fth1	3.32891920765742e-110	0.918923842328829	0.767	0.754	7.64020247349454e-106	Oligodendrocyte
1226	Add1	1.15749793116221e-54	0.916087170348086	0.569	0.576	2.65657350181038e-50	Oligodendrocyte
1227	4930419G24Rik	2.23559392961823e-51	0.912374907191706	0.509	0.384	5.13091162786679e-47	Oligodendrocyte
1228	Myo1e	9.07552637624937e-118	0.912170538705336	0.308	0.102	2.08292405861299e-113	Oligodendrocyte
1229	Aplp1	1.96638544731653e-91	0.910615838575241	0.667	0.621	4.51305124013617e-87	Oligodendrocyte
1230	Ppp2r2a	2.38430259159213e-54	0.905281881431038	0.536	0.502	5.47221287796309e-50	Oligodendrocyte
1231	Pard3	3.73878125699993e-97	0.886112365225372	0.718	0.648	8.58087686294055e-93	Oligodendrocyte
1232	March8	1.87332616827951e-48	0.886072786969776	0.347	0.228	4.29947088881831e-44	Oligodendrocyte
1233	Usp6nl	1.38085641873612e-82	0.883836657862407	0.306	0.133	3.16920356664127e-78	Oligodendrocyte
1234	Heg1	8.18405518234259e-56	0.879792144047773	0.311	0.168	1.87832250489945e-51	Oligodendrocyte
1235	Secisbp2l	1.63945890399132e-47	0.876176079655536	0.41	0.313	3.76272213055048e-43	Oligodendrocyte
1236	Syt11	3.32086039283918e-87	0.874582751380102	0.692	0.689	7.62170668760521e-83	Oligodendrocyte
1237	Sez6l2	4.45484359581241e-32	0.866905814657654	0.429	0.387	1.02243115367491e-27	Oligodendrocyte
1238	Stmn1	1.85494568468578e-44	0.866868994737779	0.39	0.286	4.25728584092233e-40	Oligodendrocyte
1239	Neo1	4.71336138757122e-76	0.860369702305734	0.654	0.632	1.08176357206147e-71	Oligodendrocyte
1240	Gpm6b	4.31643590120993e-158	0.857262554027557	0.925	0.895	9.9066520368669e-154	Oligodendrocyte
1241	Ppp1cc	2.21791441345118e-34	0.857025346103908	0.324	0.232	5.09033537031181e-30	Oligodendrocyte
1242	Tppp	1.40541589339755e-62	0.852796794410342	0.375	0.231	3.22557001693673e-58	Oligodendrocyte
1243	Ccdc50	3.84216800151578e-43	0.851716804696008	0.482	0.422	8.81815978027886e-39	Oligodendrocyte
1244	Prkcz	1.17917063563137e-49	0.851640857294095	0.528	0.507	2.70631452583755e-45	Oligodendrocyte
1245	Sirt2	6.52332612020292e-36	0.85110275413322	0.337	0.241	1.49716857784777e-31	Oligodendrocyte
1246	Wdr20	3.00710972069158e-37	0.845142392485908	0.426	0.364	6.90161751995924e-33	Oligodendrocyte
1247	Epb41l3	6.20837295564859e-56	0.841165384369311	0.566	0.502	1.42488367705091e-51	Oligodendrocyte
1248	Cmss1	8.80710672190484e-150	0.832867503935051	0.866	0.846	2.02131906374438e-145	Oligodendrocyte
1249	Jakmip3	4.60900321276532e-32	0.83249112035901	0.428	0.393	1.05781232736177e-27	Oligodendrocyte
1250	Rps6ka5	7.35731886096502e-52	0.831572082125013	0.509	0.42	1.68857825178008e-47	Oligodendrocyte
1251	Dst	3.57467059841688e-138	0.829326433914149	0.848	0.859	8.20422649042658e-134	Oligodendrocyte
1252	Actb	7.59920201980189e-104	0.824885295156388	0.779	0.789	1.74409285556473e-99	Oligodendrocyte
1253	Malat1	0	0.822402635473045	1	1	0	Oligodendrocyte
1254	Bmp2k	1.65913645344702e-88	0.822342597206887	0.34	0.149	3.80788407430625e-84	Oligodendrocyte
1255	Shisa4	4.90055440303448e-42	0.821308802864654	0.371	0.266	1.12472624104044e-37	Oligodendrocyte
1256	Gm26936	2.10537298473674e-52	0.820483268420404	0.319	0.187	4.8320415372693e-48	Oligodendrocyte
1257	Nxpe3	6.90522592329942e-30	0.817722679139604	0.305	0.221	1.58481840165645e-25	Oligodendrocyte
1258	Gm20687	7.63528862606961e-32	0.815255518166012	0.38	0.316	1.75237509256924e-27	Oligodendrocyte
1259	Klf7	1.59285108004858e-47	0.811105864422601	0.533	0.497	3.65575251381949e-43	Oligodendrocyte
1260	Kif21a	1.9898822911877e-98	0.808582375271368	0.749	0.751	4.56697884650489e-94	Oligodendrocyte
1261	Hook3	4.12670040088434e-57	0.80619016281412	0.597	0.595	9.47119009006966e-53	Oligodendrocyte
1262	Ell2	4.15402707700868e-37	0.803892237287794	0.323	0.223	9.53390754444262e-33	Oligodendrocyte
1263	Kctd3	3.20116779987172e-26	0.803883206623882	0.302	0.228	7.34700021748558e-22	Oligodendrocyte
1264	Lrrn1	3.6530347041193e-31	0.799747516478442	0.4	0.339	8.38407994942421e-27	Oligodendrocyte
1265	Ubb	5.67237886489105e-82	0.798490229190038	0.72	0.716	1.30186767328114e-77	Oligodendrocyte
1266	Pcdh11x	7.73735176392775e-54	0.796804054344414	0.465	0.305	1.77579960333906e-49	Oligodendrocyte
1267	Gnai1	2.36394955110154e-27	0.796431764951837	0.441	0.42	5.42550061473314e-23	Oligodendrocyte
1268	Agpat4	8.6146837985604e-30	0.795722766002977	0.428	0.392	1.9771560786076e-25	Oligodendrocyte
1269	Mpp5	4.43141158339109e-36	0.792588907427992	0.389	0.299	1.01705327250409e-31	Oligodendrocyte
1270	Ptma	2.56165071313459e-42	0.78784978700612	0.483	0.415	5.8792445517152e-38	Oligodendrocyte
1271	Gm37459	1.170122298789e-22	0.785672442434345	0.325	0.263	2.68554768795063e-18	Oligodendrocyte
1272	Fmnl2	1.77204450851484e-52	0.782763068186663	0.7	0.742	4.06701935149241e-48	Oligodendrocyte
1273	Efcab14	8.89909207516635e-24	0.781375149963771	0.339	0.283	2.04243062217143e-19	Oligodendrocyte
1274	Scamp5	3.37918298937462e-36	0.780699067918647	0.45	0.398	7.75556287891369e-32	Oligodendrocyte
1275	Lrrc8b	6.28444512867697e-21	0.775087761720569	0.381	0.354	1.44234300148265e-16	Oligodendrocyte
1276	Kdm6a	1.31631981799624e-34	0.772213224058866	0.485	0.459	3.02108561428317e-30	Oligodendrocyte
1277	Abl1	2.80378596832148e-35	0.771696157839488	0.425	0.364	6.43496917589463e-31	Oligodendrocyte
1278	Vldlr	2.06499008068927e-32	0.763487637135016	0.36	0.279	4.73935873418994e-28	Oligodendrocyte
1279	Ppp1r21	4.72265727359572e-28	0.760373923342714	0.378	0.319	1.08389707086295e-23	Oligodendrocyte
1280	Mta3	1.13090469203583e-26	0.7558234100919	0.436	0.42	2.59553935869143e-22	Oligodendrocyte
1281	Fam126a	1.00121588411602e-30	0.746946994600182	0.337	0.252	2.29789057563468e-26	Oligodendrocyte
1282	Atp11a	2.79789450082764e-23	0.738857727951415	0.316	0.255	6.42144766884952e-19	Oligodendrocyte
1283	Mad1l1	4.22496730491319e-30	0.738645804625495	0.308	0.221	9.69672246150627e-26	Oligodendrocyte
1284	Pafah1b1	8.20061641061342e-91	0.737784611760192	0.787	0.839	1.88212347239989e-86	Oligodendrocyte
1285	Ispd	2.01242110694792e-18	0.737732702850516	0.383	0.357	4.61870768255618e-14	Oligodendrocyte
1286	Myo18a	1.86977875305645e-19	0.737477563236012	0.464	0.498	4.29132921613986e-15	Oligodendrocyte
1287	Apbb2	5.03760945307655e-44	0.736612967354275	0.64	0.677	1.1561817455756e-39	Oligodendrocyte
1288	Ptpn11	4.35516854875562e-22	0.736278929561438	0.364	0.324	9.99554733624902e-18	Oligodendrocyte
1289	Adap1	4.65987659369447e-18	0.73558322412848	0.301	0.256	1.06948827701882e-13	Oligodendrocyte
1290	Zfp280c	2.41735788820383e-26	0.735219087879077	0.423	0.396	5.54807808921661e-22	Oligodendrocyte
1291	Sbf1	1.58246145033171e-26	0.733681239759669	0.328	0.259	3.63190727465632e-22	Oligodendrocyte
1292	Lrrc8d	6.27834384572575e-22	0.73201067395225	0.417	0.4	1.44094269603252e-17	Oligodendrocyte
1293	Phyhipl	3.29884358852949e-19	0.73006110783206	0.405	0.385	7.57117592003404e-15	Oligodendrocyte
1294	Ubash3b	4.96800838130951e-24	0.727107073825162	0.405	0.342	1.14020760359435e-19	Oligodendrocyte
1295	Ptk2	1.29660430358193e-107	0.725089716752177	0.841	0.857	2.97583653715088e-103	Oligodendrocyte
1296	4931406P16Rik	9.12160900500253e-23	0.716286112487832	0.358	0.307	2.09350048273813e-18	Oligodendrocyte
1297	Fam208a	1.05769367750424e-37	0.710983311816922	0.535	0.526	2.42751275923999e-33	Oligodendrocyte
1298	Zfand6	2.46223554751458e-24	0.710515337796399	0.389	0.335	5.65107680510071e-20	Oligodendrocyte
1299	Arhgef2	6.62302140053063e-24	0.704653299380179	0.411	0.383	1.52004964163578e-19	Oligodendrocyte
1300	Elf2	4.73932818392842e-26	0.703317202094119	0.358	0.287	1.08772321149341e-21	Oligodendrocyte
1301	Slc20a2	6.81327842319556e-27	0.702277004200468	0.344	0.273	1.56371553090761e-22	Oligodendrocyte
1302	Sema4d	1.23278762385017e-10	0.700433067667407	0.352	0.354	2.82937087549852e-06	Oligodendrocyte
1303	Wdfy2	3.21952022769816e-21	0.697339058524098	0.35	0.3	7.38912087459004e-17	Oligodendrocyte
1304	Ppia	1.16170728197515e-35	0.697267259033418	0.554	0.552	2.66623438286116e-31	Oligodendrocyte
1305	Il1rap	3.63651237633038e-91	0.697242035122603	0.771	0.642	8.34615955491585e-87	Oligodendrocyte
1306	Fez1	4.91951450604355e-24	0.694868315236055	0.438	0.426	1.12907777428206e-19	Oligodendrocyte
1307	Hspa8	4.95802349245191e-37	0.694010041081355	0.58	0.594	1.13791597175264e-32	Oligodendrocyte
1308	AY036118	5.9607238698176e-35	0.691790958027308	0.586	0.626	1.36804573536184e-30	Oligodendrocyte
1309	Paip2	2.03457204683316e-24	0.687703837209829	0.504	0.547	4.66954630468679e-20	Oligodendrocyte
1310	St3gal3	2.49487200349582e-17	0.684349187304618	0.461	0.498	5.72598073522325e-13	Oligodendrocyte
1311	Mink1	9.3301279493662e-20	0.683068188302402	0.43	0.436	2.14135766565904e-15	Oligodendrocyte
1312	Cd81	4.03527101046784e-32	0.681416774544899	0.444	0.379	9.26135049612475e-28	Oligodendrocyte
1313	Thra	2.43232766633507e-53	0.681403245600222	0.657	0.705	5.58243522700563e-49	Oligodendrocyte
1314	Eef1a1	1.11582639365362e-50	0.681219998637161	0.666	0.695	2.56093315607443e-46	Oligodendrocyte
1315	Rasa3	1.8129173576366e-18	0.677893585679819	0.301	0.244	4.16082662751176e-14	Oligodendrocyte
1316	Bcas3	6.25960827072807e-60	0.676564038658078	0.734	0.779	1.4366426942148e-55	Oligodendrocyte
1317	Snx29	2.75223618029593e-32	0.675759479123289	0.536	0.557	6.31665725739719e-28	Oligodendrocyte
1318	Zfp532	9.04677320657158e-27	0.67511410700098	0.544	0.587	2.07632491864024e-22	Oligodendrocyte
1319	Atg4c	1.08018871914036e-16	0.674807433188487	0.397	0.401	2.47914112929904e-12	Oligodendrocyte
1320	Epn2	1.02940729777009e-56	0.674116357023045	0.627	0.628	2.36259268911212e-52	Oligodendrocyte
1321	Mat2a	2.40315877267366e-13	0.673159219947725	0.438	0.478	5.51548969916333e-09	Oligodendrocyte
1322	Ptprd	2.79648770430901e-185	0.670246077115983	0.998	0.971	6.41821893015961e-181	Oligodendrocyte
1323	Gm26694	9.86166745340984e-29	0.669715682395948	0.556	0.609	2.26335129723209e-24	Oligodendrocyte
1324	Fam13c	5.02667341615474e-07	0.669265853806746	0.492	0.61	0.0115367181574167	Oligodendrocyte
1325	Rybp	4.18852212302861e-15	0.669256839168024	0.311	0.276	9.61307712456297e-11	Oligodendrocyte
1326	Spock1	2.04115675173357e-18	0.667778654668272	0.467	0.397	4.68465886090372e-14	Oligodendrocyte
1327	Mbnl1	2.38743211588757e-54	0.666995940975898	0.598	0.58	5.47939544917357e-50	Oligodendrocyte
1328	Slc25a27	2.92562969784429e-13	0.664908295172157	0.388	0.402	6.71461271952243e-09	Oligodendrocyte
1329	Itm2b	4.7093514457203e-45	0.662283276161142	0.654	0.707	1.08084325030727e-40	Oligodendrocyte
1330	Calm1	3.51729333870159e-69	0.660906640940494	0.762	0.817	8.07253994165401e-65	Oligodendrocyte
1331	Gng12	2.72639926155249e-16	0.660596151413009	0.342	0.301	6.25735894518912e-12	Oligodendrocyte
1332	Ankrd44	4.83667530366471e-38	0.659993378676835	0.338	0.219	1.11006534894409e-33	Oligodendrocyte
1333	Pkm	4.21305938351665e-29	0.656641782561104	0.515	0.521	9.66939259110907e-25	Oligodendrocyte
1334	Ttr	1.52670927823888e-142	0.654309142861973	0.85	0.815	3.50395046448606e-138	Oligodendrocyte
1335	Prox1	4.02024051374093e-44	0.647911382422449	0.494	0.361	9.22685400308681e-40	Oligodendrocyte
1336	Strn	5.28639390374111e-13	0.64539462873707	0.385	0.397	1.21328026484762e-08	Oligodendrocyte
1337	Ikzf2	5.05357313116295e-24	0.645043757232136	0.325	0.247	1.15984556933321e-19	Oligodendrocyte
1338	Hip1	7.79296372539827e-24	0.643768737367107	0.388	0.322	1.78856310461616e-19	Oligodendrocyte
1339	Cdc42se2	9.52971351406064e-23	0.643436791951324	0.531	0.587	2.18716454861206e-18	Oligodendrocyte
1340	Igsf11	2.81536221692449e-16	0.64175540157425	0.351	0.311	6.4615378240634e-12	Oligodendrocyte
1341	Arid4b	4.31557709117548e-31	0.641064521594062	0.613	0.705	9.90468098195684e-27	Oligodendrocyte
1342	Gkap1	4.56035903251701e-17	0.636153858115558	0.318	0.269	1.04664800155298e-12	Oligodendrocyte
1343	Mapre2	3.00189713504099e-05	0.634310999402314	0.429	0.526	0.688965411463258	Oligodendrocyte
1344	Aldoa	1.37201423658514e-26	0.626727839325717	0.557	0.592	3.14890987438656e-22	Oligodendrocyte
1345	Mitf	9.29663227796608e-15	0.626557116414752	0.4	0.381	2.133670074116e-10	Oligodendrocyte
1346	Sh3kbp1	2.55311182517377e-16	0.624567229928414	0.438	0.429	5.85964694995632e-12	Oligodendrocyte
1347	Hsp90ab1	1.12230218047386e-23	0.623094898441309	0.524	0.56	2.57579573440556e-19	Oligodendrocyte
1348	Herc4	2.36596608304013e-12	0.617685448558725	0.435	0.477	5.43012875718541e-08	Oligodendrocyte
1349	Ywhah	4.42282892829212e-29	0.61747139046251	0.594	0.658	1.01508346733232e-24	Oligodendrocyte
1350	Lcorl	3.95485282178281e-19	0.614630052367002	0.536	0.574	9.07678271127372e-15	Oligodendrocyte
1351	Npat	1.1991600688125e-08	0.61256448770361	0.306	0.304	0.000275219227393157	Oligodendrocyte
1352	Rnf130	1.39488446455874e-11	0.610273976503055	0.403	0.429	3.20139933460876e-07	Oligodendrocyte
1353	Nrgn	9.11842208026229e-50	0.60919383044944	0.751	0.817	2.092769051641e-45	Oligodendrocyte
1354	Trim2	4.93886222131867e-58	0.607755704725366	0.836	0.848	1.13351826841485e-53	Oligodendrocyte
1355	Ppp2ca	3.05271372808403e-16	0.60685816067105	0.422	0.427	7.00628327732565e-12	Oligodendrocyte
1356	Aebp2	3.08844882668055e-12	0.605128266457298	0.332	0.315	7.08829890211452e-08	Oligodendrocyte
1357	Cck	3.52122206545646e-16	0.605081104150343	0.467	0.496	8.08155676242911e-12	Oligodendrocyte
1358	Glul	6.36274298621903e-32	0.605078732025995	0.34	0.234	1.46031314276713e-27	Oligodendrocyte
1359	Calm2	6.35341200443037e-74	0.603678252286658	0.848	0.912	1.45817158913681e-69	Oligodendrocyte
1360	Spns2	1.26264674084313e-10	0.602890012552777	0.301	0.283	2.89790053490906e-06	Oligodendrocyte
1361	Ank	1.63675093613407e-24	0.600316499541139	0.599	0.679	3.75650707352131e-20	Oligodendrocyte
1362	Prkacb	3.47577558297049e-12	0.59498196736846	0.44	0.483	7.97725254047557e-08	Oligodendrocyte
1363	Vgll4	2.87273089896507e-10	0.59372195327175	0.383	0.388	6.59320468621473e-06	Oligodendrocyte
1364	2610035D17Rik	4.10162092748249e-05	0.592309898236617	0.44	0.522	0.941363019066505	Oligodendrocyte
1365	Ncam2	1.1177690881205e-74	0.592245373722893	0.938	0.837	2.56539183414535e-70	Oligodendrocyte
1366	Ddx17	2.11679319262228e-31	0.589795680106826	0.597	0.662	4.8582520563874e-27	Oligodendrocyte
1367	Serinc1	1.36435547161961e-27	0.585273501951565	0.606	0.676	3.13133224291418e-23	Oligodendrocyte
1368	Actg1	5.25328072476194e-17	0.582384620014133	0.442	0.442	1.20568045914011e-12	Oligodendrocyte
1369	Elavl3	7.99891488288025e-14	0.578461282811353	0.492	0.571	1.83583095476985e-09	Oligodendrocyte
1370	Eid1	3.80939723526895e-15	0.57399910958846	0.367	0.345	8.74294759466577e-11	Oligodendrocyte
1371	Tom1l2	2.33287228596678e-23	0.572823780790052	0.601	0.702	5.35417518352236e-19	Oligodendrocyte
1372	Ncdn	1.86557388033786e-19	0.570581071169088	0.542	0.597	4.28167861276343e-15	Oligodendrocyte
1373	Dync1li2	5.28896833575214e-08	0.570481878370363	0.343	0.361	0.00121387112273847	Oligodendrocyte
1374	Atrn	1.68616862688943e-21	0.56781076792842	0.567	0.665	3.86992561557394e-17	Oligodendrocyte
1375	Add3	2.02044109399028e-15	0.56218363833442	0.511	0.561	4.63711435481708e-11	Oligodendrocyte
1376	Map1a	3.63929782128301e-07	0.557632083094992	0.326	0.336	0.00835255242962664	Oligodendrocyte
1377	Reep5	2.26528426260197e-08	0.557155847295559	0.328	0.329	0.000519905391109778	Oligodendrocyte
1378	Fam214a	0.00074789800043681	0.555023103311665	0.352	0.54	1	Oligodendrocyte
1379	Lrch3	6.95491209062866e-11	0.554915053773811	0.473	0.547	1.59622187392018e-06	Oligodendrocyte
1380	Zfyve1	0.00020333725829109	0.553744752681963	0.325	0.363	1	Oligodendrocyte
1381	Slc25a4	4.66060321613273e-15	0.551505407081852	0.471	0.496	1.06965504413462e-10	Oligodendrocyte
1382	Actn4	7.43600114929575e-07	0.550568179329413	0.358	0.39	0.0170663662377487	Oligodendrocyte
1383	Dynll1	5.29960963488017e-11	0.549449762145157	0.464	0.517	1.21631340730135e-06	Oligodendrocyte
1384	Rab10	5.7487607705279e-12	0.548486136865751	0.533	0.646	1.31939808444386e-07	Oligodendrocyte
1385	Dnm2	2.03419204768884e-09	0.548357712982014	0.431	0.491	4.66867416865065e-05	Oligodendrocyte
1386	Ppp2r5a	1.0028402228444e-09	0.548245688005761	0.319	0.305	2.30161859545017e-05	Oligodendrocyte
1387	Evi5l	1.01427045196944e-07	0.547405835928603	0.316	0.321	0.00232785211431505	Oligodendrocyte
1388	Cox8a	2.41466581173773e-09	0.544189609127226	0.455	0.514	5.54189950451927e-05	Oligodendrocyte
1389	Fnip2	3.25382765218527e-10	0.543833268979926	0.384	0.396	7.4678598445304e-06	Oligodendrocyte
1390	Fkbp1a	7.23566047810704e-10	0.542503391383691	0.453	0.52	1.66065643633035e-05	Oligodendrocyte
1391	Rpl9-ps6	1.57622953901047e-09	0.541985066635045	0.396	0.414	3.61760441498294e-05	Oligodendrocyte
1392	Hsp90aa1	2.76224631955968e-07	0.540917700432628	0.313	0.314	0.00633963152802143	Oligodendrocyte
1393	Atp1b1	4.55765793313529e-60	0.537359950485158	0.859	0.932	1.04602807223388e-55	Oligodendrocyte
1394	Ywhab	1.14973256914306e-09	0.537266376268127	0.457	0.526	2.63875121944024e-05	Oligodendrocyte
1395	Gnas	9.64974961089786e-43	0.530557128446448	0.737	0.822	2.21471403319717e-38	Oligodendrocyte
1396	Lrrc28	0.00150525210857993	0.529362879645022	0.331	0.384	1	Oligodendrocyte
1397	Eif4a2	3.33834199843475e-10	0.528543673343187	0.447	0.505	7.66182872060759e-06	Oligodendrocyte
1398	2900097C17Rik	3.1885438605399e-15	0.526685344038528	0.523	0.589	7.31802701432512e-11	Oligodendrocyte
1399	Calm3	4.24925902568904e-10	0.525090178617724	0.426	0.463	9.75247438985891e-06	Oligodendrocyte
1400	Ube2e2	1.10132341167289e-53	0.522119037870076	0.924	0.923	2.52764736213044e-49	Oligodendrocyte
1401	Trim35	2.02920808017545e-06	0.521872694950078	0.405	0.476	0.0465723546481067	Oligodendrocyte
1402	Cfl1	8.79694046377089e-08	0.519965901576088	0.331	0.333	0.00201898580584006	Oligodendrocyte
1403	Tubb2a	2.38288529145454e-07	0.519828356039688	0.432	0.495	0.00546896003241732	Oligodendrocyte
1404	Selenow	1.27654882157454e-07	0.51667884972168	0.443	0.51	0.00292980720039573	Oligodendrocyte
1405	Lrp1b	4.44817155134268e-119	0.516285293861944	0.998	0.955	1.02089985274866e-114	Oligodendrocyte
1406	Hnrnpa2b1	1.43463177530594e-21	0.512257795369934	0.582	0.669	3.29262338750466e-17	Oligodendrocyte
1407	Psd3	1.43287459053741e-30	0.511813598301397	0.695	0.776	3.28859047274242e-26	Oligodendrocyte
1408	Gm9843	5.36247478350064e-06	0.510942144925604	0.332	0.344	0.123074158756123	Oligodendrocyte
1409	Zfp704	0.000194027644726747	0.508332082570504	0.414	0.503	1	Oligodendrocyte
1410	Rsrp1	1.45334799397603e-22	0.507168821702384	0.602	0.689	3.33557898097438e-18	Oligodendrocyte
1411	Tmem30a	7.52657359079113e-07	0.506866614051874	0.402	0.452	0.0172742390482247	Oligodendrocyte
1412	Stxbp6	7.20833220893946e-60	0.499390395606021	0.728	0.534	1.6543843252737e-55	Oligodendrocyte
1413	Nfix	3.21016290868316e-08	0.495011451367937	0.489	0.588	0.000736764489171872	Oligodendrocyte
1414	Cept1	0.000104206759547108	0.494245803120222	0.327	0.356	1	Oligodendrocyte
1415	Psap	1.55930056909934e-17	0.491341041183848	0.566	0.646	3.5787507361399e-13	Oligodendrocyte
1416	Aig1	5.84841438060346e-13	0.486428592250296	0.574	0.672	1.3422695844923e-08	Oligodendrocyte
1417	Tmem260	0.00337740444614084	0.4858113869323	0.328	0.375	1	Oligodendrocyte
1418	Pcsk1n	0.000774672034471383	0.483082753554809	0.386	0.456	1	Oligodendrocyte
1419	Atf7ip	4.15920866998754e-09	0.481644096262385	0.451	0.514	9.54579981848839e-05	Oligodendrocyte
1420	Atp9a	3.30217798244629e-06	0.481228810686861	0.455	0.563	0.0757882868751248	Oligodendrocyte
1421	Rpl41	9.64434648878122e-06	0.479609713623697	0.38	0.421	0.221347396264018	Oligodendrocyte
1422	Asxl2	1.92112287228941e-10	0.477320762028809	0.521	0.636	4.40916910419143e-06	Oligodendrocyte
1423	Gabbr1	1.98137398110487e-13	0.475285537338124	0.527	0.623	4.54745142403378e-09	Oligodendrocyte
1424	Asxl3	0.00262518161314611	0.475117186993082	0.34	0.389	1	Oligodendrocyte
1425	Zfand5	0.000174568008564921	0.47473304246063	0.388	0.451	1	Oligodendrocyte
1426	Rac1	0.000876493353574591	0.471116123569051	0.316	0.344	1	Oligodendrocyte
1427	Nrd1	0.000628097562482345	0.470278070392991	0.435	0.553	1	Oligodendrocyte
1428	Ank3	2.58498156374427e-44	0.468742368229438	0.984	0.916	5.93279118694946e-40	Oligodendrocyte
1429	Rc3h1	5.27678736645671e-05	0.467021301980051	0.419	0.501	1	Oligodendrocyte
1430	Ubc	5.076496995859e-05	0.466556840392939	0.303	0.312	1	Oligodendrocyte
1431	Gphn	1.44858422206149e-77	0.46266027368178	0.963	0.98	3.32464564805332e-73	Oligodendrocyte
1432	Krit1	4.60134954162684e-06	0.462428609201416	0.509	0.649	0.105605573329878	Oligodendrocyte
1433	Appbp2	0.00876878868899821	0.46054522055541	0.345	0.408	1	Oligodendrocyte
1434	Tbl1xr1	9.5065840254177e-07	0.460415822072105	0.462	0.55	0.0218185609967362	Oligodendrocyte
1435	Crebrf	0.000225984718601867	0.460327698795525	0.401	0.471	1	Oligodendrocyte
1436	Ank2	1.66861832672092e-100	0.459909736036493	0.991	0.972	3.82964592165718e-96	Oligodendrocyte
1437	Ddx5	4.13233105661928e-28	0.459288449697626	0.685	0.806	9.48411300804691e-24	Oligodendrocyte
1438	Ywhaz	9.60230027386893e-20	0.45914846290881	0.625	0.751	2.20382393585566e-15	Oligodendrocyte
1439	Rab3a	0.00288760373255893	0.458169191387532	0.319	0.355	1	Oligodendrocyte
1440	Man1a	1.20444457656259e-09	0.457901940569192	0.465	0.447	2.7643207476688e-05	Oligodendrocyte
1441	Srsf2	0.000507284633283348	0.457630883782849	0.343	0.39	1	Oligodendrocyte
1442	Lars2	0.000135679865805799	0.45636321934408	0.395	0.462	1	Oligodendrocyte
1443	Ckb	3.72714095457472e-13	0.450427444149642	0.521	0.585	8.55416120484443e-09	Oligodendrocyte
1444	Cst3	6.66975364273302e-24	0.450138307641142	0.567	0.583	1.53077515854366e-19	Oligodendrocyte
1445	Itm2c	3.05084450110282e-05	0.448366487314254	0.438	0.524	0.700199321448108	Oligodendrocyte
1446	Grid2	1.69463072839227e-64	0.445466493701473	0.843	0.758	3.8893469847331e-60	Oligodendrocyte
1447	Iqsec1	1.49596573131789e-08	0.432916698570105	0.573	0.685	0.000343339094994768	Oligodendrocyte
1448	Bicc1	2.49864900364858e-13	0.432742169977663	0.318	0.269	5.73464932827385e-09	Oligodendrocyte
1449	Hnrnpk	0.00351931015768434	0.428969626860328	0.372	0.441	1	Oligodendrocyte
1450	Atp5a1	0.00896595044881369	0.427714705408173	0.379	0.463	1	Oligodendrocyte
1451	Dnajb6	0.000446439685761283	0.427107879433693	0.397	0.469	1	Oligodendrocyte
1452	Acsl3	1.3087657582022e-10	0.42368926572309	0.324	0.293	3.00374829164986e-06	Oligodendrocyte
1453	4930402H24Rik	7.71305089362119e-37	0.421452681270664	0.855	0.906	1.770222310595e-32	Oligodendrocyte
1454	Ccdc88a	2.01500891376591e-17	0.41429840547215	0.731	0.855	4.62464695798414e-13	Oligodendrocyte
1455	Spop	2.14158758800505e-05	0.413474538469935	0.518	0.659	0.491515767323039	Oligodendrocyte
1456	Eif4h	0.00897079486936752	0.411983063286789	0.308	0.348	1	Oligodendrocyte
1457	Ywhag	0.000883273649097544	0.408134262243018	0.483	0.619	1	Oligodendrocyte
1458	Dis3l2	1.82642248917547e-05	0.406695022376723	0.536	0.697	0.419182225490663	Oligodendrocyte
1459	Nr3c1	0.000920253102072129	0.404184709161167	0.408	0.483	1	Oligodendrocyte
1460	Atp6v1a	9.00695887434155e-05	0.402590854317373	0.526	0.677	1	Oligodendrocyte
1461	Rb1	0.00831404205810478	0.402061323398112	0.447	0.56	1	Oligodendrocyte
1462	Atp5b	0.00544404391189109	0.400725803517094	0.41	0.5	1	Oligodendrocyte
1463	Akap9	0.00107039683926526	0.396583433871702	0.43	0.525	1	Oligodendrocyte
1464	Synpr	3.83224728019736e-05	0.391211124911494	0.541	0.542	0.879539073278096	Oligodendrocyte
1465	Spock3	0.00165819901248974	0.389390827592172	0.495	0.548	1	Oligodendrocyte
1466	Ywhae	7.61915161537864e-07	0.386711554975219	0.56	0.704	0.0174867148724555	Oligodendrocyte
1467	Npepps	1.4030560410494e-05	0.384087694521628	0.547	0.711	0.322015391981247	Oligodendrocyte
1468	Tra2a	6.09765714854495e-11	0.38224061888373	0.631	0.79	1.39947329216255e-06	Oligodendrocyte
1469	Slc8a1	1.23203056959212e-41	0.381070382246368	0.893	0.765	2.82763336027087e-37	Oligodendrocyte
1470	Rab6a	0.00103271423622634	0.380159234584578	0.485	0.621	1	Oligodendrocyte
1471	Sort1	0.000381839805135126	0.379521045408384	0.503	0.639	1	Oligodendrocyte
1472	Pcbp2	0.000781811492258452	0.377179108433182	0.47	0.592	1	Oligodendrocyte
1473	Rere	4.70733095015719e-31	0.367709930917443	0.868	0.929	1.08037952637058e-26	Oligodendrocyte
1474	Ncoa2	2.45642153167892e-07	0.364405995890971	0.62	0.783	0.00563773305735629	Oligodendrocyte
1475	Fam19a5	2.56608534354714e-05	0.362383378926952	0.512	0.624	0.588942247197505	Oligodendrocyte
1476	Ptpra	5.93145613301065e-07	0.359237296057777	0.556	0.694	0.0136132849708727	Oligodendrocyte
1477	2310035C23Rik	0.00655309190444698	0.357371489140029	0.476	0.634	1	Oligodendrocyte
1478	Acap2	6.40026865809608e-15	0.338358346622909	0.703	0.799	1.46892565971963e-10	Oligodendrocyte
1479	Fto	2.25413145626952e-10	0.336673763101547	0.64	0.792	5.17345710528418e-06	Oligodendrocyte
1480	Park2	1.09542330672161e-14	0.334178243710626	0.829	0.902	2.51410603125676e-10	Oligodendrocyte
1481	Olfm1	9.6563748718552e-09	0.326500133397001	0.62	0.747	0.000221623459683949	Oligodendrocyte
1482	Apba1	8.30972338016531e-08	0.325862905901068	0.625	0.74	0.00190716461298174	Oligodendrocyte
1483	Kmt2c	3.20952109394548e-09	0.318004011571455	0.631	0.785	7.36617186271426e-05	Oligodendrocyte
1484	Hnrnpu	0.000138116138914241	0.31068391542413	0.557	0.73	1	Oligodendrocyte
1485	Gpatch8	1.10965117148881e-09	0.301688663700992	0.721	0.861	2.54676040368396e-05	Oligodendrocyte
1486	Stag2	0.00373466464802015	0.287428812552567	0.314	0.455	1	Oligodendrocyte
1487	Arih1	5.33794528586321e-05	0.286492527745406	0.617	0.791	1	Oligodendrocyte
1488	Far1	0.00956638232005946	0.283553011784732	0.395	0.593	1	Oligodendrocyte
1489	Nipbl	1.62771708858948e-05	0.28308650251069	0.591	0.761	0.373577349002171	Oligodendrocyte
1490	Elovl6	0.000122231356556943	0.281953682740522	0.301	0.454	1	Oligodendrocyte
1491	Spag9	5.12936256766987e-07	0.281751513157286	0.634	0.804	0.0117724000290591	Oligodendrocyte
1492	Nf1	0.000140524431592249	0.276451882358899	0.612	0.774	1	Oligodendrocyte
1493	Ankrd12	0.000520245800554917	0.274649336101135	0.614	0.779	1	Oligodendrocyte
1494	Immp1l	0.00219148897697853	0.274615029706201	0.333	0.49	1	Oligodendrocyte
1495	Rps6kb1	0.0075458569541606	0.266044093579273	0.357	0.526	1	Oligodendrocyte
1496	Amph	0.000856272650266279	0.262113547801033	0.64	0.765	1	Oligodendrocyte
1497	Zdhhc17	0.0043855718582398	0.261692683836506	0.328	0.484	1	Oligodendrocyte
1498	Camkmt	0.00523740873501346	0.259822686943492	0.394	0.571	1	Oligodendrocyte
1499	Dennd5b	0.000864458799402189	0.25865039205909	0.42	0.638	1	Oligodendrocyte
1500	Apoe	1.87291674852466e-23	0.256386141744918	0.578	0.58	4.29853122953895e-19	Oligodendrocyte
1501	Slco3a1	2.53699114138064e-13	0.253839701475931	0.301	0.523	5.82264836858271e-09	Oligodendrocyte
1502	Slc9a9	1.95007597058241e-05	0.253579650818633	0.562	0.638	0.447561936008369	Oligodendrocyte
1503	Ythdf3	0.00141544499480649	0.25333538745325	0.361	0.546	1	Oligodendrocyte
1504	Zranb1	0.00131571814352301	0.251221388106419	0.352	0.528	1	Oligodendrocyte
1505	Fam172a	0.00415605614556384	0.251104142130226	0.631	0.829	1	Oligodendrocyte
1506	Lmbrd1	0.0053264929704373	0.250736778573162	0.346	0.51	1	Oligodendrocyte
1507	Gpc5	0	4.09943941092146	0.782	0.399	0	Astrocyte_NSC
1508	Slc1a2	0	3.7215402683066	0.917	0.692	0	Astrocyte_NSC
1509	Slc1a3	0	3.41993681164152	0.909	0.265	0	Astrocyte_NSC
1510	Rgs20	0	3.39553325220399	0.785	0.138	0	Astrocyte_NSC
1511	Prex2	0	3.20734461214071	0.851	0.293	0	Astrocyte_NSC
1512	Rorb	0	3.1597996695816	0.714	0.095	0	Astrocyte_NSC
1513	Npas3	0	3.07096184690548	0.999	0.429	0	Astrocyte_NSC
1514	Plpp3	0	2.83929892281585	0.818	0.202	0	Astrocyte_NSC
1515	Msi2	0	2.82473435923703	0.994	0.637	0	Astrocyte_NSC
1516	Wdr17	0	2.70718831662778	0.873	0.514	0	Astrocyte_NSC
1517	Farp1	0	2.65896646054672	0.856	0.429	0	Astrocyte_NSC
1518	Nhsl1	0	2.56311665854085	0.74	0.143	0	Astrocyte_NSC
1519	Gm3764	1.28484346335437e-260	2.50148174285941	0.754	0.481	2.94884423274461e-256	Astrocyte_NSC
1520	Mertk	0	2.49860400150482	0.668	0.085	0	Astrocyte_NSC
1521	Pitpnc1	0	2.45731542968043	0.952	0.521	0	Astrocyte_NSC
1522	Sox6	0	2.45349269057419	0.941	0.143	0	Astrocyte_NSC
1523	Lama2	0	2.45302682989751	0.75	0.138	0	Astrocyte_NSC
1524	Spag16	4.39911960839342e-200	2.40302698136798	0.31	0.058	1.00964194132237e-195	Astrocyte_NSC
1525	Sfxn5	0	2.36527873349074	0.835	0.323	0	Astrocyte_NSC
1526	Rora	0	2.36349855336018	0.996	0.842	0	Astrocyte_NSC
1527	Gli3	0	2.36264282184269	0.689	0.033	0	Astrocyte_NSC
1528	RF01962	0	2.36221476417782	0.693	0.127	0	Astrocyte_NSC
1529	Atp1a2	0	2.36124260152427	0.799	0.217	0	Astrocyte_NSC
1530	Apoe	0	2.34121900448772	0.931	0.548	0	Astrocyte_NSC
1531	Bmpr1b	0	2.33977402853102	0.572	0.053	0	Astrocyte_NSC
1532	Ptprz1	0	2.33545188187465	0.942	0.453	0	Astrocyte_NSC
1533	Phkg1	0	2.31830916869341	0.692	0.041	0	Astrocyte_NSC
1534	Ntm	8.92363294510537e-263	2.30801741306656	0.858	0.624	2.04806299723113e-258	Astrocyte_NSC
1535	Luzp2	7.12329935338622e-146	2.26508510096162	0.675	0.41	1.63486843459567e-141	Astrocyte_NSC
1536	Nwd1	0	2.25543166189947	0.714	0.075	0	Astrocyte_NSC
1537	Gm973	0	2.25521052387987	0.586	0.027	0	Astrocyte_NSC
1538	Phka1	0	2.24148700449122	0.657	0.16	0	Astrocyte_NSC
1539	Paqr8	0	2.21689371617366	0.634	0.191	0	Astrocyte_NSC
1540	Adamts20	1.84144598592283e-66	2.20483936318781	0.384	0.22	4.2263026822915e-62	Astrocyte_NSC
1541	Tspan7	8.10761513879324e-242	2.07156604728707	0.859	0.746	1.86077875050444e-237	Astrocyte_NSC
1542	Sparcl1	3.24970168544139e-297	2.04465958945158	0.828	0.533	7.45839033825653e-293	Astrocyte_NSC
1543	Slc39a12	0	2.02192533162507	0.648	0.07	0	Astrocyte_NSC
1544	Arhgef26	0	1.99698590566273	0.689	0.166	0	Astrocyte_NSC
1545	St3gal4	0	1.98831949405153	0.684	0.234	0	Astrocyte_NSC
1546	Dtna	0	1.98468914700216	0.919	0.768	0	Astrocyte_NSC
1547	Nckap5	0	1.94172421135493	0.9	0.442	0	Astrocyte_NSC
1548	Trps1	0	1.92574356582105	0.947	0.509	0	Astrocyte_NSC
1549	Pard3b	0	1.91595127286195	0.802	0.261	0	Astrocyte_NSC
1550	Rfx4	0	1.91197434103225	0.596	0.043	0	Astrocyte_NSC
1551	Slc4a4	1.59905059533381e-236	1.88064728570255	0.827	0.494	3.66998102135062e-232	Astrocyte_NSC
1552	mt-Co1	1.08022263333699e-84	1.84987957345671	0.883	0.895	2.47921896577173e-80	Astrocyte_NSC
1553	Nfia	0	1.84511160463098	0.99	0.797	0	Astrocyte_NSC
1554	Acsl3	9.34534167936685e-271	1.80636576205088	0.658	0.263	2.14484936883149e-266	Astrocyte_NSC
1555	Cpe	0	1.79833800789302	0.964	0.852	0	Astrocyte_NSC
1556	Hdac8	8.95539616769289e-237	1.79311410334652	0.831	0.648	2.05535297444719e-232	Astrocyte_NSC
1557	Plce1	0	1.78807610368477	0.58	0.121	0	Astrocyte_NSC
1558	Pla2g7	0	1.78712770650236	0.585	0.096	0	Astrocyte_NSC
1559	Gja1	0	1.75437122770082	0.545	0.089	0	Astrocyte_NSC
1560	Htra1	2.1853247134472e-273	1.73569523560912	0.504	0.133	5.01553874983268e-269	Astrocyte_NSC
1561	Syne1	1.82822572925433e-256	1.7296460023401	0.945	0.869	4.19596087121161e-252	Astrocyte_NSC
1562	Gldc	0	1.72960037422767	0.455	0.038	0	Astrocyte_NSC
1563	AC154683.1	0	1.72126798441835	0.553	0.11	0	Astrocyte_NSC
1564	mt-Nd4	2.24016362062711e-79	1.70830245897671	0.792	0.783	5.14139952570127e-75	Astrocyte_NSC
1565	Ddo	0	1.69194308157571	0.474	0.068	0	Astrocyte_NSC
1566	9530026P05Rik	2.21353191281997e-148	1.66294196951105	0.477	0.183	5.08027709311311e-144	Astrocyte_NSC
1567	Nxn	0	1.64677904347642	0.576	0.098	0	Astrocyte_NSC
1568	Adgrv1	9.51738349941128e-192	1.6456213002105	0.33	0.069	2.18433468694988e-187	Astrocyte_NSC
1569	Ptprt	0	1.64534552453137	0.848	0.345	0	Astrocyte_NSC
1570	Acsbg1	0	1.63807203888269	0.425	0.021	0	Astrocyte_NSC
1571	Fam20a	0	1.63138769892092	0.425	0.038	0	Astrocyte_NSC
1572	mt-Atp6	2.14958830423255e-97	1.61894057814905	0.948	0.925	4.93352011704412e-93	Astrocyte_NSC
1573	F3	0	1.6177516268463	0.434	0.054	0	Astrocyte_NSC
1574	Sash1	8.24601595255525e-251	1.61060971904105	0.685	0.296	1.89254312127096e-246	Astrocyte_NSC
1575	Arhgap5	7.41019301731243e-280	1.60513624250239	0.851	0.613	1.70071339940338e-275	Astrocyte_NSC
1576	Appl2	9.16468014768468e-290	1.60435708573472	0.596	0.186	2.10338574069511e-285	Astrocyte_NSC
1577	Bcl2	1.83552739797406e-270	1.59876969546132	0.55	0.162	4.21271893109026e-266	Astrocyte_NSC
1578	Fgfr3	0	1.59516801356508	0.447	0.038	0	Astrocyte_NSC
1579	Aqp4	0	1.59152280995765	0.433	0.077	0	Astrocyte_NSC
1580	Lhfp	9.20364420693518e-242	1.58412559141386	0.543	0.168	2.11232838193369e-237	Astrocyte_NSC
1581	Ttll8	0	1.57904989824816	0.423	0.009	0	Astrocyte_NSC
1582	Aldh1a1	1.40094724639381e-270	1.57724511278218	0.34	0.051	3.21531402519842e-266	Astrocyte_NSC
1583	Macf1	0	1.56983107020809	0.986	0.904	0	Astrocyte_NSC
1584	Arhgef4	6.72243391709517e-223	1.56942059778188	0.708	0.384	1.54286580831251e-218	Astrocyte_NSC
1585	Tmem47	0	1.56561585675686	0.519	0.119	0	Astrocyte_NSC
1586	mt-Cytb	3.37685467297124e-73	1.55082184712201	0.824	0.825	7.75021915993628e-69	Astrocyte_NSC
1587	Cst3	3.92346487876671e-192	1.54413681324629	0.79	0.562	9.00474424325748e-188	Astrocyte_NSC
1588	Agmo	0	1.54147999342459	0.469	0.075	0	Astrocyte_NSC
1589	Slco1c1	0	1.53931969619726	0.481	0.05	0	Astrocyte_NSC
1590	Acss1	1.20269826994502e-209	1.52803682854452	0.512	0.174	2.76031279935082e-205	Astrocyte_NSC
1591	Slc6a11	4.01836740192099e-230	1.52569052395826	0.439	0.115	9.22255502414887e-226	Astrocyte_NSC
1592	Grm3	3.01189588070681e-141	1.52567399644053	0.701	0.442	6.91260223581021e-137	Astrocyte_NSC
1593	Adk	2.2170716536238e-153	1.51740682664004	0.734	0.58	5.08840115223197e-149	Astrocyte_NSC
1594	Cables1	3.58644442884647e-222	1.51536859494917	0.425	0.108	8.23124860864554e-218	Astrocyte_NSC
1595	Dnah7b	2.01769707210457e-276	1.51071811669571	0.395	0.07	4.63081655018719e-272	Astrocyte_NSC
1596	mt-Co3	7.78811366151767e-101	1.50936225986225	0.948	0.941	1.78744996645492e-96	Astrocyte_NSC
1597	Glud1	2.41888982596287e-169	1.50255827799772	0.591	0.301	5.55159403956737e-165	Astrocyte_NSC
1598	Gabrb1	9.31590800759608e-294	1.49133223967387	0.981	0.884	2.13809404682338e-289	Astrocyte_NSC
1599	Atp13a4	0	1.48736518591978	0.38	0.019	0	Astrocyte_NSC
1600	Plcb4	1.03821748147603e-279	1.48614128604692	0.657	0.221	2.38281294173564e-275	Astrocyte_NSC
1601	Vcl	6.51636567035233e-145	1.48202562327938	0.562	0.301	1.49557108500256e-140	Astrocyte_NSC
1602	Tcf7l2	0	1.47726994431562	0.553	0.096	0	Astrocyte_NSC
1603	Ndrg2	2.37708260891654e-302	1.47246122747432	0.517	0.124	5.45564229572434e-298	Astrocyte_NSC
1604	Zfp521	0	1.47210724082439	0.575	0.121	0	Astrocyte_NSC
1605	Hepacam	0	1.46808825096047	0.561	0.12	0	Astrocyte_NSC
1606	Prdx6	1.64103795626809e-235	1.46603514424988	0.534	0.176	3.76634621343088e-231	Astrocyte_NSC
1607	4930488L21Rik	3.57319682515561e-207	1.45661035571883	0.407	0.106	8.20084403341465e-203	Astrocyte_NSC
1608	Eps8	8.05092814024632e-244	1.45389554505073	0.532	0.157	1.84776851746793e-239	Astrocyte_NSC
1609	Glul	6.20125991146157e-193	1.44433642420821	0.556	0.217	1.42325116227954e-188	Astrocyte_NSC
1610	Myo6	1.33488889110175e-148	1.43920344226167	0.667	0.427	3.06370349396763e-144	Astrocyte_NSC
1611	Nrxn1	5.2372606020918e-176	1.43199607925779	0.97	0.971	1.20200368078609e-171	Astrocyte_NSC
1612	Cspg5	1.83270028408455e-135	1.42906091098709	0.556	0.294	4.20623042200244e-131	Astrocyte_NSC
1613	Slc7a11	0	1.42759611396713	0.384	0.051	0	Astrocyte_NSC
1614	Ttyh1	1.07229009678479e-153	1.42531549956513	0.603	0.347	2.46101300113078e-149	Astrocyte_NSC
1615	Tprkb	1.14956923860486e-212	1.4197728077169	0.454	0.132	2.63837635952202e-208	Astrocyte_NSC
1616	Dock1	3.78599361132278e-281	1.41765553700996	0.698	0.231	8.68923393734691e-277	Astrocyte_NSC
1617	Wwc1	6.25701295080665e-122	1.41740846989343	0.612	0.42	1.43604704233963e-117	Astrocyte_NSC
1618	Gm4876	7.08655060684986e-271	1.40299622975129	0.5	0.115	1.62643422977811e-266	Astrocyte_NSC
1619	Gpc6	0	1.40165738345244	0.854	0.312	0	Astrocyte_NSC
1620	Gli2	0	1.39695491166188	0.39	0.02	0	Astrocyte_NSC
1621	Bcan	7.39290675102618e-222	1.38149787151563	0.445	0.12	1.69674602842802e-217	Astrocyte_NSC
1622	Csgalnact1	1.15946921893804e-170	1.381342195675	0.647	0.342	2.6610978043847e-166	Astrocyte_NSC
1623	Prdm16	0	1.38060087340434	0.51	0.069	0	Astrocyte_NSC
1624	mt-Co2	1.80729100859282e-81	1.37899464815003	0.891	0.881	4.14791359382138e-77	Astrocyte_NSC
1625	Gnao1	2.68543449661336e-172	1.37825175400929	0.841	0.76	6.16334071317733e-168	Astrocyte_NSC
1626	Palld	0	1.37822952426265	0.358	0.035	0	Astrocyte_NSC
1627	Gsap	7.49225070304885e-266	1.36737823685492	0.398	0.074	1.71954645885674e-261	Astrocyte_NSC
1628	Ttc28	2.38564857294582e-146	1.36041252926705	0.626	0.347	5.47530203976795e-142	Astrocyte_NSC
1629	Egfr	0	1.35215094525627	0.409	0.063	0	Astrocyte_NSC
1630	Gm35188	6.20255016579817e-149	1.35047768729012	0.659	0.416	1.42354728855234e-144	Astrocyte_NSC
1631	Fmn2	1.23443220056814e-266	1.34548876954209	0.906	0.74	2.83314534352394e-262	Astrocyte_NSC
1632	Fgd6	0	1.34275049015281	0.398	0.042	0	Astrocyte_NSC
1633	Lrig1	4.46657035324714e-265	1.3394270605381	0.365	0.063	1.02512256177375e-260	Astrocyte_NSC
1634	Sugct	6.41967050915581e-209	1.31517805137056	0.363	0.079	1.47337857855635e-204	Astrocyte_NSC
1635	Nnat	2.24651044627662e-81	1.3151662433016	0.596	0.457	5.15596612524946e-77	Astrocyte_NSC
1636	Clu	3.62998276765373e-149	1.31218056279636	0.508	0.224	8.33117345004208e-145	Astrocyte_NSC
1637	Shroom3	8.41102088530009e-169	1.31027163381027	0.314	0.068	1.93041340338522e-164	Astrocyte_NSC
1638	Stox2	6.85587370860157e-251	1.30388191942229	0.927	0.792	1.57349157486115e-246	Astrocyte_NSC
1639	Dbx2	2.21293959375953e-278	1.29783000801852	0.345	0.053	5.07891766163749e-274	Astrocyte_NSC
1640	Gramd3	0	1.29198972301598	0.448	0.062	0	Astrocyte_NSC
1641	Glis3	4.72497799455865e-216	1.29013190152347	0.834	0.364	1.08442969953116e-211	Astrocyte_NSC
1642	Pnpla7	4.14609900319948e-130	1.28764019544032	0.539	0.279	9.51571182224314e-126	Astrocyte_NSC
1643	Eya4	0	1.2835065588619	0.363	0.049	0	Astrocyte_NSC
1644	Ugp2	2.27464988067055e-146	1.28010320870215	0.503	0.221	5.22054894112698e-142	Astrocyte_NSC
1645	Daam2	1.12630171001904e-227	1.27826341109988	0.488	0.124	2.58497505466471e-223	Astrocyte_NSC
1646	Myo10	9.18077622285605e-213	1.27104111698721	0.455	0.128	2.10707995090769e-208	Astrocyte_NSC
1647	Unc13c	4.85444052132781e-73	1.26903201718859	0.301	0.121	1.11414264404995e-68	Astrocyte_NSC
1648	Maml2	2.65404934563227e-245	1.26844464092527	0.966	0.574	6.09130865316061e-241	Astrocyte_NSC
1649	Ston2	2.38578586452649e-177	1.2623865219149	0.542	0.216	5.47561713767475e-173	Astrocyte_NSC
1650	Ddah1	1.75460562166331e-144	1.2590215434284	0.439	0.165	4.02699536227946e-140	Astrocyte_NSC
1651	Camk2g	1.54164410204024e-104	1.25825152052908	0.598	0.423	3.53822737859256e-100	Astrocyte_NSC
1652	Prkd1	1.10349229005703e-140	1.25662609227092	0.73	0.475	2.53262515490988e-136	Astrocyte_NSC
1653	Iqck	2.69719397857755e-203	1.25620365878957	0.314	0.06	6.19032990023334e-199	Astrocyte_NSC
1654	Rgma	7.86075640586865e-259	1.25607997585446	0.434	0.093	1.80412220271091e-254	Astrocyte_NSC
1655	Pdgfd	2.48150474951954e-248	1.25419559400381	0.335	0.05	5.69530155062229e-244	Astrocyte_NSC
1656	Eps15	2.31126147138229e-142	1.25343507845932	0.668	0.437	5.3045762029695e-138	Astrocyte_NSC
1657	Pygb	3.91338361964597e-148	1.25257740183608	0.598	0.341	8.98160674544946e-144	Astrocyte_NSC
1658	Ptch1	6.85137493278984e-96	1.25092410646816	0.456	0.243	1.5724590608246e-91	Astrocyte_NSC
1659	Nim1k	1.14254765270362e-107	1.24763959056856	0.448	0.221	2.62226111772007e-103	Astrocyte_NSC
1660	Id4	1.9002269896634e-295	1.24651946899046	0.367	0.056	4.36121096397647e-291	Astrocyte_NSC
1661	9430041J12Rik	6.8556472855276e-281	1.24617783436225	0.341	0.051	1.57343960850144e-276	Astrocyte_NSC
1662	Ddhd1	1.01350943059334e-95	1.23650868792034	0.605	0.463	2.32610549415478e-91	Astrocyte_NSC
1663	Wwtr1	2.85339716619767e-303	1.23155401439727	0.398	0.063	6.54883183614027e-299	Astrocyte_NSC
1664	mt-Nd2	8.76729681230627e-63	1.22767624478116	0.741	0.726	2.01218229139241e-58	Astrocyte_NSC
1665	Asrgl1	5.3905857169276e-172	1.21735131798317	0.463	0.16	1.23719332789205e-167	Astrocyte_NSC
1666	Gm40578	0	1.21566500445106	0.359	0.049	0	Astrocyte_NSC
1667	Cachd1	1.15836960048502e-123	1.21308243924773	0.56	0.3	2.65857407007317e-119	Astrocyte_NSC
1668	Serpine2	1.17724450929611e-161	1.21280813493481	0.486	0.183	2.7018938732855e-157	Astrocyte_NSC
1669	Zeb1	3.6002467799099e-158	1.20724591446304	0.799	0.645	8.26292638457121e-154	Astrocyte_NSC
1670	Slc38a1	1.15425779572417e-15	1.20630845252666	0.373	0.355	2.64913706696653e-11	Astrocyte_NSC
1671	Plekhg1	2.09770933881097e-185	1.20369268592305	0.547	0.189	4.81445270350506e-181	Astrocyte_NSC
1672	Fhit	4.2064206126912e-77	1.20190911527336	0.648	0.552	9.65415594818757e-73	Astrocyte_NSC
1673	Slc25a18	0	1.20015380721604	0.36	0.038	0	Astrocyte_NSC
1674	Pacrg	4.33571735439447e-97	1.19516814348295	0.674	0.524	9.95090490007074e-93	Astrocyte_NSC
1675	Tmem164	1.77387127910701e-127	1.19498515861006	0.49	0.22	4.07121197267849e-123	Astrocyte_NSC
1676	Itpkb	1.11181015642164e-145	1.19038325565282	0.424	0.148	2.55171549000332e-141	Astrocyte_NSC
1677	Ntsr2	7.26282887559915e-228	1.18568896758895	0.36	0.072	1.66689185523876e-223	Astrocyte_NSC
1678	Clybl	5.54707780142737e-122	1.18477342835651	0.505	0.252	1.2731098262056e-117	Astrocyte_NSC
1679	Eya1	2.25806573936369e-155	1.1791586208917	0.434	0.145	5.1824866784136e-151	Astrocyte_NSC
1680	Kank1	2.59216362461756e-231	1.16620540800486	0.378	0.073	5.94927473485975e-227	Astrocyte_NSC
1681	Fgfr1	3.51168818164878e-120	1.1661503607407	0.551	0.308	8.05967554570212e-116	Astrocyte_NSC
1682	Utrn	6.84379234467464e-253	1.15581862250006	0.634	0.199	1.57071878102628e-248	Astrocyte_NSC
1683	Mgll	4.89912021499253e-55	1.15242635157992	0.509	0.398	1.12439708054294e-50	Astrocyte_NSC
1684	Irak2	1.4490727660935e-202	1.1508959826352	0.333	0.066	3.32576690546119e-198	Astrocyte_NSC
1685	Slc27a1	5.56018583066537e-122	1.1331865978485	0.407	0.163	1.27611824999601e-117	Astrocyte_NSC
1686	B3galt1	5.78595924260381e-165	1.13283050569215	0.93	0.905	1.32793550577e-160	Astrocyte_NSC
1687	Fads2	1.89034465468228e-248	1.13067001257812	0.355	0.064	4.3385300169613e-244	Astrocyte_NSC
1688	Clmn	4.43577734342398e-144	1.12965259032454	0.654	0.361	1.01805525808924e-139	Astrocyte_NSC
1689	Wwox	5.12483973089323e-75	1.12778114256057	0.706	0.622	1.17620196663731e-70	Astrocyte_NSC
1690	Itpr2	8.88754894995401e-175	1.12773487067193	0.448	0.135	2.03978135950394e-170	Astrocyte_NSC
1691	E130114P18Rik	3.68851399096619e-246	1.11783636368033	0.372	0.069	8.4655084606665e-242	Astrocyte_NSC
1692	Mid1	1.05577492905922e-119	1.11460961201475	0.414	0.161	2.42310903968381e-115	Astrocyte_NSC
1693	Phkb	2.12924257900318e-96	1.11203120094247	0.602	0.424	4.88682464307019e-92	Astrocyte_NSC
1694	Add3	4.62621686516513e-74	1.10205937069907	0.64	0.548	1.06176303272405e-69	Astrocyte_NSC
1695	Slc7a2	0	1.10173563302914	0.315	0.028	0	Astrocyte_NSC
1696	Lpp	1.62890019264252e-137	1.10096807263797	0.721	0.512	3.73848883213385e-133	Astrocyte_NSC
1697	Ghr	6.61949445179853e-66	1.09926199878141	0.482	0.314	1.51924017163228e-61	Astrocyte_NSC
1698	Mmd2	4.81172806867182e-81	1.09757548989043	0.51	0.337	1.10433970904087e-76	Astrocyte_NSC
1699	Bcar3	4.43137944287767e-245	1.08683679962218	0.314	0.048	1.01704589593485e-240	Astrocyte_NSC
1700	Pbx1	5.43868002004137e-167	1.08257776061921	0.954	0.871	1.24823145139969e-162	Astrocyte_NSC
1701	Ptn	1.77771328978985e-114	1.07992057243023	0.668	0.435	4.08002977139669e-110	Astrocyte_NSC
1702	Pdlim5	2.53535816646963e-179	1.07975883100962	0.489	0.161	5.81890052786446e-175	Astrocyte_NSC
1703	Ccdc141	4.32355874903403e-284	1.07727469219226	0.384	0.06	9.922999684908e-280	Astrocyte_NSC
1704	CT025619.2	5.18269587139213e-124	1.07626470506027	0.606	0.361	1.18948052944321e-119	Astrocyte_NSC
1705	Ntrk2	5.10584088013779e-168	1.07352366379176	0.892	0.8	1.17184154040042e-163	Astrocyte_NSC
1706	Gpm6b	2.08370429127669e-149	1.07214709814875	0.923	0.896	4.78230971890912e-145	Astrocyte_NSC
1707	Gulp1	5.0116237621103e-193	1.06977933239606	0.379	0.088	1.15021776964193e-188	Astrocyte_NSC
1708	Cep85l	2.53505287800826e-60	1.06729513338526	0.521	0.405	5.81819986031675e-56	Astrocyte_NSC
1709	Eda	2.67936782055495e-52	1.06724167960568	0.444	0.3	6.14941708495566e-48	Astrocyte_NSC
1710	Mcc	4.09678829956756e-73	1.06547919650249	0.469	0.278	9.40253882633751e-69	Astrocyte_NSC
1711	Gpr37l1	1.53633414674688e-206	1.06370803010288	0.359	0.077	3.52604050019877e-202	Astrocyte_NSC
1712	Ptpn13	1.31154187619341e-192	1.05725740587108	0.388	0.096	3.01011976005149e-188	Astrocyte_NSC
1713	Adamts9	2.06029117250188e-107	1.05396179529467	0.304	0.097	4.72857427000907e-103	Astrocyte_NSC
1714	Atp1b2	1.97995696596104e-118	1.05128085480179	0.391	0.15	4.54419923257719e-114	Astrocyte_NSC
1715	Grk3	5.47317170003485e-55	1.05088620446024	0.476	0.353	1.256147636875e-50	Astrocyte_NSC
1716	Ccnd3	1.17254722929561e-174	1.04766431407354	0.405	0.109	2.69111314595635e-170	Astrocyte_NSC
1717	Tcf7l1	1.11024814302247e-260	1.04700441081315	0.336	0.049	2.54813051305088e-256	Astrocyte_NSC
1718	Itga6	1.34397210853388e-129	1.04668643607812	0.369	0.122	3.0845503862961e-125	Astrocyte_NSC
1719	Ctnnd2	1.55066815249065e-149	1.04361742667897	0.945	0.896	3.55893847678128e-145	Astrocyte_NSC
1720	Notch1	2.98140330043158e-293	1.04245565891606	0.332	0.043	6.84261871482052e-289	Astrocyte_NSC
1721	Fam184a	1.10514599111424e-71	1.04130933755939	0.485	0.32	2.5364205642063e-67	Astrocyte_NSC
1722	Slc6a1	4.13898268466094e-103	1.04094472278654	0.504	0.26	9.49937915956533e-99	Astrocyte_NSC
1723	Pbxip1	1.50244591264555e-286	1.04052717058709	0.318	0.04	3.44826361411281e-282	Astrocyte_NSC
1724	Spire1	8.2732142422199e-89	1.03671317524642	0.68	0.608	1.89878540073189e-84	Astrocyte_NSC
1725	Zhx2	8.14508991071012e-93	1.03539223606918	0.518	0.313	1.86937958540708e-88	Astrocyte_NSC
1726	Gm11266	4.03006158005253e-171	1.02938302483435	0.337	0.082	9.24939433237855e-167	Astrocyte_NSC
1727	Rftn2	2.1344912323807e-256	1.02786769436416	0.304	0.041	4.89887082743693e-252	Astrocyte_NSC
1728	Znrf3	7.5842032257568e-91	1.02390021437909	0.612	0.436	1.74065048234344e-86	Astrocyte_NSC
1729	Mapk4	8.87094784671621e-81	1.02276081992213	0.614	0.446	2.03597124029984e-76	Astrocyte_NSC
1730	Hacd2	3.72605652780219e-56	1.02264893324197	0.491	0.377	8.5516723369588e-52	Astrocyte_NSC
1731	Qk	5.41604063292576e-231	1.02243611289626	0.954	0.765	1.24303548566279e-226	Astrocyte_NSC
1732	Lix1	5.47844639372784e-56	1.01880862362673	0.377	0.226	1.25735823182448e-51	Astrocyte_NSC
1733	Mgat5	7.104055527006e-47	1.01844009097284	0.572	0.517	1.63045178400315e-42	Astrocyte_NSC
1734	Cdc14a	1.08361636259411e-184	1.01151138986814	0.308	0.06	2.48700791378973e-180	Astrocyte_NSC
1735	Sft2d1	1.06477139876796e-27	1.01043886436642	0.305	0.208	2.44375683731235e-23	Astrocyte_NSC
1736	Arap2	7.99419282843948e-99	1.0102738296642	0.594	0.369	1.83474719605515e-94	Astrocyte_NSC
1737	Sh3pxd2b	1.56405042889094e-211	1.00957255946446	0.311	0.056	3.5896521393476e-207	Astrocyte_NSC
1738	Rapgef3	1.80142603723291e-208	1.00943058598341	0.31	0.055	4.13445289805326e-204	Astrocyte_NSC
1739	Peli2	1.77359064671014e-111	1.00429144455637	0.443	0.195	4.07056789326444e-107	Astrocyte_NSC
1740	Cdh20	6.39995210441394e-98	1.00090963090696	0.562	0.29	1.46885300748404e-93	Astrocyte_NSC
1741	Lgr4	1.88893844414598e-65	0.990579776485558	0.448	0.284	4.33530262315945e-61	Astrocyte_NSC
1742	Mlc1	1.46298341107946e-268	0.989713637868981	0.323	0.046	3.35769322676847e-264	Astrocyte_NSC
1743	Cdh19	9.31117844465717e-155	0.984772734880554	0.43	0.125	2.13700856483327e-150	Astrocyte_NSC
1744	Megf10	3.43497272159821e-196	0.980370560600219	0.369	0.079	7.88360589334006e-192	Astrocyte_NSC
1745	Abca1	1.14134006755676e-126	0.979391380067104	0.415	0.153	2.61948958904951e-122	Astrocyte_NSC
1746	Igdcc4	2.88326436704794e-81	0.976673269422161	0.331	0.142	6.61738004881173e-77	Astrocyte_NSC
1747	Pcsk6	1.10763112727957e-204	0.975154768366865	0.331	0.062	2.54212420021935e-200	Astrocyte_NSC
1748	mt-Nd5	2.10545702407999e-27	0.968075127764776	0.356	0.266	4.83223441596597e-23	Astrocyte_NSC
1749	Psd2	2.85848372139398e-171	0.967557079894049	0.316	0.071	6.56050598897133e-167	Astrocyte_NSC
1750	Rasa2	3.34322387170245e-65	0.967519652527002	0.529	0.399	7.6730331079443e-61	Astrocyte_NSC
1751	Adhfe1	2.87663834374957e-258	0.967245717887944	0.309	0.043	6.60217266273963e-254	Astrocyte_NSC
1752	Crlf3	2.56464391610359e-82	0.964726634468226	0.403	0.197	5.88611425184934e-78	Astrocyte_NSC
1753	Zhx3	7.32711601896191e-42	0.96411793733524	0.518	0.455	1.68164639751195e-37	Astrocyte_NSC
1754	Antxr1	1.47752272312994e-87	0.958607239035587	0.354	0.146	3.39106240185553e-83	Astrocyte_NSC
1755	Garem1	3.54066673542523e-63	0.957295905000418	0.637	0.564	8.12618422447444e-59	Astrocyte_NSC
1756	Il18	1.50055196414282e-121	0.957039090811048	0.355	0.116	3.44391681290419e-117	Astrocyte_NSC
1757	Slc15a2	1.86226593297518e-106	0.956533099593306	0.355	0.131	4.27408654277133e-102	Astrocyte_NSC
1758	5031425E22Rik	1.27439831258156e-70	0.953111120744477	0.632	0.558	2.92487156720594e-66	Astrocyte_NSC
1759	Pcdh7	9.51248156143071e-85	0.941419864520557	0.768	0.638	2.18320964316396e-80	Astrocyte_NSC
1760	Cpq	5.41593864360216e-116	0.941150196122203	0.358	0.118	1.24301207809313e-111	Astrocyte_NSC
1761	Mtss1l	9.27862255486892e-108	0.937046294602777	0.365	0.138	2.12953666256797e-103	Astrocyte_NSC
1762	Arhgap42	2.88233115681575e-114	0.933521391079419	0.401	0.159	6.61523823800782e-110	Astrocyte_NSC
1763	Scg3	4.07377619142972e-58	0.932058905008277	0.384	0.228	9.34972373695034e-54	Astrocyte_NSC
1764	Ckb	3.49923305795891e-80	0.928246668027991	0.665	0.571	8.0310897913215e-76	Astrocyte_NSC
1765	Gna13	3.28137180948936e-80	0.926123713722304	0.363	0.168	7.53107643995904e-76	Astrocyte_NSC
1766	Sdc2	5.64508565243279e-60	0.920757147999052	0.369	0.202	1.29560360808985e-55	Astrocyte_NSC
1767	Zfp36l1	6.46879903029169e-178	0.913331431804832	0.309	0.062	1.48465406544225e-173	Astrocyte_NSC
1768	Ahcyl1	5.03375029889755e-49	0.908481425135307	0.553	0.491	1.15529603109998e-44	Astrocyte_NSC
1769	Mt1	4.58246245858703e-59	0.905528510961269	0.388	0.22	1.05172095887031e-54	Astrocyte_NSC
1770	Epb41l5	8.5229925210059e-115	0.901718821317766	0.309	0.095	1.95611201349607e-110	Astrocyte_NSC
1771	Alms1	8.83789850829501e-59	0.901589310544654	0.401	0.24	2.02838608663879e-54	Astrocyte_NSC
1772	Son	3.90496226249948e-113	0.898871552774072	0.796	0.761	8.96227888866255e-109	Astrocyte_NSC
1773	Scd2	5.95510543567708e-69	0.8986536902698	0.597	0.456	1.36675624854225e-64	Astrocyte_NSC
1774	Gm42418	2.07354103828091e-262	0.895021731135711	1	0.999	4.75898403695853e-258	Astrocyte_NSC
1775	Gm48747	6.74574349896565e-36	0.894901252024179	0.459	0.397	1.54821559044761e-31	Astrocyte_NSC
1776	Dgkb	1.09742097780082e-80	0.887000947540282	0.844	0.778	2.51869088615065e-76	Astrocyte_NSC
1777	Aldoc	3.14095344466107e-81	0.886933283895976	0.352	0.155	7.20880225084162e-77	Astrocyte_NSC
1778	Meis2	6.24493215712275e-63	0.886169015735295	0.481	0.286	1.43327437938124e-58	Astrocyte_NSC
1779	2610035D17Rik	1.04447989505893e-48	0.881846413729207	0.576	0.507	2.39718580714975e-44	Astrocyte_NSC
1780	Shc3	1.50919810183924e-36	0.881736485683357	0.403	0.297	3.46376056353124e-32	Astrocyte_NSC
1781	Tmtc2	2.45964032757399e-78	0.880024862043649	0.553	0.331	5.64512051581506e-74	Astrocyte_NSC
1782	Ccdc191	4.56804964775649e-42	0.873084023581836	0.333	0.2	1.04841307465659e-37	Astrocyte_NSC
1783	Tle4	2.59519667571035e-73	0.870803688342983	0.621	0.476	5.95623589042282e-69	Astrocyte_NSC
1784	Arhgef12	3.3446583690128e-76	0.868205957895177	0.733	0.714	7.67632542272127e-72	Astrocyte_NSC
1785	Atl2	7.60547057750462e-44	0.866020848243874	0.358	0.226	1.74553155224309e-39	Astrocyte_NSC
1786	Trp53bp2	2.20159896933105e-100	0.863435864520101	0.319	0.11	5.05288979451169e-96	Astrocyte_NSC
1787	Aff1	1.09819016317701e-77	0.862005307986705	0.339	0.147	2.52045624350755e-73	Astrocyte_NSC
1788	Sumo1	1.79000227262874e-49	0.859024547346097	0.548	0.475	4.10823421591022e-45	Astrocyte_NSC
1789	Samd4	2.18359481779205e-66	0.858198722033808	0.448	0.246	5.01156846631454e-62	Astrocyte_NSC
1790	Gm48742	7.87301724047704e-53	0.857946263698768	0.365	0.202	1.80693618686189e-48	Astrocyte_NSC
1791	Hivep3	4.49585259902762e-52	0.855368519692415	0.731	0.756	1.03184313000283e-47	Astrocyte_NSC
1792	Notch2	8.51878801254936e-91	0.849975012703998	0.356	0.14	1.9551470367602e-86	Astrocyte_NSC
1793	Magi3	2.48537639145494e-38	0.849123872022772	0.537	0.453	5.70418735602824e-34	Astrocyte_NSC
1794	Tmcc3	1.097341447081e-71	0.848439240453735	0.604	0.441	2.51850835519561e-67	Astrocyte_NSC
1795	Ctnna1	3.07328134815403e-71	0.848202698128162	0.384	0.187	7.0534880221483e-67	Astrocyte_NSC
1796	Lrmda	1.23285721354681e-136	0.845477734424571	0.402	0.122	2.82953059081128e-132	Astrocyte_NSC
1797	Tulp3	2.18030119119836e-41	0.832116244083185	0.455	0.359	5.00400926391937e-37	Astrocyte_NSC
1798	Zmiz1	9.15264570060454e-50	0.827006875592543	0.48	0.343	2.10062371474575e-45	Astrocyte_NSC
1799	Fut9	9.65491465849281e-63	0.824060667615	0.729	0.692	2.21589946327069e-58	Astrocyte_NSC
1800	Igsf11	2.18983652037688e-55	0.822099921514424	0.459	0.302	5.02589379791697e-51	Astrocyte_NSC
1801	Usp53	2.43302084478528e-33	0.811312339528304	0.348	0.24	5.58402614086669e-29	Astrocyte_NSC
1802	Wdpcp	4.7799653126949e-24	0.810565354591521	0.406	0.346	1.09704983891661e-19	Astrocyte_NSC
1803	Pde8b	1.47350074884967e-36	0.803269172032025	0.605	0.592	3.38183156868488e-32	Astrocyte_NSC
1804	Cadm1	3.88280629912953e-101	0.795297457823901	0.946	0.895	8.91142873713219e-97	Astrocyte_NSC
1805	Foxo1	1.02045271220527e-50	0.792986272189137	0.461	0.307	2.34204101978231e-46	Astrocyte_NSC
1806	Adamts6	5.17072780929132e-64	0.791462775269283	0.314	0.136	1.18673373951045e-59	Astrocyte_NSC
1807	Itgb8	7.0788235229948e-63	0.78932488816486	0.386	0.202	1.62466078676254e-58	Astrocyte_NSC
1808	Rnf180	5.61216093811112e-31	0.784571897261054	0.394	0.298	1.28804705690588e-26	Astrocyte_NSC
1809	Ppargc1a	3.41836973894718e-31	0.782558977843455	0.487	0.425	7.84550038785767e-27	Astrocyte_NSC
1810	mt-Nd1	2.97133599224248e-34	0.782368823491884	0.708	0.71	6.81951323579571e-30	Astrocyte_NSC
1811	Cnn3	3.43294674245466e-66	0.780463220129643	0.306	0.134	7.87895606860769e-62	Astrocyte_NSC
1812	Cdh10	1.09288596887474e-40	0.778935586298905	0.681	0.624	2.5082825871644e-36	Astrocyte_NSC
1813	Ckap5	9.72119565283411e-62	0.778676441369964	0.636	0.576	2.23111161428196e-57	Astrocyte_NSC
1814	Gpm6a	8.86384885625947e-96	0.777598293656367	0.953	0.95	2.03434195100011e-91	Astrocyte_NSC
1815	Bach2	2.46113197042209e-55	0.775882222574325	0.635	0.518	5.64854398531573e-51	Astrocyte_NSC
1816	Bmp2k	3.02559122082042e-93	0.77587390029241	0.378	0.15	6.94403441090494e-89	Astrocyte_NSC
1817	Gk	2.52859412352728e-28	0.772794053491116	0.392	0.316	5.80337637290746e-24	Astrocyte_NSC
1818	Rreb1	1.40322668831191e-60	0.769826365856327	0.433	0.255	3.22054557234466e-56	Astrocyte_NSC
1819	Tspan9	4.14905923740479e-58	0.769542598358944	0.398	0.222	9.52250585576774e-54	Astrocyte_NSC
1820	Cuedc1	9.60627530076741e-49	0.769305700995477	0.41	0.259	2.20473624427913e-44	Astrocyte_NSC
1821	Cd81	1.01454580444337e-45	0.766504819620923	0.499	0.376	2.32848407577797e-41	Astrocyte_NSC
1822	Dbi	4.86368399285147e-46	0.764520485445488	0.334	0.184	1.11626411319934e-41	Astrocyte_NSC
1823	2210408I21Rik	1.58405828355833e-07	0.763908188331542	0.542	0.648	0.00363557216659471	Astrocyte_NSC
1824	Shroom2	4.48888201018558e-56	0.763889976732783	0.323	0.16	1.03024331015769e-51	Astrocyte_NSC
1825	Plekha7	8.28642468734975e-36	0.761340422375683	0.333	0.21	1.90181732999364e-31	Astrocyte_NSC
1826	Efr3b	7.8130290636867e-22	0.761332622900252	0.414	0.354	1.79316830040673e-17	Astrocyte_NSC
1827	Lrrc58	1.95933304453638e-29	0.761011926776389	0.42	0.341	4.49686527051544e-25	Astrocyte_NSC
1828	Pcdh10	5.91452293504549e-33	0.752963612048551	0.401	0.295	1.35744215882229e-28	Astrocyte_NSC
1829	Kcnn2	1.46174986377116e-40	0.751698420565171	0.668	0.605	3.35486211234119e-36	Astrocyte_NSC
1830	Cfap77	7.32553933887032e-34	0.751113936111734	0.37	0.258	1.68128453366413e-29	Astrocyte_NSC
1831	C130071C03Rik	2.93372546502088e-52	0.743123528202059	0.746	0.732	6.73319331476942e-48	Astrocyte_NSC
1832	Cmss1	3.891775243274e-103	0.742151398217947	0.857	0.847	8.93201336083816e-99	Astrocyte_NSC
1833	Mfn1	3.60481095273648e-32	0.732258746032135	0.417	0.328	8.27340161762549e-28	Astrocyte_NSC
1834	Cpeb4	7.28272364060022e-25	0.732202306703419	0.634	0.714	1.67145790275416e-20	Astrocyte_NSC
1835	Neat1	1.43984585797299e-112	0.731136777993315	0.392	0.131	3.30459022863381e-108	Astrocyte_NSC
1836	Rgs6	4.00791660529755e-20	0.730229806138193	0.365	0.271	9.1985694008184e-16	Astrocyte_NSC
1837	Wasf3	1.66199114237016e-19	0.720116114314842	0.416	0.391	3.81443587085376e-15	Astrocyte_NSC
1838	Lsamp	1.41799233934402e-64	0.716222494969848	0.988	0.992	3.25443421802845e-60	Astrocyte_NSC
1839	Bmpr1a	2.00029609165042e-29	0.715225395455284	0.497	0.455	4.59087955994688e-25	Astrocyte_NSC
1840	Ptprm	1.43661031246029e-152	0.714866973006109	0.602	0.232	3.29716432812761e-148	Astrocyte_NSC
1841	Myo1e	1.71722432915206e-86	0.714001412958259	0.311	0.107	3.94120155783688e-82	Astrocyte_NSC
1842	Pantr1	1.0428573217291e-22	0.710255584445617	0.322	0.237	2.39346183910047e-18	Astrocyte_NSC
1843	Acsl6	2.43191042481005e-16	0.709572998499251	0.358	0.319	5.58147761598155e-12	Astrocyte_NSC
1844	Ivd	3.69681624716262e-24	0.70845775691919	0.36	0.282	8.48456296886293e-20	Astrocyte_NSC
1845	Pcgf5	6.14035703200197e-24	0.70756619414078	0.39	0.317	1.40927334241477e-19	Astrocyte_NSC
1846	Pik3r1	3.90254538975996e-33	0.701626273819269	0.467	0.362	8.95673192403807e-29	Astrocyte_NSC
1847	Sox5	1.72570828858817e-109	0.699569989725563	0.789	0.462	3.96067309313871e-105	Astrocyte_NSC
1848	Zbtb20	1.28720197972423e-142	0.698594762478292	1	0.956	2.95425726366508e-138	Astrocyte_NSC
1849	Rab30	2.62047946948499e-22	0.696651951719021	0.479	0.46	6.014262430415e-18	Astrocyte_NSC
1850	Carmil1	1.18268672233701e-34	0.68638940110309	0.557	0.5	2.71438429643567e-30	Astrocyte_NSC
1851	Fgfr2	6.62969871610732e-88	0.68313149680188	0.874	0.888	1.52158215233379e-83	Astrocyte_NSC
1852	Tsga10	0.00278869927335455	0.682545899477137	0.35	0.405	1	Astrocyte_NSC
1853	Ptpn4	2.04267772152903e-32	0.680825410945556	0.593	0.592	4.68814963868127e-28	Astrocyte_NSC
1854	4930402H24Rik	1.24749007565995e-105	0.679877703077241	0.917	0.899	2.86311447264715e-101	Astrocyte_NSC
1855	Caskin1	4.66419182973846e-16	0.672981955578003	0.306	0.251	1.07047866684327e-11	Astrocyte_NSC
1856	Hnrnpa2b1	4.82412337084368e-49	0.672406107343565	0.662	0.659	1.10718455484233e-44	Astrocyte_NSC
1857	Dnal1	0.000195443939278031	0.672157373568344	0.314	0.339	1	Astrocyte_NSC
1858	Chd9	1.26093024313859e-83	0.670641884585629	0.847	0.847	2.89396100102737e-79	Astrocyte_NSC
1859	Chpt1	1.19862858456252e-13	0.670080676133641	0.437	0.446	2.75097246442944e-09	Astrocyte_NSC
1860	Mdga2	1.01538033256429e-42	0.669832708906713	0.912	0.956	2.33039940126831e-38	Astrocyte_NSC
1861	Rhoq	3.01302267783126e-31	0.6673834658494	0.309	0.194	6.91518834789053e-27	Astrocyte_NSC
1862	Afg1l	5.15829835670473e-17	0.667265120099995	0.356	0.309	1.1838810558473e-12	Astrocyte_NSC
1863	Slc35d1	1.28066984098434e-21	0.666725165802599	0.304	0.223	2.93926535204316e-17	Astrocyte_NSC
1864	St6gal1	2.71069854610255e-55	0.665028968892318	0.433	0.244	6.22132423315997e-51	Astrocyte_NSC
1865	Phyhipl	2.846780697407e-13	0.660182543102561	0.404	0.385	6.5336463786188e-09	Astrocyte_NSC
1866	Tnik	2.10263605408797e-52	0.659216306672578	0.871	0.868	4.82576000773729e-48	Astrocyte_NSC
1867	Ppp2r5a	3.18500535525042e-24	0.654900408729903	0.38	0.299	7.30990579083525e-20	Astrocyte_NSC
1868	Sorbs1	1.65277458944313e-60	0.654571045061756	0.853	0.812	3.79328296023092e-56	Astrocyte_NSC
1869	Kcnn3	2.04458490007668e-23	0.653792831673987	0.315	0.229	4.69252680416598e-19	Astrocyte_NSC
1870	Mxi1	3.35248199467443e-21	0.650139661518192	0.37	0.295	7.69428142597729e-17	Astrocyte_NSC
1871	Fermt2	8.21994720317849e-17	0.64530988698258	0.437	0.423	1.8865600826015e-12	Astrocyte_NSC
1872	Crtc3	4.96504969676985e-25	0.642693947905237	0.523	0.521	1.13952855590565e-20	Astrocyte_NSC
1873	Klf12	2.78157552812103e-54	0.641357772099473	0.748	0.678	6.38399399459058e-50	Astrocyte_NSC
1874	Pou2f1	3.9343227432539e-22	0.640543977688474	0.545	0.56	9.02966412804203e-18	Astrocyte_NSC
1875	Fnbp1	1.35652075346478e-86	0.638713066735979	0.749	0.654	3.11335078127701e-82	Astrocyte_NSC
1876	Fars2	3.52847928774976e-24	0.637154743773094	0.608	0.666	8.09821281331447e-20	Astrocyte_NSC
1877	Spred1	5.79812254654786e-20	0.634016795638281	0.476	0.456	1.3307271056582e-15	Astrocyte_NSC
1878	Kctd1	1.22375195336308e-18	0.632416840507629	0.457	0.432	2.80863310816361e-14	Astrocyte_NSC
1879	Hipk1	9.94830989444394e-08	0.632375322434947	0.326	0.32	0.00228323660387383	Astrocyte_NSC
1880	Psap	4.91481765938762e-45	0.631701817877736	0.658	0.636	1.12799980100605e-40	Astrocyte_NSC
1881	Cux1	4.30813167268123e-38	0.630329728144547	0.512	0.402	9.88759300197068e-34	Astrocyte_NSC
1882	Abat	6.66800200562192e-21	0.629283882820128	0.333	0.254	1.53037314031029e-16	Astrocyte_NSC
1883	Atp2a2	5.66603434360929e-46	0.6282656070807	0.731	0.77	1.30041154220177e-41	Astrocyte_NSC
1884	Nr2f1	7.45203940129838e-23	0.62636288969492	0.315	0.23	1.71031756299199e-18	Astrocyte_NSC
1885	Itm2b	5.54753113853303e-43	0.623746481036128	0.684	0.703	1.27321387160472e-38	Astrocyte_NSC
1886	Gng12	5.73170456567384e-21	0.623582277146951	0.377	0.299	1.3154835148678e-16	Astrocyte_NSC
1887	Nedd4	1.62553122332798e-49	0.621573555207289	0.711	0.732	3.73075671066006e-45	Astrocyte_NSC
1888	Wnk2	3.15391283720258e-17	0.621359273362644	0.502	0.53	7.23854535266365e-13	Astrocyte_NSC
1889	Tmsb4x	1.97093432726914e-91	0.620002326625182	0.923	0.927	4.52349137451541e-87	Astrocyte_NSC
1890	Ephb1	6.50476216609382e-14	0.615909421188708	0.403	0.353	1.49290796474019e-09	Astrocyte_NSC
1891	Tjp2	9.53956564655352e-63	0.615871172528079	0.303	0.126	2.1894257115405e-58	Astrocyte_NSC
1892	Enah	9.38753027605831e-48	0.615091706920483	0.776	0.793	2.15453207365814e-43	Astrocyte_NSC
1893	Tsc22d4	1.17723564694364e-22	0.611034841923199	0.321	0.234	2.70187353330036e-18	Astrocyte_NSC
1894	mt-Nd3	9.03623056250929e-10	0.611006902924004	0.354	0.331	2.07390527640151e-05	Astrocyte_NSC
1895	Cspp1	2.61784111567169e-16	0.609795264773089	0.569	0.649	6.00820714457809e-12	Astrocyte_NSC
1896	Ldlrad3	8.27325066934895e-17	0.608129133696498	0.333	0.265	1.89879376112228e-12	Astrocyte_NSC
1897	Trak1	9.17576637832912e-14	0.603823457107911	0.44	0.456	2.10593014149032e-09	Astrocyte_NSC
1898	Laptm4a	8.42103757261928e-16	0.603782590672543	0.364	0.316	1.93271233329185e-11	Astrocyte_NSC
1899	Chd7	7.94868426394342e-52	0.603174414723899	0.414	0.23	1.82430252541765e-47	Astrocyte_NSC
1900	Fzd3	6.4760560439592e-10	0.601497677319588	0.316	0.291	1.48631962264908e-05	Astrocyte_NSC
1901	Zfhx3	1.14698370886968e-56	0.600861564195424	0.336	0.158	2.6324423102268e-52	Astrocyte_NSC
1902	Mir9-3hg	1.69647793823255e-13	0.597132638328766	0.407	0.398	3.89358651603753e-09	Astrocyte_NSC
1903	Aldoa	5.90878437272202e-27	0.595727538132202	0.589	0.588	1.35612510138343e-22	Astrocyte_NSC
1904	Itgav	4.60570848279768e-31	0.594702353261921	0.318	0.197	1.0570561538869e-26	Astrocyte_NSC
1905	Actb	1.42429365230807e-68	0.593694473976025	0.805	0.786	3.26889636141226e-64	Astrocyte_NSC
1906	Tor1aip1	8.17812252270495e-25	0.593546012591822	0.31	0.212	1.87696090018601e-20	Astrocyte_NSC
1907	Cc2d2a	3.46773780889206e-20	0.593161290074276	0.312	0.235	7.95880504518817e-16	Astrocyte_NSC
1908	Sesn3	6.04836557382655e-12	0.593049297646664	0.353	0.321	1.38816038284893e-07	Astrocyte_NSC
1909	AY036118	2.28732905468838e-35	0.592969884280035	0.627	0.621	5.24964891341531e-31	Astrocyte_NSC
1910	Fam171b	1.9038069238806e-13	0.59157141047431	0.559	0.636	4.36942727099838e-09	Astrocyte_NSC
1911	Nrf1	1.30534415503436e-14	0.591561951487033	0.463	0.464	2.99589537021936e-10	Astrocyte_NSC
1912	Anks1	1.39754460520657e-15	0.586089283953789	0.359	0.311	3.2075046234096e-11	Astrocyte_NSC
1913	Mt3	6.25662984252865e-20	0.585383018001603	0.331	0.251	1.43595911515875e-15	Astrocyte_NSC
1914	Mras	2.36642275928242e-09	0.583398747620694	0.373	0.376	5.43117687482908e-05	Astrocyte_NSC
1915	Cdk5rap2	6.2890568074711e-17	0.579929150921937	0.326	0.259	1.44340142788269e-12	Astrocyte_NSC
1916	Ccdc88c	2.95745969597013e-14	0.578907285089949	0.304	0.25	6.78766574822105e-10	Astrocyte_NSC
1917	Itm2c	1.05324704153752e-26	0.578420824403365	0.536	0.513	2.41730728503277e-22	Astrocyte_NSC
1918	Ccdc50	4.28603402673464e-13	0.577824192981129	0.434	0.428	9.83687669475868e-09	Astrocyte_NSC
1919	Tbl1x	2.73366960238983e-22	0.577189074768344	0.477	0.422	6.2740451044449e-18	Astrocyte_NSC
1920	Wwc2	7.81804680731587e-13	0.57633406843047	0.337	0.297	1.79431992274706e-08	Astrocyte_NSC
1921	Ldhb	5.07863895099383e-14	0.57535948665336	0.326	0.277	1.16559842564259e-09	Astrocyte_NSC
1922	Dpf3	1.92569018321319e-17	0.574465760858241	0.378	0.303	4.4196515394926e-13	Astrocyte_NSC
1923	Igsf8	2.14081012466501e-16	0.572567012333748	0.327	0.268	4.91337331711868e-12	Astrocyte_NSC
1924	Rcn2	7.98201720885611e-14	0.572473097613569	0.323	0.273	1.83195276960457e-09	Astrocyte_NSC
1925	Psd3	5.97871139530564e-29	0.570613754421521	0.731	0.771	1.3721740523366e-24	Astrocyte_NSC
1926	Nfib	8.63256667085301e-79	0.568215142489615	0.952	0.887	1.98126037662747e-74	Astrocyte_NSC
1927	Usp54	2.76242772158725e-30	0.566982777436359	0.437	0.33	6.3400478638149e-26	Astrocyte_NSC
1928	Ubb	1.59410321217004e-45	0.56466479490717	0.717	0.717	3.65862628225146e-41	Astrocyte_NSC
1929	Ankrd6	1.07020472486383e-12	0.560627927505188	0.361	0.32	2.45622686403498e-08	Astrocyte_NSC
1930	Zfhx4	1.4893579479842e-07	0.558275204333557	0.329	0.305	0.00341822542641854	Astrocyte_NSC
1931	Klf9	4.46033996868878e-13	0.553317109673343	0.409	0.395	1.02369262621376e-08	Astrocyte_NSC
1932	Hspa8	1.56956701212319e-25	0.551328253030508	0.59	0.593	3.60231324952392e-21	Astrocyte_NSC
1933	Pdzrn3	3.0837199809774e-44	0.548955799228859	0.326	0.162	7.07744572834124e-40	Astrocyte_NSC
1934	Sorcs2	3.64354271613486e-14	0.548173307887062	0.421	0.384	8.36229488780113e-10	Astrocyte_NSC
1935	Nr1d2	1.21170206641035e-13	0.545541914791999	0.364	0.328	2.78097741261838e-09	Astrocyte_NSC
1936	Gpd2	4.18356310357673e-08	0.5453951149155	0.355	0.35	0.000960169567901895	Astrocyte_NSC
1937	Gphn	4.46448197664196e-69	0.541625427887868	0.956	0.98	1.0246432584591e-64	Astrocyte_NSC
1938	Klhl5	3.23566094165639e-15	0.537928076092843	0.32	0.258	7.42616542719558e-11	Astrocyte_NSC
1939	Dync2h1	1.01924263776783e-06	0.53781315672202	0.461	0.546	0.0233926377794095	Astrocyte_NSC
1940	Kcnk2	1.57008320260365e-10	0.537330692588632	0.376	0.347	3.60349795829563e-06	Astrocyte_NSC
1941	Fchsd2	3.04403830893649e-36	0.530696563906761	0.603	0.547	6.98637232284015e-32	Astrocyte_NSC
1942	Fth1	1.09873133664177e-41	0.530552144916136	0.743	0.757	2.52169829072652e-37	Astrocyte_NSC
1943	Snta1	1.62962038390522e-10	0.527626633506132	0.336	0.311	3.74014174310088e-06	Astrocyte_NSC
1944	Timp3	2.18439333719325e-18	0.527049309727942	0.34	0.267	5.01340114819223e-14	Astrocyte_NSC
1945	Etv6	1.26087433593383e-23	0.522808165673989	0.398	0.31	2.89383268840172e-19	Astrocyte_NSC
1946	Stxbp4	2.35394294653325e-10	0.520911614315498	0.348	0.324	5.40253445658847e-06	Astrocyte_NSC
1947	Cecr2	7.28147199967888e-18	0.520706375744538	0.319	0.239	1.6711706386463e-13	Astrocyte_NSC
1948	Camk2d	2.29019791167376e-34	0.519286528934912	0.476	0.329	5.25623322708245e-30	Astrocyte_NSC
1949	Arhgap26	6.02190558016646e-15	0.515747918215227	0.625	0.672	1.382087549704e-10	Astrocyte_NSC
1950	Gab1	1.5723715608601e-80	0.514939117064797	0.459	0.2	3.60874996933001e-76	Astrocyte_NSC
1951	Smarca2	1.49185069925591e-21	0.514148630790333	0.589	0.596	3.42394653986223e-17	Astrocyte_NSC
1952	Rb1	4.99131999735959e-10	0.513117136597093	0.504	0.551	1.145557852594e-05	Astrocyte_NSC
1953	Nrxn2	1.89041448649434e-15	0.511556390033387	0.517	0.542	4.33869028795315e-11	Astrocyte_NSC
1954	Dmd	1.56398805903518e-34	0.509898549450062	0.909	0.868	3.58950899429163e-30	Astrocyte_NSC
1955	Ddr1	2.33881630394947e-16	0.509636568177912	0.313	0.235	5.36781729919443e-12	Astrocyte_NSC
1956	Xrcc4	1.43126271794729e-05	0.506541216492963	0.397	0.429	0.328489106396083	Astrocyte_NSC
1957	Rps6ka5	5.12899867287860e-09	0.505720517337017	0.428	0.43	0.000117715648541237	Astrocyte_NSC
1958	Grid2	2.99716947946638e-40	0.503281710840334	0.802	0.764	6.87880367232329e-36	Astrocyte_NSC
1959	Serinc1	7.23961323384517e-21	0.501522845442854	0.617	0.673	1.6615636332998e-16	Astrocyte_NSC
1960	Grina	1.19219686225787e-10	0.501225496697284	0.477	0.516	2.73621101856805e-06	Astrocyte_NSC
1961	Nova1	5.50638716374452e-11	0.501151239139695	0.358	0.321	1.263770917951e-06	Astrocyte_NSC
1962	Ppia	7.62248791142079e-17	0.500148933031314	0.537	0.554	1.74943720055019e-12	Astrocyte_NSC
1963	Eef1a1	1.29102796931783e-31	0.499759214207244	0.679	0.694	2.96303829238136e-27	Astrocyte_NSC
1964	Spag9	4.06681342433107e-26	0.498592947870472	0.709	0.792	9.33374349018223e-22	Astrocyte_NSC
1965	Tead1	1.21378626582684e-21	0.497317712079496	0.542	0.495	2.78576085869919e-17	Astrocyte_NSC
1966	Kif1b	1.06399227942179e-59	0.497290423791029	0.885	0.915	2.44196868050096e-55	Astrocyte_NSC
1967	Gabbr1	6.56602937514025e-13	0.496596380358836	0.547	0.619	1.50696940188844e-08	Astrocyte_NSC
1968	Neo1	3.45849903217225e-13	0.495609627044303	0.574	0.64	7.93760112873854e-09	Astrocyte_NSC
1969	Kdm3a	1.33916803965842e-08	0.493862953218183	0.307	0.28	0.000307352456782004	Astrocyte_NSC
1970	Phlpp1	4.97128807659549e-89	0.49325181163913	0.823	0.771	1.14096032645943e-84	Astrocyte_NSC
1971	Abcd3	1.51137607407071e-07	0.492538618259841	0.302	0.285	0.00346875922759968	Astrocyte_NSC
1972	Sertad2	0.00480716887231701	0.491424303514535	0.304	0.326	1	Astrocyte_NSC
1973	Fgd4	1.98577002703849e-14	0.49096373256402	0.538	0.584	4.55754078905605e-10	Astrocyte_NSC
1974	Osbpl9	2.31629523675355e-11	0.490656115828393	0.534	0.584	5.31612919787308e-07	Astrocyte_NSC
1975	Itsn1	6.87295494168361e-09	0.4880393855276	0.539	0.626	0.000157741188866581	Astrocyte_NSC
1976	Asap2	5.11089579276024e-10	0.487177308769941	0.366	0.337	1.1730016933964e-05	Astrocyte_NSC
1977	Cbx5	3.84269549615177e-09	0.484679033751312	0.4	0.403	8.81937043321794e-05	Astrocyte_NSC
1978	Hsp90ab1	1.48133899526261e-13	0.483555755551246	0.525	0.559	3.39982112802722e-09	Astrocyte_NSC
1979	Hip1	1.13466016200889e-11	0.482366400407143	0.367	0.326	2.60415853782659e-07	Astrocyte_NSC
1980	Mat2a	2.31129914840757e-06	0.480635975842689	0.434	0.477	0.0530466267551023	Astrocyte_NSC
1981	Atp5b	2.06750838631284e-09	0.479574606121658	0.463	0.492	4.7451384974266e-05	Astrocyte_NSC
1982	Calm1	1.0152783243313e-38	0.477192868857493	0.768	0.815	2.33016528217277e-34	Astrocyte_NSC
1983	Stk3	3.00227336219268e-07	0.473331461886431	0.458	0.505	0.00689051759356842	Astrocyte_NSC
1984	Lin52	0.00115863098450249	0.473227771482065	0.357	0.395	1	Astrocyte_NSC
1985	Ikzf2	6.81202515020429e-12	0.471708194565576	0.31	0.25	1.56342789222339e-07	Astrocyte_NSC
1986	Ehbp1	9.23104542214796e-20	0.47100358061973	0.697	0.786	2.11861723483718e-15	Astrocyte_NSC
1987	Xylt1	4.27444121850884e-31	0.468986718130721	0.594	0.511	9.81027004059963e-27	Astrocyte_NSC
1988	Nme7	2.81770306314668e-08	0.468762625697655	0.488	0.556	0.000646691030022795	Astrocyte_NSC
1989	Srebf2	2.13194096796879e-07	0.467643262269911	0.338	0.332	0.00489301771558517	Astrocyte_NSC
1990	Rabep1	1.51551647515095e-09	0.464292061725871	0.604	0.728	3.47826186211895e-05	Astrocyte_NSC
1991	Atxn7	1.71178770393172e-07	0.463413644474031	0.443	0.493	0.00392872395929369	Astrocyte_NSC
1992	Ddx5	7.49686371323248e-32	0.463151228129011	0.729	0.799	1.72060519082399e-27	Astrocyte_NSC
1993	Astn2	4.14048705211009e-54	0.463131051668558	0.723	0.542	9.50283183329787e-50	Astrocyte_NSC
1994	Cdh2	1.40988656218902e-16	0.463051270384132	0.689	0.752	3.23583064888001e-12	Astrocyte_NSC
1995	Usp24	3.30833992586362e-09	0.4628273107484	0.5	0.565	7.59297096384959e-05	Astrocyte_NSC
1996	Cox8a	4.17590020154045e-11	0.461905858887339	0.487	0.51	9.58410855255549e-07	Astrocyte_NSC
1997	Nectin3	1.39407769502272e-13	0.461633353814977	0.308	0.238	3.19954771784664e-09	Astrocyte_NSC
1998	Dynll1	9.82175903132837e-13	0.458837168898496	0.496	0.513	2.25419191528017e-08	Astrocyte_NSC
1999	Agbl4	0.000280585719714389	0.457255647463011	0.508	0.66	1	Astrocyte_NSC
[truncated: 3,753 more rows]
