# Supplementary material for: Ferroptosis‐Mediated Hippocampal Neuronal Loss Post‐mTBI: Chromatin Accessibility Profiling and Single‐Nucleus Transcriptomics
Source: Adv Sci (Weinh). 2025 Dec 15;13(12):e12362. doi: 10.1002/advs.202512362 (PMC12948219; doi:10.1002/advs.202512362)
Supplement: Supplementary file 6 — Supplemental Table 3 [file ADVS-13-e12362-s004.csv]

	myAUC	avg_diff	power	avg_log2FC	pct.1	pct.2	cluster	gene
Rfx3	0.982	5.50785032871	0.964	7.94614835518857	0.893	0.031	DG_GC	Rfx3
Glis3	0.976	8.33457140891061	0.952	12.0242448395703	0.798	0.014	DG_GC	Glis3
Maml2	0.969	4.28712593924138	0.938	6.18501533220998	0.803	0.031	DG_GC	Maml2
Stxbp6	0.961	6.38670090358315	0.922	9.21406172124046	0.82	0.051	DG_GC	Stxbp6
Dock10	0.959	4.83115714972487	0.918	6.96988646166332	0.73	0.033	DG_GC	Dock10
Sema5a	0.952	5.34486534945729	0.904	7.71101073388128	0.869	0.093	DG_GC	Sema5a
Ahcyl2	0.948	4.79643248117312	0.896	6.91978935454722	0.85	0.061	DG_GC	Ahcyl2
Ccdc85a	0.946	3.65825133665427	0.892	5.27774106171654	0.88	0.115	DG_GC	Ccdc85a
Dgkh	0.943	5.33036685092092	0.886	7.69009382194254	0.849	0.086	DG_GC	Dgkh
Slc4a4	0.939	6.94456122811644	0.878	10.0188840449534	0.766	0.074	DG_GC	Slc4a4
Btbd9	0.931	2.78158504261174	0.862	4.01297894678688	0.865	0.147	DG_GC	Btbd9
Prox1	0.927	6.22417021530854	0.854	8.97957950327442	0.766	0.055	DG_GC	Prox1
Tmem108	0.921	0.298924681340365	0.842	0.431257155369062	0.855	0.156	DG_GC	Tmem108
Zbtb20	0.92	7.62373658595857	0.84	10.9987269656062	0.801	0.147	DG_GC	Zbtb20
Plxna4	0.912	2.73724191674994	0.824	3.94900533900854	0.891	0.244	DG_GC	Plxna4
Lrrtm4	0.901	0.455480357141275	0.802	0.657119252470052	0.93	0.27	DG_GC	Lrrtm4
Frmd4b	0.899	7.42548829901326	0.798	10.7127151451655	0.709	0.091	DG_GC	Frmd4b
Fam19a2	0.897	2.61368740832812	0.794	3.77075386242892	0.846	0.194	DG_GC	Fam19a2
Il1rap	0.894	4.48967223629445	0.788	6.47722787051886	0.751	0.121	DG_GC	Il1rap
Prkd1	0.894	3.21374082023214	0.788	4.63644794405134	0.738	0.118	DG_GC	Prkd1
Trpc6	0.887	3.32568467728816	0.774	4.79794879148405	0.714	0.089	DG_GC	Trpc6
Nkain2	0.881	1.49811761678318	0.762	2.16132685640149	0.633	0.072	DG_GC	Nkain2
Zfpm2	0.879	3.20267424450989	0.758	4.62048225013722	0.858	0.198	DG_GC	Zfpm2
Cdh9	0.877	1.24471725311286	0.754	1.79574740837485	0.813	0.179	DG_GC	Cdh9
Rasal2	0.873	2.85910156426292	0.746	4.12481164815999	0.774	0.157	DG_GC	Rasal2
Pdzd2	0.873	0.848847952327221	0.746	1.22462873129124	0.723	0.132	DG_GC	Pdzd2
Nfia	0.871	5.714941498053	0.742	8.24491775821161	0.449	0.061	DG_GC	Nfia
Dab1	0.87	4.03713658789433	0.74	5.82435693474655	0.938	0.449	DG_GC	Dab1
Mctp1	0.867	4.91429676991813	0.734	7.08983157941754	0.866	0.278	DG_GC	Mctp1
Nrg2	0.853	2.16722987740207	0.706	3.12665179659436	0.785	0.228	DG_GC	Nrg2
Ptchd4	0.851	2.58951058890841	0.702	3.73587408494762	0.749	0.199	DG_GC	Ptchd4
Cyp7b1	0.849	5.15305933106923	0.698	7.43429314234018	0.7	0.161	DG_GC	Cyp7b1
Il1rapl1	0.847	0.801190963348227	0.694	1.15587422962754	0.821	0.228	DG_GC	Il1rapl1
Jph1	0.842	4.78450691030062	0.684	6.90258439258968	0.735	0.202	DG_GC	Jph1
Cacna1c	0.841	0.532105645860509	0.682	0.767666176511978	0.89	0.315	DG_GC	Cacna1c
Slit3	0.839	1.67092850276367	0.678	2.41064026461716	0.904	0.433	DG_GC	Slit3
Cntnap5a	0.838	0.780269929041232	0.676	1.12569155718257	0.792	0.226	DG_GC	Cntnap5a
Prdm5	0.835	3.39402638806865	0.67	4.89654503871292	0.602	0.106	DG_GC	Prdm5
Cadm2	0.828	5.61851182025413	0.656	8.10579914025666	0.755	0.284	DG_GC	Cadm2
Cald1	0.827	2.75869176295907	0.654	3.97995092576228	0.572	0.098	DG_GC	Cald1
Phactr1	0.174	0.920254511457264	0.652	1.32764662003508	0.155	0.719	DG_GC	Phactr1
Gpc4	0.826	7.16915913107779	0.652	10.3429103257498	0.665	0.16	DG_GC	Gpc4
Epha7	0.825	5.62008059548041	0.65	8.10806240449588	0.746	0.254	DG_GC	Epha7
Gm20754	0.823	2.24821097490637	0.646	3.24348282436955	0.843	0.349	DG_GC	Gm20754
St6galnac3	0.823	1.43214007402789	0.646	2.06614138265839	0.563	0.133	DG_GC	St6galnac3
Sphkap	0.822	3.82369911834152	0.644	5.51643175588282	0.766	0.291	DG_GC	Sphkap
Lrp1b	0.82	2.68211180504639	0.64	3.86946940025016	0.704	0.201	DG_GC	Lrp1b
Gm28376	0.812	4.69762767039916	0.624	6.77724414402764	0.709	0.237	DG_GC	Gm28376
Tspan18	0.812	2.30176107386709	0.624	3.32073928657931	0.527	0.109	DG_GC	Tspan18
Pip5k1b	0.811	2.96724184850606	0.622	4.28082509995789	0.711	0.249	DG_GC	Pip5k1b
Chst9	0.804	1.54004245266888	0.608	2.22181160922387	0.613	0.161	DG_GC	Chst9
Cecr2	0.803	3.49481827091115	0.606	5.04195698825165	0.554	0.119	DG_GC	Cecr2
Mkx	0.803	1.35430191288779	0.606	1.95384465358966	0.645	0.191	DG_GC	Mkx
Sipa1l2	0.802	3.505326857712	0.604	5.057117674316	0.584	0.156	DG_GC	Sipa1l2
Pitpnc1	0.802	0.719868020273413	0.604	1.03855002294301	0.46	0.119	DG_GC	Pitpnc1
Negr1	0.798	0.537605645137432	0.596	0.775600998193689	0.807	0.295	DG_GC	Negr1
Prox1os	0.794	4.54419285737273	0.588	6.55588450017469	0.477	0.036	DG_GC	Prox1os
Cdh8	0.794	0.996556259340803	0.588	1.43772677331784	0.789	0.33	DG_GC	Cdh8
Plekha2	0.791	6.08841866795205	0.582	8.78373141911021	0.501	0.058	DG_GC	Plekha2
Dpf3	0.789	3.20218422368073	0.578	4.61977529951706	0.619	0.16	DG_GC	Dpf3
Slc7a14	0.786	2.61985119894621	0.572	3.7796463325867	0.718	0.289	DG_GC	Slc7a14
Foxo1	0.786	0.453553411762992	0.572	0.654339257928739	0.577	0.16	DG_GC	Foxo1
Adamts17	0.784	3.1888450961887	0.568	4.60053100643454	0.701	0.263	DG_GC	Adamts17
Ppp1r16b	0.784	1.29155689200192	0.568	1.86332272311713	0.459	0.105	DG_GC	Ppp1r16b
Grin2a	0.778	2.21789556746902	0.556	3.19974693639717	0.864	0.393	DG_GC	Grin2a
Dtna	0.776	1.5729936570472	0.552	2.26935014837179	0.526	0.139	DG_GC	Dtna
Tnr	0.774	3.2857804307271	0.548	4.74037913285999	0.665	0.254	DG_GC	Tnr
Kif26b	0.773	2.6997966920223	0.546	3.894983298989	0.662	0.222	DG_GC	Kif26b
Smoc2	0.772	3.13877695544083	0.544	4.52829794807104	0.569	0.15	DG_GC	Smoc2
Ptpro	0.772	4.85805263471511	0.544	7.00868844448106	0.594	0.194	DG_GC	Ptpro
Ccnjl	0.768	6.2842639848974	0.536	9.06627648664859	0.477	0.102	DG_GC	Ccnjl
Kcnd2	0.765	0.352355748328056	0.53	0.508341890741603	0.821	0.356	DG_GC	Kcnd2
Vwa3a	0.765	2.53235270724013	0.53	3.65341269251707	0.369	0.066	DG_GC	Vwa3a
Ston2	0.76	2.33524895539115	0.52	3.36905208718395	0.424	0.093	DG_GC	Ston2
B4galt1	0.759	3.61735916951733	0.518	5.21874613497687	0.457	0.081	DG_GC	B4galt1
Slc16a10	0.759	4.58768099916799	0.518	6.61862462668019	0.551	0.194	DG_GC	Slc16a10
Htr4	0.758	4.27719346522084	0.516	6.17068580119678	0.671	0.284	DG_GC	Htr4
Il1r1	0.757	3.44075714383745	0.514	4.96396326831757	0.396	0.036	DG_GC	Il1r1
Itga8	0.756	1.33086873002797	0.512	1.92003771688554	0.733	0.346	DG_GC	Itga8
Bach2	0.244	4.39482198313063	0.512	6.34038788065235	0.122	0.475	DG_GC	Bach2
Arhgef4	0.752	1.88487878493468	0.504	2.71930527570207	0.572	0.201	DG_GC	Arhgef4
Tgfbr1	0.752	3.35799291312277	0.504	4.84455972310251	0.355	0.068	DG_GC	Tgfbr1
Plcg2	0.745	5.07699903190128	0.49	7.32456132592204	0.341	0.037	DG_GC	Plcg2
Syne1	0.744	1.05010316712804	0.488	1.51497863163741	0.52	0.165	DG_GC	Syne1
Ano3	0.741	0.374494372812136	0.482	0.540281174496893	0.715	0.351	DG_GC	Ano3
Fat4	0.738	3.62454880115719	0.476	5.22911858088952	0.533	0.24	DG_GC	Fat4
Arsj	0.735	4.04295360964785	0.47	5.83274912318309	0.446	0.09	DG_GC	Arsj
Prtg	0.734	1.79722461849057	0.468	2.59284704445991	0.46	0.142	DG_GC	Prtg
Foxn3	0.732	1.0293086506794	0.464	1.48497848587928	0.465	0.176	DG_GC	Foxn3
Sntb2	0.729	2.31600837972177	0.458	3.34129380408188	0.617	0.266	DG_GC	Sntb2
Dscam	0.729	0.548713297853787	0.458	0.791625953683484	0.691	0.341	DG_GC	Dscam
Adgrl3	0.274	5.61339200884827	0.452	8.09841281373113	0.231	0.584	DG_GC	Adgrl3
Tgfa	0.725	2.47259939224432	0.45	3.56720688129594	0.3	0.05	DG_GC	Tgfa
Frmd5	0.722	1.58221735636725	0.444	2.28265713363948	0.327	0.178	DG_GC	Frmd5
CT025619.2	0.279	1.89787615889976	0.442	2.73805652266608	0.064	0.429	DG_GC	CT025619.2
Ntf3	0.72	1.06505764236529	0.44	1.53655337890129	0.452	0.112	DG_GC	Ntf3
Syn3	0.72	2.62502363233987	0.44	3.78710857659307	0.64	0.311	DG_GC	Syn3
Kcnh1	0.718	1.03979017957286	0.436	1.50010013563482	0.65	0.311	DG_GC	Kcnh1
Vwa3b	0.715	4.80274742914951	0.43	6.92889989867622	0.356	0.04	DG_GC	Vwa3b
Sv2c	0.714	0.370744985199434	0.428	0.534871951581676	0.439	0.097	DG_GC	Sv2c
Dlgap2	0.713	1.79134293888551	0.426	2.58436157446158	0.831	0.527	DG_GC	Dlgap2
Itgb8	0.706	3.18168168727988	0.412	4.59019639192591	0.354	0.108	DG_GC	Itgb8
Adk	0.706	0.461274534437433	0.412	0.665478483321245	0.522	0.221	DG_GC	Adk
Sncaip	0.701	2.06960460181005	0.402	2.98580829563233	0.357	0.143	DG_GC	Sncaip
Peli2	0.7	3.92048224374095	0.4	5.6560602909383	0.345	0.105	DG_GC	Peli2
Rbfox1	0.303	3.34654121630277	0.394	4.82803841689052	0.437	0.739	DG_GC	Rbfox1
Palm2	0.696	5.03716949999806	0.392	7.26709945776434	0.547	0.266	DG_GC	Palm2
Car12	0.693	2.07846914310088	0.386	2.99859712539237	0.446	0.177	DG_GC	Car12
Grb14	0.692	2.27905699128597	0.384	3.28798421923159	0.467	0.233	DG_GC	Grb14
Pbx1	0.313	2.51054159985689	0.374	3.62194591605898	0.187	0.452	DG_GC	Pbx1
Fbxl7	0.686	0.280504468983996	0.372	0.404682406350409	0.496	0.213	DG_GC	Fbxl7
Nek10	0.683	3.00019842816924	0.366	4.32837139400262	0.392	0.147	DG_GC	Nek10
Kctd16	0.682	0.859810522480914	0.364	1.24044437688736	0.725	0.465	DG_GC	Kctd16
Igfbp5	0.679	4.03694846484997	0.358	5.82408553056336	0.367	0.143	DG_GC	Igfbp5
Sh3kbp1	0.677	4.54828631941147	0.354	6.56179011755804	0.506	0.271	DG_GC	Sh3kbp1
Tmtc1	0.674	0.879694105236886	0.348	1.26913032312451	0.55	0.294	DG_GC	Tmtc1
Syt10	0.669	0.451442211790394	0.338	0.651293440197945	0.306	0.117	DG_GC	Syt10
Tspan7	0.669	0.67231199946322	0.338	0.969941187555734	0.399	0.192	DG_GC	Tspan7
Gm6999	0.665	5.76955847160798	0.33	8.32371339510774	0.322	0.091	DG_GC	Gm6999
Gsg1l	0.665	2.59262997354867	0.33	3.74037440569874	0.372	0.208	DG_GC	Gsg1l
Sparcl1	0.656	0.907996344567254	0.312	1.30996182345249	0.376	0.184	DG_GC	Sparcl1
Acvr1c	0.654	5.95649382193336	0.308	8.59340409798901	0.368	0.152	DG_GC	Acvr1c
Arhgap15	0.647	2.75822829761652	0.294	3.97928228661096	0.464	0.289	DG_GC	Arhgap15
Tgfb2	0.645	0.873819674829192	0.29	1.26065531150729	0.363	0.21	DG_GC	Tgfb2
Fkbp5	0.644	0.747765099503431	0.288	1.07879700080344	0.479	0.3	DG_GC	Fkbp5
mt-Atp6	0.644	0.686362808895871	0.288	0.990212220644695	0.316	0.163	DG_GC	mt-Atp6
Phyhipl	0.642	0.498487795322137	0.284	0.719165870254921	0.448	0.276	DG_GC	Phyhipl
E130308A19Rik	0.638	0.301822173247653	0.276	0.435437352574717	0.363	0.243	DG_GC	E130308A19Rik
Nrp1	0.636	3.35975742201104	0.272	4.84710537132521	0.6	0.403	DG_GC	Nrp1
Tmsb4x	0.635	1.6567788757176	0.27	2.39022666784737	0.309	0.144	DG_GC	Tmsb4x
Timp3	0.634	1.61776992882982	0.268	2.33394865362208	0.379	0.226	DG_GC	Timp3
Csmd3	0.629	1.47116877534438	0.258	2.12244789650002	0.477	0.306	DG_GC	Csmd3
Cenpp	0.627	2.18060132227458	0.254	3.14594271380146	0.447	0.29	DG_GC	Cenpp
Fmnl2	0.626	2.28415655662792	0.252	3.29534133686111	0.404	0.241	DG_GC	Fmnl2
Hdac8	0.625	0.641768586384364	0.25	0.925876356975044	0.417	0.245	DG_GC	Hdac8
mt-Nd4	0.624	0.87652078123454	0.248	1.2645521843232	0.323	0.185	DG_GC	mt-Nd4
Zeb2	0.619	1.5137723032213	0.238	2.18391179489244	0.388	0.304	DG_GC	Zeb2
Ptch1	0.618	1.27298933711194	0.236	1.83653540375592	0.316	0.21	DG_GC	Ptch1
Lpp	0.618	1.25505980096219	0.236	1.81066855086724	0.426	0.284	DG_GC	Lpp
Slc9a9	0.616	0.330078247910155	0.232	0.476202251365298	0.465	0.319	DG_GC	Slc9a9
Sorcs2	0.613	0.628960265007106	0.226	0.907397855241959	0.476	0.342	DG_GC	Sorcs2
Dcx	0.393	1.15711242232024	0.214	1.66936035343243	0.191	0.469	DG_GC	Dcx
Add3	0.601	0.348910357154371	0.202	0.503371241981408	0.396	0.273	DG_GC	Add3
Rerg	0.601	0.882243667143197	0.202	1.27280856344318	0.359	0.253	DG_GC	Rerg
Otud7b	0.595	0.533289392229151	0.19	0.769373961527686	0.338	0.235	DG_GC	Otud7b
Grm7	0.591	2.09982913201003	0.182	3.02941307546505	0.708	0.546	DG_GC	Grm7
Mapk4	0.586	6.88679100648355	0.172	9.93553923269254	0.403	0.271	DG_GC	Mapk4
Csmd1	0.581	1.49653304726217	0.162	2.15904080581158	0.743	0.593	DG_GC	Csmd1
Bcl2l1	0.574	0.444568309391265	0.148	0.641376495295168	0.328	0.256	DG_GC	Bcl2l1
Vcl	0.433	3.37675513123934	0.134	4.87162788213535	0.218	0.392	DG_GC	Vcl
2610035D17Rik	0.564	0.646089507559185	0.128	0.932110128526029	0.369	0.276	DG_GC	2610035D17Rik
Syndig1	0.561	2.38225491220407	0.122	3.43686734797018	0.484	0.401	DG_GC	Syndig1
Abhd2	0.558	0.706361695997241	0.116	1.01906451588914	0.392	0.334	DG_GC	Abhd2
Epha10	0.55	2.41662344615291	0.1	3.4864506614608	0.359	0.387	DG_GC	Epha10
Scd2	0.547	2.3990110945956	0.0940000000000001	3.46104140921068	0.305	0.252	DG_GC	Scd2
Igf1r	0.529	1.60004105507003	0.0580000000000001	2.30837129536827	0.341	0.321	DG_GC	Igf1r
Arid5b	0.479	2.04779490176597	0.042	2.95434354953546	0.339	0.39	DG_GC	Arid5b
Ctnna2	0.484	0.980844653819282	0.032	1.41505971794753	0.374	0.403	DG_GC	Ctnna2
Fgfr1	0.491	4.25234529325417	0.018	6.13483746672532	0.263	0.341	DG_GC	Fgfr1
Mir9-3hg	0.492	4.15193772530575	0.016	5.9899799663784	0.343	0.381	DG_GC	Mir9-3hg
Fhit	0.505	0.979694356673174	0.01	1.41340018995929	0.316	0.29	DG_GC	Fhit
Dcc	0.503	1.42514666164837	0.00600000000000001	2.05605202129956	0.356	0.445	DG_GC	Dcc
Pde3b	0.5	1.4276636723858	0	2.05968330020831	0.371	0.404	DG_GC	Pde3b
Pex5l	0.964	4.79698447051112	0.928	6.92058570682776	0.939	0.116	CA1	Pex5l
4930419G24Rik	0.921	4.30141097646727	0.842	6.20562428457468	0.867	0.154	CA1	4930419G24Rik
Cadps2	0.908	0.315019846407257	0.816	0.454477570193365	0.872	0.176	CA1	Cadps2
Ndst3	0.9	4.79921153979024	0.8	6.92379868863246	0.835	0.155	CA1	Ndst3
Gm2164	0.894	4.3885381581054	0.788	6.33132223745064	0.817	0.062	CA1	Gm2164
Hcn1	0.875	4.78944090356663	0.75	6.90970264020634	0.924	0.301	CA1	Hcn1
Pde1a	0.875	1.02423207901501	0.75	1.47765454111434	0.917	0.252	CA1	Pde1a
Gm10754	0.87	6.80821004135917	0.74	9.82217086399931	0.79	0.12	CA1	Gm10754
Kcnn2	0.867	0.884846581180153	0.734	1.27656377461616	0.854	0.262	CA1	Kcnn2
Hs6st3	0.861	1.26343784344208	0.722	1.82275551120534	0.858	0.221	CA1	Hs6st3
Khdrbs3	0.86	0.287018317559332	0.72	0.414079903387144	0.931	0.282	CA1	Khdrbs3
Man1a	0.85	2.4454985096335	0.7	3.5281085723496	0.746	0.14	CA1	Man1a
Cpne8	0.841	0.363408918402579	0.682	0.524288244394224	0.776	0.161	CA1	Cpne8
Zfp462	0.84	5.54885107422502	0.68	8.00529992741583	0.738	0.17	CA1	Zfp462
Mpped1	0.836	3.70643749144997	0.672	5.3472589882798	0.818	0.23	CA1	Mpped1
Sh3rf1	0.835	2.14679359437422	0.67	3.09716847241588	0.767	0.222	CA1	Sh3rf1
Gm2115	0.831	8.89349098512525	0.662	12.8305953404309	0.744	0.084	CA1	Gm2115
Cacnb2	0.822	1.21633748565851	0.644	1.75480405860688	0.821	0.411	CA1	Cacnb2
Galntl6	0.813	1.56030760765558	0.626	2.25104804782604	0.721	0.21	CA1	Galntl6
Sema3e	0.802	1.06551261521488	0.604	1.53720976597514	0.757	0.23	CA1	Sema3e
Tmem200a	0.799	4.84735089620993	0.598	6.99324909941073	0.746	0.213	CA1	Tmem200a
Chrm3	0.798	1.84693863997486	0.596	2.66456921671793	0.731	0.26	CA1	Chrm3
Gpc5	0.795	0.74042268459829	0.59	1.06820413523165	0.457	0.043	CA1	Gpc5
Gm37459	0.794	4.34411896140765	0.588	6.26723888265454	0.731	0.174	CA1	Gm37459
Tbc1d1	0.787	5.03378194879034	0.574	7.26221225443621	0.73	0.265	CA1	Tbc1d1
Ldb2	0.783	1.320862477796	0.566	1.9056017464126	0.678	0.242	CA1	Ldb2
Epha6	0.781	1.97344647816201	0.562	2.84708144750413	0.755	0.328	CA1	Epha6
Slc24a3	0.778	5.08726383630058	0.556	7.33937030832461	0.761	0.337	CA1	Slc24a3
Arhgap12	0.778	5.35054529224877	0.556	7.71920515917908	0.672	0.256	CA1	Arhgap12
Xylt1	0.772	1.50268140623485	0.544	2.16791101281107	0.595	0.215	CA1	Xylt1
Runx2	0.766	2.48663177739742	0.532	3.58745133376817	0.741	0.366	CA1	Runx2
Npr3	0.755	6.29517227099745	0.51	9.08201381690973	0.638	0.109	CA1	Npr3
Etv1	0.752	4.40149681218931	0.504	6.35001762343409	0.631	0.227	CA1	Etv1
Pde10a	0.746	0.287866715588442	0.492	0.415303883016442	0.777	0.38	CA1	Pde10a
Iqgap2	0.727	2.74138106299505	0.454	3.95497686476987	0.71	0.398	CA1	Iqgap2
Itpr1	0.723	0.949915154444012	0.446	1.37043788258165	0.682	0.344	CA1	Itpr1
Stac	0.723	2.15462451198812	0.446	3.10846609842306	0.552	0.053	CA1	Stac
Crim1	0.719	0.935448694916947	0.438	1.34956719316273	0.662	0.32	CA1	Crim1
Agbl4	0.719	1.70458797199131	0.438	2.45920061395083	0.653	0.348	CA1	Agbl4
Pde11a	0.714	1.48080216332334	0.428	2.13634593756424	0.554	0.092	CA1	Pde11a
Cdh10	0.707	0.930842765130194	0.414	1.3429222411007	0.562	0.236	CA1	Cdh10
Nav3	0.706	1.60277182913871	0.412	2.31231096957495	0.756	0.415	CA1	Nav3
Samd5	0.686	1.4812038889691	0.372	2.13692550516117	0.614	0.276	CA1	Samd5
March3	0.683	1.60694867273428	0.366	2.31833688111685	0.571	0.184	CA1	March3
Magi2	0.682	1.2528327880118	0.364	1.80745565032771	0.386	0.163	CA1	Magi2
Slc9a2	0.679	4.37654901729654	0.358	6.31402556346119	0.524	0.097	CA1	Slc9a2
Cntn3	0.678	1.59570912167235	0.356	2.30212163653799	0.632	0.353	CA1	Cntn3
Ndst4	0.673	3.97594943014568	0.346	5.73608252569647	0.52	0.245	CA1	Ndst4
Ldlrad4	0.666	0.353376738177903	0.332	0.509814867734781	0.603	0.361	CA1	Ldlrad4
Brinp2	0.659	2.47300042426156	0.318	3.56778544819844	0.622	0.335	CA1	Brinp2
Celf2	0.659	1.18454357969512	0.318	1.70893514814301	0.929	0.63	CA1	Celf2
Pantr1	0.658	4.73486233535396	0.316	6.83096241050709	0.535	0.199	CA1	Pantr1
Gpr63	0.658	2.89256566777014	0.316	4.17309014433766	0.582	0.247	CA1	Gpr63
Skap2	0.658	0.958011898227752	0.316	1.3821190146858	0.466	0.112	CA1	Skap2
Adamts2	0.652	2.56612847394375	0.304	3.70214082364262	0.413	0.075	CA1	Adamts2
Tenm3	0.652	0.446350970508405	0.304	0.643948331648449	0.451	0.257	CA1	Tenm3
Nckap5	0.651	0.745437918801703	0.302	1.07543958874581	0.35	0.144	CA1	Nckap5
Acss1	0.649	2.17086924637799	0.298	3.13190229616789	0.444	0.104	CA1	Acss1
Gm26691	0.647	0.924838269088112	0.294	1.33425958443775	0.592	0.298	CA1	Gm26691
Dnah9	0.646	0.943718910360249	0.292	1.36149859196987	0.543	0.32	CA1	Dnah9
Parm1	0.645	0.864759266487448	0.29	1.24758390532421	0.538	0.275	CA1	Parm1
Cntn4	0.643	0.612113848360922	0.286	0.883093613489764	0.515	0.252	CA1	Cntn4
Arhgap26	0.642	0.774957769617791	0.284	1.11802773112595	0.582	0.368	CA1	Arhgap26
A830018L16Rik	0.358	0.338913393348181	0.284	0.488948671874263	0.314	0.525	CA1	A830018L16Rik
Kcnab1	0.641	0.515414490924033	0.282	0.743585930058416	0.648	0.433	CA1	Kcnab1
Tenm2	0.641	0.675288732828591	0.282	0.974235706020004	0.704	0.48	CA1	Tenm2
4921539H07Rik	0.636	4.81682248818621	0.272	6.94920591654869	0.446	0.104	CA1	4921539H07Rik
Jcad	0.631	1.62043226529275	0.262	2.33778959323433	0.439	0.098	CA1	Jcad
Mpp6	0.628	0.54025714320535	0.256	0.779426301307194	0.56	0.361	CA1	Mpp6
Adam12	0.624	2.0295722450893	0.248	2.92805381311621	0.457	0.127	CA1	Adam12
Mdga1	0.62	2.53440843619543	0.24	3.6563784824863	0.513	0.208	CA1	Mdga1
Snrpn	0.619	1.20962240740981	0.238	1.7451162485183	0.559	0.326	CA1	Snrpn
Htr1f	0.619	0.588086466719231	0.238	0.848429429149746	0.511	0.312	CA1	Htr1f
Sik3	0.617	0.34599119234766	0.234	0.499159777391229	0.305	0.184	CA1	Sik3
Fras1	0.614	3.28145566184897	0.228	4.73413981024652	0.461	0.249	CA1	Fras1
4933406I18Rik	0.61	0.647842716587361	0.22	0.934639474496621	0.577	0.397	CA1	4933406I18Rik
Slc35f1	0.605	0.465191140702261	0.21	0.671128951756629	0.404	0.318	CA1	Slc35f1
Gfra1	0.395	1.8857343825518	0.21	2.7205396421413	0.222	0.312	CA1	Gfra1
Synj2	0.599	1.00037089366067	0.198	1.4432301273339	0.424	0.146	CA1	Synj2
Grb10	0.403	1.31910859640392	0.194	1.90307143042594	0.267	0.36	CA1	Grb10
Gm48749	0.595	2.68144938611175	0.19	3.86851373173819	0.449	0.187	CA1	Gm48749
Eps15	0.592	0.282680369373088	0.184	0.407821567051215	0.381	0.248	CA1	Eps15
Wwc1	0.591	0.293092745849834	0.182	0.422843450958084	0.46	0.317	CA1	Wwc1
A330093E20Rik	0.591	0.559367358683194	0.182	0.806996514407404	0.427	0.103	CA1	A330093E20Rik
Cdh6	0.588	1.89159701213702	0.176	2.72899762877045	0.395	0.129	CA1	Cdh6
Airn	0.413	0.553901996097879	0.174	0.799111662908913	0.258	0.321	CA1	Airn
Gm48678	0.587	0.328514966597153	0.174	0.473946913167515	0.47	0.339	CA1	Gm48678
Itga4	0.586	2.98014184688772	0.172	4.29943586365059	0.441	0.224	CA1	Itga4
Dcdc2a	0.585	5.51433564666683	0.17	7.95550469124347	0.358	0.061	CA1	Dcdc2a
Stk39	0.585	0.307416706420769	0.17	0.443508557839662	0.427	0.303	CA1	Stk39
Rspo3	0.58	4.91539754670204	0.16	7.09141966462482	0.43	0.209	CA1	Rspo3
Etv5	0.578	5.2179898441465	0.156	7.52796807155914	0.367	0.178	CA1	Etv5
Kcnd21	0.574	0.885843210951008	0.148	1.27800160744418	0.582	0.512	CA1	Kcnd2
4930587E11Rik	0.57	2.90300161023911	0.14	4.18814602678464	0.439	0.23	CA1	4930587E11Rik
Shroom4	0.569	4.65430129594632	0.138	6.71473739846483	0.376	0.146	CA1	Shroom4
Man2a1	0.567	3.6488577735913	0.134	5.26418901486933	0.494	0.326	CA1	Man2a1
Itgbl1	0.565	0.960174682057735	0.13	1.38523925219183	0.412	0.228	CA1	Itgbl1
Nr4a2	0.561	1.60415225781799	0.122	2.31430250718485	0.369	0.173	CA1	Nr4a2
Rspo2	0.559	1.53829352091864	0.118	2.21928843406094	0.423	0.214	CA1	Rspo2
1700007F19Rik	0.557	3.85665259831152	0.114	5.56397357801557	0.344	0.064	CA1	1700007F19Rik
Slit2	0.557	1.30108693167282	0.114	1.8770716640898	0.395	0.288	CA1	Slit2
Wdpcp	0.555	0.333532987950346	0.11	0.481186387688847	0.399	0.29	CA1	Wdpcp
Nnat	0.555	4.32433605746217	0.11	6.238698185238	0.353	0.26	CA1	Nnat
Flna	0.553	0.941522226340085	0.106	1.35832944682757	0.366	0.19	CA1	Flna
Nr4a3	0.552	0.652923901299856	0.104	0.941970074483175	0.404	0.193	CA1	Nr4a3
Sgk3	0.551	0.6175776316321	0.102	0.890976186519579	0.323	0.165	CA1	Sgk3
Tspan9	0.551	3.38196091355871	0.102	4.87913823847145	0.37	0.179	CA1	Tspan9
Zfhx4	0.547	1.81620201355074	0.0940000000000001	2.62022563820221	0.401	0.271	CA1	Zfhx4
Egfem1	0.543	0.655517831635039	0.0860000000000001	0.94571232491416	0.599	0.525	CA1	Egfem1
Lsamp	0.543	0.788559604721405	0.0860000000000001	1.13765103117693	0.51	0.408	CA1	Lsamp
Wdr78	0.542	0.358314844700625	0.0840000000000001	0.516939049526488	0.361	0.219	CA1	Wdr78
Cfap54	0.538	0.485222663971866	0.0760000000000001	0.700028331039149	0.333	0.182	CA1	Cfap54
Cdh12	0.464	1.17371232541224	0.072	1.69330895130249	0.479	0.51	CA1	Cdh12
Fgf12	0.467	0.533806621162829	0.0659999999999999	0.7701201651453	0.378	0.427	CA1	Fgf12
Tanc1	0.532	0.323985337623149	0.0640000000000001	0.467412039909648	0.446	0.438	CA1	Tanc1
Mitf	0.529	4.5846368546609	0.0580000000000001	6.61423285449604	0.332	0.271	CA1	Mitf
Xkr4	0.515	0.86691123179966	0.03	1.25068853500832	0.563	0.505	CA1	Xkr4
Cdc14b	0.485	0.774643351175711	0.03	1.1175741211988	0.368	0.339	CA1	Cdc14b
Etl4	0.978	3.07929511247643	0.956	4.44248378820337	0.998	0.347	Neuronal_subtype1	Etl4
Hs3st4	0.963	2.55535495477864	0.926	3.68659792097018	1	0.276	Neuronal_subtype1	Hs3st4
Ptprd	0.956	3.02077758738814	0.912	4.35806084495339	0.998	0.389	Neuronal_subtype1	Ptprd
Dlc1	0.956	3.40324209389288	0.912	4.90984049180383	0.976	0.271	Neuronal_subtype1	Dlc1
Rai14	0.948	8.6029727683069	0.896	12.4114661497392	0.91	0.056	Neuronal_subtype1	Rai14
Nrxn1	0.933	0.558487383841058	0.866	0.805726979066543	0.976	0.221	Neuronal_subtype1	Nrxn1
Cntnap4	0.933	1.60928887046136	0.866	2.32171307277243	0.967	0.171	Neuronal_subtype1	Cntnap4
Fut9	0.932	7.15025475666079	0.864	10.3156370785272	0.961	0.362	Neuronal_subtype1	Fut9
Grik3	0.928	5.32159073393531	0.856	7.67743256148914	0.952	0.303	Neuronal_subtype1	Grik3
Lrrtm3	0.927	4.34360559560998	0.854	6.26649825236409	0.954	0.325	Neuronal_subtype1	Lrrtm3
Cdh18	0.924	2.46224658516294	0.848	3.55227093786036	0.934	0.261	Neuronal_subtype1	Cdh18
Tle4	0.923	7.11799900020597	0.846	10.2691018586498	0.923	0.3	Neuronal_subtype1	Tle4
Agbl41	0.919	1.86518805029179	0.838	2.69089755048132	0.972	0.389	Neuronal_subtype1	Agbl4
Grm3	0.918	3.6900424465571	0.836	5.3236059383177	0.828	0.132	Neuronal_subtype1	Grm3
Ctnna3	0.915	4.60256431553468	0.83	6.64009671339439	0.906	0.223	Neuronal_subtype1	Ctnna3
Arpp21	0.914	2.09951697225701	0.828	3.0289627241374	0.991	0.534	Neuronal_subtype1	Arpp21
Chsy3	0.909	2.44710035717398	0.818	3.53041954985252	0.947	0.37	Neuronal_subtype1	Chsy3
Grm8	0.903	0.48247267722336	0.806	0.69606093879457	0.934	0.235	Neuronal_subtype1	Grm8
RF01962	0.902	3.43094022166186	0.804	4.94980044337805	0.839	0.09	Neuronal_subtype1	RF01962
Sox5	0.893	3.29793623885181	0.786	4.75791625695951	0.932	0.263	Neuronal_subtype1	Sox5
Garnl3	0.887	3.0617328041648	0.774	4.41714673309562	0.93	0.318	Neuronal_subtype1	Garnl3
Olfm3	0.883	3.43119882013245	0.766	4.95017352210915	0.879	0.256	Neuronal_subtype1	Olfm3
Arap2	0.873	6.61864726147123	0.746	9.54868958151786	0.828	0.235	Neuronal_subtype1	Arap2
Elavl4	0.865	4.89709765907498	0.73	7.06501850749643	0.897	0.358	Neuronal_subtype1	Elavl4
Xylt11	0.857	2.13840607882153	0.714	3.08506784532264	0.85	0.276	Neuronal_subtype1	Xylt1
Foxp2	0.853	4.92776018309762	0.706	7.10925517884502	0.745	0.064	Neuronal_subtype1	Foxp2
Sntb1	0.846	6.9996670342099	0.692	10.0983849181286	0.727	0.078	Neuronal_subtype1	Sntb1
Hecw2	0.844	1.90516093220968	0.688	2.7485662289943	0.835	0.31	Neuronal_subtype1	Hecw2
Vwc2l	0.841	1.4100188976955	0.682	2.03422727126502	0.701	0.141	Neuronal_subtype1	Vwc2l
Pcsk5	0.839	6.66499204480947	0.678	9.61555097061101	0.848	0.363	Neuronal_subtype1	Pcsk5
Serpini1	0.835	2.70697128545228	0.67	3.90533404935083	0.855	0.368	Neuronal_subtype1	Serpini1
Ctnnd2	0.826	1.23063917874668	0.652	1.7754370403015	0.866	0.358	Neuronal_subtype1	Ctnnd2
Frmpd4	0.824	3.03159082604226	0.648	4.37366105073565	0.851	0.422	Neuronal_subtype1	Frmpd4
Tshz2	0.82	1.29553361547028	0.64	1.86905992234393	0.666	0.134	Neuronal_subtype1	Tshz2
Rasgef1b	0.819	1.45819174662523	0.638	2.10372600152143	0.848	0.312	Neuronal_subtype1	Rasgef1b
Htr1f1	0.817	1.35237422400976	0.634	1.95106358640493	0.837	0.331	Neuronal_subtype1	Htr1f
Sgcz	0.808	1.01484619470552	0.616	1.46411357236668	0.756	0.256	Neuronal_subtype1	Sgcz
Gm28905	0.802	1.69049056986572	0.604	2.43886236181482	0.754	0.213	Neuronal_subtype1	Gm28905
Pdzrn4	0.8	2.72817698474802	0.6	3.93592740656338	0.747	0.283	Neuronal_subtype1	Pdzrn4
Rorb	0.796	4.35412737849537	0.592	6.28167797635413	0.572	0.068	Neuronal_subtype1	Rorb
Fnbp1l	0.794	2.72202753902769	0.588	3.92705563171843	0.793	0.317	Neuronal_subtype1	Fnbp1l
Khdrbs2	0.79	1.28467987699801	0.58	1.85340128767487	0.859	0.422	Neuronal_subtype1	Khdrbs2
Gm28928	0.789	2.26849405445957	0.578	3.27274512265492	0.699	0.166	Neuronal_subtype1	Gm28928
Sept7	0.784	2.3665088527442	0.568	3.41415058607388	0.505	0.123	Neuronal_subtype1	Sept7
Nrg1	0.777	1.37824862419301	0.554	1.9883924552353	0.835	0.366	Neuronal_subtype1	Nrg1
Csmd31	0.769	0.39816460841332	0.538	0.574430106015394	0.743	0.345	Neuronal_subtype1	Csmd3
Plcxd3	0.769	0.587820329968828	0.538	0.848045474979742	0.719	0.235	Neuronal_subtype1	Plcxd3
Sulf1	0.766	2.57300539347479	0.532	3.71206212134664	0.479	0.066	Neuronal_subtype1	Sulf1
Slc35f4	0.765	1.26947541731691	0.53	1.83146588909355	0.82	0.459	Neuronal_subtype1	Slc35f4
A230006K03Rik	0.762	1.03292435124856	0.524	1.49019483915974	0.851	0.476	Neuronal_subtype1	A230006K03Rik
Neto2	0.759	1.99182071538719	0.518	2.873589868429	0.717	0.324	Neuronal_subtype1	Neto2
Atp10a	0.758	0.738217735500854	0.516	1.06502306610336	0.593	0.118	Neuronal_subtype1	Atp10a
Cobll1	0.756	6.56806804736544	0.512	9.47571920015536	0.576	0.074	Neuronal_subtype1	Cobll1
Hs3st2	0.753	1.46613952333968	0.506	2.11519221957346	0.633	0.136	Neuronal_subtype1	Hs3st2
Chrm2	0.751	0.561882001919409	0.502	0.8106243777339	0.572	0.122	Neuronal_subtype1	Chrm2
Gm26883	0.75	1.28386586413253	0.5	1.85222691535062	0.62	0.124	Neuronal_subtype1	Gm26883
Sgcd	0.75	2.88538779159277	0.5	4.16273465797245	0.655	0.28	Neuronal_subtype1	Sgcd
Pde1a1	0.748	0.96568466271042	0.496	1.39318847395486	0.769	0.397	Neuronal_subtype1	Pde1a
Deptor	0.747	4.07398912434456	0.494	5.87752390632747	0.659	0.175	Neuronal_subtype1	Deptor
Skap1	0.747	6.04023282258899	0.494	8.71421393896387	0.602	0.11	Neuronal_subtype1	Skap1
Dip2a	0.744	1.51166308941306	0.488	2.18086884259111	0.664	0.286	Neuronal_subtype1	Dip2a
Pamr1	0.744	9.75770723036728	0.488	14.0773958316973	0.503	0.035	Neuronal_subtype1	Pamr1
Trpc3	0.736	2.84860889572201	0.472	4.10967392729033	0.565	0.101	Neuronal_subtype1	Trpc3
Plcb4	0.736	1.04507165083795	0.472	1.50771968803754	0.497	0.165	Neuronal_subtype1	Plcb4
Gm48742	0.735	5.66147884681102	0.47	8.16778745639203	0.633	0.18	Neuronal_subtype1	Gm48742
D030068K23Rik	0.733	1.6163756952175	0.466	2.33193719970375	0.642	0.163	Neuronal_subtype1	D030068K23Rik
Mcc	0.733	3.91908194742848	0.466	5.65404009039254	0.664	0.264	Neuronal_subtype1	Mcc
Brinp3	0.733	2.78237857590384	0.466	4.01412377333216	0.617	0.233	Neuronal_subtype1	Brinp3
Cntn41	0.73	2.32376766933212	0.46	3.35248809272355	0.631	0.298	Neuronal_subtype1	Cntn4
Cntn6	0.724	4.1660348642866	0.448	6.0103178388768	0.47	0.201	Neuronal_subtype1	Cntn6
Spon1	0.722	1.27959391925093	0.444	1.84606380165499	0.697	0.365	Neuronal_subtype1	Spon1
Gm13561	0.72	5.05141602945733	0.44	7.2876528551651	0.541	0.066	Neuronal_subtype1	Gm13561
Adamts16	0.719	0.508407518462802	0.438	0.733477005636951	0.591	0.114	Neuronal_subtype1	Adamts16
Ikzf2	0.719	0.711519141615228	0.438	1.02650513710586	0.532	0.214	Neuronal_subtype1	Ikzf2
Sdk2	0.715	4.47089799428037	0.43	6.4501423646687	0.646	0.332	Neuronal_subtype1	Sdk2
Hs3st5	0.713	2.818279405007	0.426	4.06591772144311	0.556	0.142	Neuronal_subtype1	Hs3st5
Antxr1	0.712	2.09067561854294	0.424	3.01620734697936	0.472	0.126	Neuronal_subtype1	Antxr1
Tox	0.711	1.64711793744447	0.422	2.3762888801104	0.556	0.224	Neuronal_subtype1	Tox
Prr16	0.708	0.692635776989778	0.416	0.999262200605436	0.668	0.335	Neuronal_subtype1	Prr16
Mgat4c	0.708	0.881776855769592	0.416	1.27213509698946	0.651	0.323	Neuronal_subtype1	Mgat4c
Gm13601	0.707	4.2750124400145	0.414	6.16753924694755	0.453	0.036	Neuronal_subtype1	Gm13601
Dmd	0.705	3.50326127606447	0.41	5.05413766991655	0.73	0.369	Neuronal_subtype1	Dmd
Dpp10	0.703	1.64937891674347	0.406	2.37955078373262	0.67	0.276	Neuronal_subtype1	Dpp10
Fstl5	0.702	1.25154181577957	0.404	1.80559317109036	0.635	0.288	Neuronal_subtype1	Fstl5
Slc8a3	0.701	0.951811089406885	0.402	1.37317313855044	0.65	0.341	Neuronal_subtype1	Slc8a3
Arhgap261	0.696	1.86572772071262	0.392	2.69167613032116	0.708	0.403	Neuronal_subtype1	Arhgap26
Hs6st2	0.696	2.03937843117932	0.392	2.94220114915833	0.684	0.332	Neuronal_subtype1	Hs6st2
Thrb	0.696	3.59246128269849	0.392	5.18282607713472	0.675	0.381	Neuronal_subtype1	Thrb
Rps6ka5	0.692	1.22435864322703	0.384	1.76637614285317	0.609	0.314	Neuronal_subtype1	Rps6ka5
Arhgap25	0.692	7.98596254799423	0.384	11.5213085647163	0.42	0.027	Neuronal_subtype1	Arhgap25
Nwd2	0.692	2.31148714780223	0.384	3.33477104521286	0.716	0.387	Neuronal_subtype1	Nwd2
Myocd	0.691	7.93472325966951	0.382	11.4473858975515	0.383	0.051	Neuronal_subtype1	Myocd
Gm487491	0.686	0.523873715081024	0.372	0.755790010799473	0.607	0.23	Neuronal_subtype1	Gm48749
Kcnip3	0.68	2.16811778716581	0.36	3.12793277960726	0.662	0.382	Neuronal_subtype1	Kcnip3
Slc4a10	0.68	0.527833725561432	0.36	0.761503098281425	0.688	0.431	Neuronal_subtype1	Slc4a10
A830018L16Rik1	0.68	0.800497294938617	0.36	1.15487347765297	0.717	0.456	Neuronal_subtype1	A830018L16Rik
Dpp4	0.679	4.10888364795215	0.358	5.92786606249033	0.532	0.109	Neuronal_subtype1	Dpp4
Hlf	0.676	0.907665267780123	0.352	1.30948418061353	0.628	0.341	Neuronal_subtype1	Hlf
Oprm1	0.676	1.14905735273767	0.352	1.65773934449164	0.558	0.266	Neuronal_subtype1	Oprm1
Dpy19l1	0.675	1.66248921486173	0.35	2.3984649458124	0.517	0.254	Neuronal_subtype1	Dpy19l1
Il1rapl2	0.674	1.96796557698301	0.348	2.83917417855357	0.583	0.247	Neuronal_subtype1	Il1rapl2
Crybg1	0.671	5.98090763118822	0.342	8.6286257795302	0.389	0.077	Neuronal_subtype1	Crybg1
Pid1	0.67	1.43166616948363	0.34	2.06545768292253	0.503	0.294	Neuronal_subtype1	Pid1
Gm36251	0.665	2.28912989570826	0.33	3.30251634848897	0.42	0.078	Neuronal_subtype1	Gm36251
Kif13a	0.661	0.692050332997852	0.322	0.998417583461557	0.406	0.204	Neuronal_subtype1	Kif13a
Grid2	0.661	0.309256013477148	0.322	0.446162117008569	0.477	0.222	Neuronal_subtype1	Grid2
Sash1	0.66	0.496799305508196	0.32	0.716729894373755	0.466	0.212	Neuronal_subtype1	Sash1
Pak1	0.66	2.07374724662073	0.32	2.99178486875688	0.433	0.222	Neuronal_subtype1	Pak1
Sema3d	0.66	3.39523383301805	0.32	4.89828701355357	0.327	0.074	Neuronal_subtype1	Sema3d
Rspo21	0.659	1.33919320716889	0.318	1.93204739877473	0.571	0.247	Neuronal_subtype1	Rspo2
Tenm31	0.659	0.984532414001221	0.318	1.420380031274	0.545	0.29	Neuronal_subtype1	Tenm3
Rnf180	0.658	1.06795855705309	0.316	1.54073851413542	0.53	0.309	Neuronal_subtype1	Rnf180
Naaladl2	0.658	0.402657765334639	0.316	0.580912361223716	0.437	0.239	Neuronal_subtype1	Naaladl2
Myo1d	0.656	0.726158040719349	0.312	1.04762460424745	0.439	0.235	Neuronal_subtype1	Myo1d
Lpar1	0.655	4.54413953283898	0.31	6.55580756913429	0.323	0.036	Neuronal_subtype1	Lpar1
Kcnip1	0.655	2.05589351065036	0.31	2.96602737241107	0.44	0.175	Neuronal_subtype1	Kcnip1
Klhl1	0.653	2.64864103538897	0.306	3.82118128685068	0.363	0.131	Neuronal_subtype1	Klhl1
Wdr95	0.65	2.27293690875932	0.3	3.27915480652057	0.411	0.107	Neuronal_subtype1	Wdr95
Kcnab11	0.352	3.21485929197511	0.296	4.63806155768829	0.294	0.501	Neuronal_subtype1	Kcnab1
Kazn	0.647	0.811896382825883	0.294	1.17131888521859	0.391	0.146	Neuronal_subtype1	Kazn
3632451O06Rik	0.645	2.78086424744436	0.29	4.0119390591734	0.505	0.193	Neuronal_subtype1	3632451O06Rik
Cpe	0.642	3.8191837809073	0.284	5.50991750095852	0.462	0.297	Neuronal_subtype1	Cpe
Cdc14b1	0.64	0.604008453440611	0.28	0.871400000433778	0.572	0.331	Neuronal_subtype1	Cdc14b
6530403H02Rik	0.64	1.42524755685219	0.28	2.05619758230977	0.497	0.311	Neuronal_subtype1	6530403H02Rik
Adamtsl1	0.64	3.49389255270645	0.28	5.04062145918848	0.457	0.23	Neuronal_subtype1	Adamtsl1
Ptchd1	0.638	0.913717614725727	0.276	1.3182158715377	0.475	0.218	Neuronal_subtype1	Ptchd1
Sema5b	0.638	5.08636793851209	0.276	7.33807780102801	0.389	0.168	Neuronal_subtype1	Sema5b
AC124490.1	0.633	2.14783072273128	0.266	3.09866473235339	0.483	0.207	Neuronal_subtype1	AC124490.1
Pdgfc	0.632	1.97493773383567	0.264	2.84923287466921	0.398	0.242	Neuronal_subtype1	Pdgfc
Sgk31	0.631	1.41120739367633	0.262	2.03594190852268	0.44	0.189	Neuronal_subtype1	Sgk3
Pth2r	0.627	2.37167569115995	0.254	3.42160475823336	0.374	0.101	Neuronal_subtype1	Pth2r
Numb	0.625	0.760488239513368	0.25	1.09715261180032	0.517	0.341	Neuronal_subtype1	Numb
Arhgap22	0.623	0.82736437626049	0.246	1.19363448263921	0.371	0.109	Neuronal_subtype1	Arhgap22
A330015K06Rik	0.377	4.20592036046841	0.246	6.0678604464217	0.246	0.411	Neuronal_subtype1	A330015K06Rik
Gng12	0.621	5.7815875211179	0.242	8.3410676451823	0.499	0.253	Neuronal_subtype1	Gng12
Ror2	0.619	1.28480385536387	0.238	1.85358015064848	0.316	0.07	Neuronal_subtype1	Ror2
Cspg5	0.617	0.723636801661685	0.234	1.04398722516206	0.451	0.264	Neuronal_subtype1	Cspg5
Filip1l	0.616	6.17966986924978	0.232	8.91537907469761	0.475	0.218	Neuronal_subtype1	Filip1l
Adam18	0.615	2.72485687530555	0.23	3.93113750113551	0.407	0.046	Neuronal_subtype1	Adam18
Eml1	0.614	0.330195058131106	0.228	0.476370772891787	0.528	0.331	Neuronal_subtype1	Eml1
Mei4	0.609	2.16562242273373	0.218	3.1243327297159	0.45	0.244	Neuronal_subtype1	Mei4
Cpeb2	0.606	0.86006358704711	0.212	1.24080947188204	0.457	0.292	Neuronal_subtype1	Cpeb2
Gm13483	0.602	2.26554154611057	0.204	3.26848555350163	0.394	0.142	Neuronal_subtype1	Gm13483
Nfasc	0.602	0.543461313765465	0.204	0.784048942284438	0.483	0.32	Neuronal_subtype1	Nfasc
Dkk2	0.602	5.09391668687263	0.204	7.34896834285268	0.356	0.112	Neuronal_subtype1	Dkk2
Ptprt	0.602	0.842922146042424	0.204	1.21607959995089	0.328	0.19	Neuronal_subtype1	Ptprt
Htr2c	0.599	1.61337338968497	0.198	2.32760578840073	0.398	0.204	Neuronal_subtype1	Htr2c
Arhgap23	0.598	0.662483638399786	0.196	0.955761859789449	0.349	0.208	Neuronal_subtype1	Arhgap23
Wdr17	0.598	1.26817851219868	0.196	1.82959485051098	0.319	0.18	Neuronal_subtype1	Wdr17
Stat5b	0.597	1.25759816317676	0.194	1.81433063344618	0.319	0.15	Neuronal_subtype1	Stat5b
Kcnh5	0.597	0.522609601240784	0.194	0.753966280031044	0.334	0.229	Neuronal_subtype1	Kcnh5
Lcp1	0.597	6.57314632184347	0.194	9.4830456015611	0.352	0.053	Neuronal_subtype1	Lcp1
4930578G10Rik	0.403	5.6130535479092	0.194	8.0979245178128	0.31	0.459	Neuronal_subtype1	4930578G10Rik
Hpse2	0.596	1.95546041640102	0.192	2.82113304539641	0.321	0.127	Neuronal_subtype1	Hpse2
Sytl2	0.593	0.70332013310763	0.186	1.01467646819174	0.33	0.134	Neuronal_subtype1	Sytl2
5730522E02Rik	0.591	0.384032243160083	0.182	0.55404141274851	0.64	0.53	Neuronal_subtype1	5730522E02Rik
Nova1	0.589	1.51690321396187	0.178	2.18842874429132	0.455	0.291	Neuronal_subtype1	Nova1
Slc38a1	0.589	0.331117199704335	0.178	0.477701141966484	0.517	0.363	Neuronal_subtype1	Slc38a1
Sfxn5	0.585	0.293014359762298	0.17	0.422730363738319	0.415	0.261	Neuronal_subtype1	Sfxn5
Gm43666	0.583	0.786278520370702	0.166	1.13436012209632	0.317	0.143	Neuronal_subtype1	Gm43666
Usp54	0.583	0.826641173937395	0.166	1.19259112223411	0.336	0.22	Neuronal_subtype1	Usp54
Rcbtb1	0.582	0.284350351473906	0.164	0.410230841946437	0.345	0.197	Neuronal_subtype1	Rcbtb1
AC164881.1	0.58	3.78854074602542	0.16	5.46570894649665	0.328	0.05	Neuronal_subtype1	AC164881.1
Rsph10b	0.577	1.80273647991821	0.154	2.60079897960762	0.385	0.138	Neuronal_subtype1	Rsph10b
Wdr781	0.577	0.635717360743775	0.154	0.917146283752067	0.369	0.247	Neuronal_subtype1	Wdr78
Rftn1	0.576	1.3231341730175	0.152	1.90887910984308	0.371	0.227	Neuronal_subtype1	Rftn1
AC119177.2	0.572	0.889777243469865	0.144	1.28367721664983	0.306	0.169	Neuronal_subtype1	AC119177.2
Cfap69	0.569	0.484845087664339	0.138	0.699483603572719	0.361	0.221	Neuronal_subtype1	Cfap69
Tmem132d	0.567	2.91317058508767	0.134	4.20281675636957	0.473	0.282	Neuronal_subtype1	Tmem132d
Sh3gl3	0.565	0.609617266056934	0.13	0.879491806580625	0.387	0.285	Neuronal_subtype1	Sh3gl3
Pmepa1	0.564	1.58554811741498	0.128	2.28746240608542	0.321	0.156	Neuronal_subtype1	Pmepa1
Dcc1	0.44	0.282929115993722	0.12	0.408180432567242	0.334	0.417	Neuronal_subtype1	Dcc
Il1rapl11	0.557	0.383575324440008	0.114	0.553382218376976	0.51	0.446	Neuronal_subtype1	Il1rapl1
Ddah1	0.554	0.755081484699228	0.108	1.08935231344265	0.301	0.164	Neuronal_subtype1	Ddah1
Cpne4	0.554	1.58920316767754	0.108	2.29273552897342	0.444	0.398	Neuronal_subtype1	Cpne4
Pde10a1	0.552	2.46720889391701	0.104	3.55943003609121	0.574	0.474	Neuronal_subtype1	Pde10a
Lyn	0.552	0.539337242189821	0.104	0.77809916467398	0.354	0.267	Neuronal_subtype1	Lyn
Ldlrad3	0.549	0.805077555249396	0.0980000000000001	1.16148139648931	0.33	0.27	Neuronal_subtype1	Ldlrad3
Il34	0.548	2.09931489884507	0.0960000000000001	3.0286711938281	0.303	0.166	Neuronal_subtype1	Il34
Ano31	0.54	1.57759381844627	0.0800000000000001	2.27598677840951	0.554	0.483	Neuronal_subtype1	Ano3
Wwc11	0.534	0.376630707693504	0.0680000000000001	0.543363254235917	0.398	0.35	Neuronal_subtype1	Wwc1
Fbxl71	0.531	1.86867616601145	0.0620000000000001	2.69592983773211	0.319	0.319	Neuronal_subtype1	Fbxl7
Tnfrsf11a	0.529	0.343793298816764	0.0580000000000001	0.495988887293807	0.312	0.124	Neuronal_subtype1	Tnfrsf11a
Adk1	0.527	2.11475609223462	0.054	3.05094812695662	0.358	0.332	Neuronal_subtype1	Adk
Etv6	0.473	3.37823802341939	0.054	4.87376724332969	0.301	0.278	Neuronal_subtype1	Etv6
Wdpcp1	0.474	0.279299402156969	0.052	0.402943862415111	0.323	0.317	Neuronal_subtype1	Wdpcp
Ror1	0.474	3.402087149319	0.052	4.9081742589946	0.262	0.34	Neuronal_subtype1	Ror1
Cdh13	0.475	0.689871369505376	0.05	0.995274003636688	0.242	0.343	Neuronal_subtype1	Cdh13
Fgf1	0.524	0.859393757077816	0.048	1.23984311150711	0.303	0.163	Neuronal_subtype1	Fgf1
Phyhipl1	0.51	0.30412136979102	0.02	0.438754392025862	0.383	0.338	Neuronal_subtype1	Phyhipl
Bsg	0.508	3.16561963423434	0.016	4.56702374765061	0.33	0.335	Neuronal_subtype1	Bsg
Thsd7b	0.508	1.06141585505638	0.016	1.53129939041075	0.428	0.379	Neuronal_subtype1	Thsd7b
Cab39l	0.507	0.392590407989309	0.014	0.566388234706751	0.332	0.294	Neuronal_subtype1	Cab39l
Itgbl11	0.496	0.732075932707245	0.00800000000000001	1.0561623176709	0.308	0.273	Neuronal_subtype1	Itgbl1
Rbms3	0.964	6.44050057747265	0.928	9.29167824396229	0.937	0.089	InN	Rbms3
Erbb4	0.922	6.5292943772609	0.844	9.41978061857849	0.784	0.004	InN	Erbb4
Grip1	0.918	8.83565331398037	0.836	12.7471532190936	0.886	0.206	InN	Grip1
Gria4	0.916	6.19959374585079	0.832	8.94412315266516	0.921	0.257	InN	Gria4
Dlx6os1	0.912	6.54958761018583	0.824	9.44905756508289	0.757	0.018	InN	Dlx6os1
Grik1	0.904	4.53204429150661	0.808	6.53835782444572	0.823	0.057	InN	Grik1
Gad2	0.901	10.4241498889797	0.802	15.0388693503142	0.841	0.096	InN	Gad2
Nhs	0.899	5.58439503447656	0.798	8.05657902260429	0.848	0.123	InN	Nhs
Ptprm	0.893	7.61831124156191	0.786	10.99089984815	0.743	0.039	InN	Ptprm
Meg3	0.892	3.40115573414512	0.784	4.90683051094222	0.977	0.526	InN	Meg3
Dpp101	0.888	2.17206402334674	0.776	3.13362599497568	0.886	0.211	InN	Dpp10
Fgf121	0.886	2.37084652032011	0.772	3.42040851757469	0.898	0.341	InN	Fgf12
Kcnmb2	0.884	5.98902321206783	0.768	8.64033408781916	0.786	0.065	InN	Kcnmb2
Nxph1	0.878	6.49980397164385	0.756	9.37723495664097	0.722	0.027	InN	Nxph1
Dner	0.873	8.112924048799	0.746	11.7044752923111	0.843	0.265	InN	Dner
Snhg11	0.872	1.39222666227797	0.744	2.00855850146182	0.977	0.54	InN	Snhg11
Alk	0.871	4.7109644986879	0.742	6.796485120061	0.776	0.072	InN	Alk
C130073E24Rik	0.868	4.06009519300059	0.736	5.85747920047907	0.788	0.139	InN	C130073E24Rik
Cntnap3	0.862	4.04198017091334	0.724	5.83134474794821	0.684	0.06	InN	Cntnap3
Cit	0.859	5.90605917824393	0.718	8.52064228764926	0.829	0.198	InN	Cit
Gm45881	0.858	8.89892374289115	0.716	12.8384331531181	0.817	0.228	InN	Gm45881
Astn2	0.846	3.83956610170284	0.692	5.53932297409206	0.802	0.223	InN	Astn2
Kcnip11	0.846	2.41690670650351	0.692	3.4868593197639	0.774	0.103	InN	Kcnip1
Plcb41	0.842	3.54935779375017	0.684	5.12064088738395	0.705	0.107	InN	Plcb4
Unc5d	0.84	2.57557587332361	0.68	3.71577053987723	0.807	0.257	InN	Unc5d
Btbd11	0.837	9.98634539139558	0.674	14.4072509727708	0.709	0.027	InN	Btbd11
Rcan2	0.836	4.52299492586932	0.672	6.52530234951761	0.717	0.132	InN	Rcan2
Nrxn3	0.834	4.37997433012201	0.668	6.31896724528798	0.837	0.409	InN	Nrxn3
Dlc11	0.832	1.19058337607664	0.664	1.71764873243061	0.798	0.242	InN	Dlc1
Kcnc2	0.831	6.71020146472625	0.662	9.68077437652642	0.769	0.262	InN	Kcnc2
Kcnip4	0.171	0.734113149462347	0.658	1.05910140018071	0.166	0.689	InN	Kcnip4
Gabrg3	0.828	3.98583113332546	0.656	5.75033880986948	0.817	0.312	InN	Gabrg3
Slc6a1	0.827	7.82878616818933	0.654	11.2945509810269	0.742	0.167	InN	Slc6a1
Cux2	0.827	2.19203062029281	0.654	3.1624317053732	0.68	0.079	InN	Cux2
Maf	0.822	11.7144763129285	0.644	16.9004168832732	0.659	0.032	InN	Maf
Elavl2	0.821	4.44597506440054	0.642	6.41418617732664	0.802	0.297	InN	Elavl2
Npas3	0.821	6.90157927981422	0.642	9.95687420129	0.553	0.029	InN	Npas3
Klf12	0.809	3.73357893834583	0.618	5.386415819119	0.748	0.287	InN	Klf12
Gad1	0.809	2.61677416336528	0.618	3.77520710861345	0.757	0.222	InN	Gad1
Lhfpl3	0.809	3.63438504734287	0.618	5.24330928448255	0.623	0.118	InN	Lhfpl3
Vwc2	0.806	6.1586805160898	0.612	8.88509783898224	0.641	0.039	InN	Vwc2
Pde4d	0.805	2.81639492374828	0.61	4.0631989896765	0.773	0.315	InN	Pde4d
Utrn	0.802	2.63941571728467	0.604	3.80787196617097	0.528	0.088	InN	Utrn
Cntnap41	0.802	2.98587165561385	0.604	4.30770223028501	0.684	0.15	InN	Cntnap4
Vstm2a	0.799	6.32433757385732	0.598	9.1240904547117	0.766	0.331	InN	Vstm2a
Msi2	0.798	2.29129405009745	0.596	3.30563856329398	0.444	0.066	InN	Msi2
Usp29	0.795	4.92621209398986	0.59	7.10702175836641	0.789	0.358	InN	Usp29
Spock3	0.794	2.18114869359886	0.588	3.14673240369652	0.776	0.342	InN	Spock3
Zfp536	0.793	5.64633619913838	0.586	8.14594123368878	0.598	0.127	InN	Zfp536
Pam	0.79	4.09314471185144	0.58	5.90515957742895	0.808	0.365	InN	Pam
Fhod3	0.79	2.20602567333925	0.58	3.18262229900027	0.712	0.173	InN	Fhod3
Gm38505	0.789	4.91941229879079	0.578	7.09721172755366	0.605	0.023	InN	Gm38505
4930555F03Rik	0.789	6.13865690103844	0.578	8.85620986884697	0.664	0.093	InN	4930555F03Rik
Ryr3	0.211	3.15886008948306	0.578	4.55727178595927	0.177	0.544	InN	Ryr3
Frmd51	0.787	0.788165733526477	0.574	1.13708279515725	0.627	0.174	InN	Frmd5
Gm45323	0.785	4.21664970108325	0.57	6.08333961291873	0.649	0.092	InN	Gm45323
Galntl61	0.782	1.25651052847022	0.564	1.81276150824875	0.749	0.277	InN	Galntl6
Gm2516	0.779	3.2937102777772	0.558	4.75181948387418	0.588	0.056	InN	Gm2516
Wwox	0.775	2.25768130016024	0.55	3.25714561564893	0.638	0.213	InN	Wwox
Dlx1as	0.774	6.4699754016673	0.548	9.334201426659	0.629	0.082	InN	Dlx1as
Tenm32	0.774	1.16940151013522	0.548	1.68708975948015	0.704	0.245	InN	Tenm3
Gm45341	0.771	4.5710691733623	0.542	6.59465882797021	0.58	0.064	InN	Gm45341
Rab3c	0.768	3.12552852376976	0.536	4.50918450139964	0.778	0.368	InN	Rab3c
Gm45321	0.768	5.60345660716849	0.536	8.08407905899848	0.613	0.068	InN	Gm45321
Gm13629	0.767	9.3568778580037	0.534	13.4991212839457	0.644	0.101	InN	Gm13629
Fchsd2	0.766	1.65714860691317	0.532	2.39076007720969	0.642	0.235	InN	Fchsd2
Ptprk	0.237	3.79052613064177	0.526	5.46857325103691	0.084	0.341	InN	Ptprk
Camk2d	0.762	1.44315042583998	0.524	2.08202596261614	0.624	0.186	InN	Camk2d
Xkr41	0.76	1.88474953263271	0.52	2.71911880404701	0.778	0.48	InN	Xkr4
Gm26905	0.759	3.6623099549711	0.518	5.2835964102351	0.683	0.263	InN	Gm26905
Myo16	0.758	7.66155847227323	0.516	11.0532924134294	0.705	0.277	InN	Myo16
Tmtc2	0.758	9.21696622897346	0.516	13.2972714705811	0.6	0.137	InN	Tmtc2
Garnl31	0.756	1.38190952210187	0.512	1.99367401449361	0.742	0.298	InN	Garnl3
Fgf13	0.754	5.77238786333709	0.508	8.32779534452406	0.663	0.237	InN	Fgf13
Dcx1	0.753	1.1623425594892	0.506	1.67690584638925	0.727	0.31	InN	Dcx
Farp1	0.752	2.52754525962423	0.504	3.64647701168228	0.563	0.21	InN	Farp1
Cntnap2	0.751	1.3050752471054	0.502	1.8828255869859	0.791	0.361	InN	Cntnap2
Ctnna21	0.746	1.33570409857268	0.492	1.92701367910587	0.723	0.342	InN	Ctnna2
Grip1os2	0.745	8.27763685715115	0.49	11.9421056440917	0.655	0.147	InN	Grip1os2
Gpc6	0.744	1.02932753216903	0.488	1.48500572611073	0.521	0.116	InN	Gpc6
Scn9a	0.742	3.22426138934718	0.484	4.65162591694094	0.622	0.153	InN	Scn9a
Cntnap5c	0.742	2.9013530467655	0.484	4.18576765243668	0.679	0.296	InN	Cntnap5c
Slc35f11	0.741	1.78640051027678	0.482	2.57723115721781	0.673	0.289	InN	Slc35f1
Ank1	0.739	5.39059653115011	0.478	7.77698688292352	0.66	0.226	InN	Ank1
Ankrd55	0.735	2.30754719586847	0.47	3.32908689609667	0.599	0.098	InN	Ankrd55
Grb101	0.734	1.30135787562717	0.468	1.87746255358911	0.679	0.285	InN	Grb10
Erbin	0.733	1.12240020445864	0.466	1.61928120886524	0.329	0.106	InN	Erbin
Sgcz1	0.732	1.30269163961372	0.464	1.87938676827823	0.632	0.235	InN	Sgcz
Rnf144b	0.731	6.43052966565486	0.462	9.27729325892964	0.471	0.061	InN	Rnf144b
Sox6	0.731	4.94826319023532	0.462	7.1388347655659	0.386	0.02	InN	Sox6
Col19a1	0.731	6.306287839488	0.462	9.09805019244772	0.584	0.097	InN	Col19a1
March1	0.269	0.708958246872424	0.462	1.02281054696017	0.213	0.483	InN	March1
Thrb1	0.728	0.779898617176226	0.456	1.1251558673963	0.681	0.356	InN	Thrb
Kctd8	0.726	3.52543817066244	0.452	5.08613216577536	0.537	0.162	InN	Kctd8
Eps8	0.725	5.85530360161569	0.45	8.44741746895025	0.524	0.11	InN	Eps8
Spats2l	0.723	4.38931083454987	0.446	6.3324369739253	0.597	0.24	InN	Spats2l
Arhgap18	0.723	6.5367753622262	0.446	9.4305733984889	0.533	0.137	InN	Arhgap18
Efna5	0.721	3.18826154490865	0.442	4.59968911989669	0.62	0.228	InN	Efna5
Pld5	0.721	5.29740364723737	0.442	7.64253797145647	0.503	0.031	InN	Pld5
Ntm	0.72	3.36519237141329	0.44	4.85494634587533	0.575	0.284	InN	Ntm
Etl41	0.719	1.49017410146357	0.438	2.14986678624266	0.627	0.351	InN	Etl4
Prkg1	0.283	5.54622618034099	0.434	8.00151300602649	0.274	0.566	InN	Prkg1
Spon11	0.284	1.86844004508259	0.432	2.695589187239	0.114	0.427	InN	Spon1
Rasgrf2	0.716	3.45946371083329	0.432	4.99095113975452	0.66	0.349	InN	Rasgrf2
Ptprt1	0.716	2.13813091022017	0.432	3.08467086094606	0.507	0.152	InN	Ptprt
Elmo1	0.715	6.23677126125529	0.43	8.99775896977182	0.376	0.102	InN	Elmo1
Gabrb1	0.286	1.73642394389771	0.428	2.50513021274208	0.176	0.41	InN	Gabrb1
Sntg1	0.714	2.98903372578669	0.428	4.31226413324232	0.75	0.501	InN	Sntg1
Nyap2	0.714	4.6881876677061	0.428	6.76362509895638	0.711	0.378	InN	Nyap2
Osbpl3	0.712	5.94056494459497	0.424	8.57042358564599	0.628	0.252	InN	Osbpl3
Gab2	0.712	2.32878499710618	0.424	3.35972656662171	0.613	0.254	InN	Gab2
A230006K03Rik1	0.711	0.974921033463541	0.422	1.40651374023619	0.764	0.459	InN	A230006K03Rik
Mdga2	0.709	2.62541049676317	0.418	3.78766670397805	0.562	0.246	InN	Mdga2
Srgap1	0.708	3.85025454526685	0.416	5.55474313861667	0.534	0.222	InN	Srgap1
Tox3	0.708	5.84394564052046	0.416	8.43103139480356	0.539	0.179	InN	Tox3
Cacna2d2	0.707	2.10958220882867	0.414	3.04348379102471	0.506	0.055	InN	Cacna2d2
Fstl51	0.707	3.14093439895068	0.414	4.5314104811237	0.597	0.266	InN	Fstl5
Cux1	0.705	2.68053319561587	0.41	3.86719194825326	0.556	0.256	InN	Cux1
Ubash3b	0.705	7.06935643744131	0.41	10.1989254745731	0.588	0.251	InN	Ubash3b
Sdk1	0.705	2.47754933771534	0.41	3.57434814307966	0.582	0.226	InN	Sdk1
Fnbp1l1	0.704	0.999862546433188	0.408	1.44249673730977	0.66	0.299	InN	Fnbp1l
Plxdc2	0.702	3.95798475484827	0.404	5.71016497773372	0.428	0.134	InN	Plxdc2
Lin28b	0.7	4.14914750358693	0.4	5.98595452734169	0.566	0.141	InN	Lin28b
Stat5b1	0.7	2.51392162974984	0.4	3.62682226842359	0.49	0.11	InN	Stat5b
Col26a1	0.698	7.95721044606393	0.396	11.4798280498463	0.488	0.027	InN	Col26a1
Rab3b	0.697	3.80729370359987	0.394	5.4927637453913	0.535	0.118	InN	Rab3b
Slc16a2	0.304	3.57833543939617	0.392	5.16244679305409	0.164	0.409	InN	Slc16a2
Tbc1d9	0.696	4.12631270513374	0.392	5.95301087685357	0.571	0.25	InN	Tbc1d9
Esrrg	0.696	5.31772026131625	0.392	7.6718486498357	0.607	0.31	InN	Esrrg
Tmem178b	0.695	0.618681907604303	0.39	0.892569319988455	0.707	0.426	InN	Tmem178b
Whrn	0.694	7.2100025449987	0.388	10.4018349164664	0.391	0.085	InN	Whrn
Hs3st51	0.694	0.913762826446149	0.388	1.31828109826254	0.501	0.117	InN	Hs3st5
Slc8a31	0.693	2.78194094145403	0.386	4.0134924002817	0.657	0.315	InN	Slc8a3
Kat2b	0.693	2.58312327642702	0.386	3.72665914090612	0.509	0.137	InN	Kat2b
Necab1	0.693	1.90684220163534	0.386	2.7509917880571	0.556	0.229	InN	Necab1
Tmem132d1	0.693	1.34501261539318	0.386	1.94044303016084	0.55	0.255	InN	Tmem132d
Pcdh7	0.692	0.997960277361351	0.384	1.43975234315339	0.546	0.24	InN	Pcdh7
Flrt2	0.689	7.24280354667188	0.378	10.4491567589165	0.621	0.352	InN	Flrt2
Olfm2	0.688	4.56396356074105	0.376	6.58440759587905	0.564	0.206	InN	Olfm2
Afap1	0.688	5.95419453564937	0.376	8.59008692906951	0.527	0.111	InN	Afap1
Arhgap262	0.687	0.283493725749212	0.374	0.408994992261524	0.675	0.384	InN	Arhgap26
Gm31218	0.687	5.48214165011285	0.374	7.90905857206865	0.348	0.013	InN	Gm31218
Ngf	0.687	9.68005907056161	0.374	13.9653732166115	0.425	0.033	InN	Ngf
Tmem132c	0.686	5.03904121579149	0.372	7.26979977285747	0.393	0.042	InN	Tmem132c
Cpeb21	0.685	1.90079903391025	0.37	2.74227333994885	0.544	0.266	InN	Cpeb2
Chn2	0.685	7.12632799044629	0.37	10.2811180515651	0.367	0.085	InN	Chn2
Asic2	0.684	6.86228549441877	0.368	9.90018525196222	0.677	0.37	InN	Asic2
Rgs10	0.683	6.53770308140968	0.366	9.43191181435424	0.336	0.044	InN	Rgs10
Htr7	0.682	2.82232698252601	0.364	4.07175714145739	0.511	0.118	InN	Htr7
Tmem196	0.681	4.39814702988287	0.362	6.34518490911254	0.49	0.108	InN	Tmem196
Plcxd31	0.681	2.13670541801227	0.362	3.08261431040688	0.552	0.222	InN	Plcxd3
Col25a1	0.681	5.25878837592344	0.362	7.58682791102928	0.574	0.291	InN	Col25a1
Gm45904	0.68	4.50663911645107	0.36	6.50170590438018	0.477	0.087	InN	Gm45904
Rbms1	0.68	1.72601483102096	0.36	2.49011303721474	0.518	0.228	InN	Rbms1
Vav3	0.32	4.17337452773095	0.36	6.02090673492977	0.138	0.394	InN	Vav3
Trpc31	0.678	1.56250213924753	0.356	2.25421408767081	0.416	0.086	InN	Trpc3
Pde3a	0.678	11.203842474335	0.356	16.1637279766243	0.315	0.016	InN	Pde3a
Cdc14b2	0.676	0.525378130260921	0.352	0.757960423118948	0.61	0.306	InN	Cdc14b
6530411M01Rik	0.675	4.83242318630372	0.35	6.97171296635722	0.37	0.016	InN	6530411M01Rik
Mef2c	0.675	4.05981241156874	0.35	5.85707123310968	0.592	0.37	InN	Mef2c
Fgf11	0.674	3.40116656604095	0.348	4.90684613806462	0.526	0.118	InN	Fgf1
St8sia4	0.673	3.08329575572461	0.346	4.44825549637788	0.55	0.237	InN	St8sia4
Srgap2	0.673	0.37688801183759	0.346	0.54373446564859	0.607	0.325	InN	Srgap2
Pid11	0.673	2.48170021788155	0.346	3.58033659731078	0.508	0.277	InN	Pid1
Pde1c	0.673	2.99992048022944	0.346	4.32797039988826	0.404	0.095	InN	Pde1c
Cadps21	0.327	2.64360341968109	0.346	3.81391354365102	0.179	0.378	InN	Cadps2
Dusp10	0.67	2.81671546653051	0.34	4.06366143515881	0.317	0.009	InN	Dusp10
Palmd	0.33	2.47149541553273	0.34	3.56561417956887	0.123	0.345	InN	Palmd
Rasgef1b1	0.33	1.37204722375573	0.34	1.97944572557786	0.148	0.375	InN	Rasgef1b
Gpr176	0.668	8.05483724365456	0.336	11.6206737465882	0.549	0.297	InN	Gpr176
Sema6a	0.668	6.02684420642817	0.336	8.69489824882429	0.439	0.136	InN	Sema6a
Tll1	0.667	3.98550659642557	0.334	5.74987060209341	0.363	0.115	InN	Tll1
Sema3e1	0.333	1.69040110110956	0.334	2.43873328568401	0.124	0.4	InN	Sema3e
Fstl4	0.333	0.544945893519031	0.334	0.786190738132708	0.209	0.462	InN	Fstl4
Tcerg1l	0.666	2.30200165877298	0.332	3.32108637722995	0.499	0.149	InN	Tcerg1l
Zfp385b	0.665	3.08070933903694	0.33	4.44452408584892	0.681	0.44	InN	Zfp385b
Chrm21	0.665	3.4500805262412	0.33	4.97741406587576	0.427	0.108	InN	Chrm2
Reln	0.665	4.13753221600153	0.33	5.96919720954373	0.477	0.096	InN	Reln
Igf1	0.664	10.3346640183359	0.328	14.9097685285068	0.439	0.025	InN	Igf1
Zfp804b	0.664	3.41315929152445	0.328	4.92414798364642	0.516	0.24	InN	Zfp804b
Gm13052	0.663	4.87811321050189	0.326	7.03762973768602	0.445	0.149	InN	Gm13052
Elfn1	0.662	4.48014939856828	0.324	6.46348931975613	0.417	0.069	InN	Elfn1
Pag1	0.661	4.81981105660112	0.322	6.95351750938024	0.532	0.266	InN	Pag1
Adra1a	0.66	3.86340679009753	0.32	5.57371781701045	0.461	0.104	InN	Adra1a
Grid21	0.66	1.33189171341329	0.32	1.92151356994246	0.512	0.196	InN	Grid2
Phactr11	0.34	1.04590157978701	0.32	1.50891702241666	0.276	0.543	InN	Phactr1
Ntn4	0.659	4.25257513261239	0.318	6.13516905482761	0.374	0.053	InN	Ntn4
Pitpnm3	0.655	7.71515924385811	0.31	11.1306219807827	0.488	0.195	InN	Pitpnm3
Limch1	0.655	2.96050044870284	0.31	4.27109931589314	0.523	0.299	InN	Limch1
Zfhx41	0.345	0.523616921169239	0.31	0.755419535496421	0.143	0.328	InN	Zfhx4
Grk5	0.651	5.51626235621293	0.302	7.95828434555086	0.499	0.198	InN	Grk5
Slc2a13	0.65	6.31824631127031	0.3	9.11530262038467	0.614	0.416	InN	Slc2a13
Cntn5	0.65	2.00316189299975	0.3	2.88995172912848	0.619	0.433	InN	Cntn5
Galnt7	0.649	5.10508778551175	0.298	7.36508483146062	0.569	0.306	InN	Galnt7
Ghr	0.647	6.50288819187414	0.294	9.38168454587222	0.478	0.243	InN	Ghr
Gm38304	0.646	2.47387240464006	0.292	3.56904344996627	0.415	0.133	InN	Gm38304
Gm266911	0.646	1.72245654340605	0.292	2.48497951331865	0.608	0.336	InN	Gm26691
Cdh91	0.354	1.02964509798493	0.292	1.48546387673849	0.199	0.449	InN	Cdh9
Cacng4	0.645	6.05574625769238	0.29	8.73659509485469	0.313	0.028	InN	Cacng4
Fbn2	0.355	4.07008934519236	0.29	5.87189771428403	0.113	0.321	InN	Fbn2
Pde5a	0.644	9.03674970719252	0.288	13.0372739883214	0.346	0.038	InN	Pde5a
Aff2	0.642	4.8336434300942	0.284	6.97347340602242	0.583	0.382	InN	Aff2
Tmem164	0.642	2.67181983768921	0.284	3.85462122998297	0.379	0.189	InN	Tmem164
Wls	0.642	1.87923351602366	0.284	2.71116087423967	0.377	0.11	InN	Wls
Arhgap6	0.642	2.44973120538366	0.284	3.53421506151794	0.388	0.152	InN	Arhgap6
Slc38a11	0.64	1.28201006678186	0.28	1.84954956571591	0.573	0.342	InN	Slc38a1
Ppp2r2b	0.639	1.87196698917596	0.278	2.70067749199199	0.598	0.436	InN	Ppp2r2b
Pappa	0.639	2.78242914618331	0.278	4.01419673082357	0.398	0.09	InN	Pappa
Phka1	0.639	5.04880353274223	0.278	7.2838838191099	0.373	0.104	InN	Phka1
Oprd1	0.637	6.00280118734775	0.274	8.66021150442898	0.334	0.121	InN	Oprd1
Glra2	0.637	4.84012693716697	0.274	6.98282712952387	0.483	0.163	InN	Glra2
Cdh4	0.637	1.25333481133038	0.274	1.80817991687986	0.464	0.192	InN	Cdh4
Cdh181	0.637	2.05328030149048	0.274	2.96225730851532	0.503	0.272	InN	Cdh18
Kcns3	0.636	6.95935419656343	0.272	10.0402257871719	0.405	0.103	InN	Kcns3
Ralyl	0.364	2.54813726044005	0.272	3.67618498914125	0.341	0.525	InN	Ralyl
Shisa9	0.364	4.12381779425027	0.272	5.94941148129453	0.278	0.502	InN	Shisa9
Hipk2	0.635	0.43032049470409	0.27	0.620821243702477	0.401	0.208	InN	Hipk2
Cntnap5b	0.365	0.358252552738506	0.27	0.516849181221662	0.223	0.408	InN	Cntnap5b
Gpr149	0.634	5.12094028670194	0.268	7.3879551563134	0.363	0.054	InN	Gpr149
Grm1	0.366	4.16395781080977	0.268	6.00732128412612	0.321	0.523	InN	Grm1
Kctd161	0.366	1.45971709326404	0.268	2.10592661155288	0.367	0.592	InN	Kctd16
Arhgap5	0.633	1.03988014371076	0.266	1.50022992645041	0.434	0.231	InN	Arhgap5
Gm4221	0.633	5.99729368591607	0.266	8.65226585942581	0.367	0.107	InN	Gm4221
Trpc5	0.367	2.81923908330907	0.266	4.06730224457034	0.307	0.458	InN	Trpc5
Ablim1	0.631	1.02191038479354	0.262	1.47430504437457	0.601	0.413	InN	Ablim1
Oprm11	0.631	3.41331255065281	0.262	4.92436908983087	0.47	0.256	InN	Oprm1
Wnt5b	0.631	5.0935324575437	0.262	7.34841401710527	0.377	0.098	InN	Wnt5b
Robo1	0.631	1.56383734225195	0.262	2.25614037842386	0.586	0.353	InN	Robo1
Nxpe4	0.63	5.12395098412966	0.26	7.39229867456198	0.557	0.351	InN	Nxpe4
Ncam2	0.37	1.20498129093136	0.26	1.73842053279066	0.24	0.409	InN	Ncam2
Egfem11	0.37	1.03408974935502	0.26	1.49187615322858	0.347	0.574	InN	Egfem1
Alcam	0.629	3.14302081709809	0.258	4.53442054623819	0.503	0.278	InN	Alcam
Nhsl2	0.371	2.07911427800425	0.258	2.99952785831817	0.211	0.395	InN	Nhsl2
Kazn1	0.628	1.44252138906096	0.256	2.08111845437451	0.337	0.135	InN	Kazn
March31	0.628	1.32678191087712	0.256	1.9141416831636	0.47	0.253	InN	March3
Mctp2	0.628	5.58687908605094	0.256	8.06016275149196	0.31	0.066	InN	Mctp2
Tenm1	0.627	4.23699122045879	0.254	6.11268622204597	0.586	0.427	InN	Tenm1
Rassf3	0.626	5.93280904792298	0.252	8.55923419197966	0.325	0.099	InN	Rassf3
Phkb	0.625	0.631670192144194	0.25	0.911307453683805	0.476	0.28	InN	Phkb
Sorcs1	0.625	3.47569712372575	0.25	5.01437100403117	0.367	0.137	InN	Sorcs1
Dchs2	0.624	3.89938144750272	0.248	5.6256182768466	0.314	0.121	InN	Dchs2
Epb41l4a	0.624	5.87114050468657	0.248	8.47026529047364	0.361	0.07	InN	Epb41l4a
Zbtb7c	0.624	8.42209764801467	0.248	12.1505185106734	0.335	0.041	InN	Zbtb7c
Dip2a1	0.623	2.70699872929621	0.246	3.90537364244837	0.509	0.28	InN	Dip2a
Cdh131	0.623	2.42141770173528	0.246	3.49336731021423	0.507	0.311	InN	Cdh13
Ntng1	0.377	5.04757098580254	0.246	7.28210562975234	0.23	0.406	InN	Ntng1
A830019P07Rik	0.621	3.45953459274625	0.242	4.99105340073883	0.352	0.056	InN	A830019P07Rik
Unc5c	0.621	4.59080534422613	0.242	6.62313210380158	0.488	0.264	InN	Unc5c
Ror21	0.62	3.27587417535485	0.24	4.72608742736067	0.328	0.049	InN	Ror2
Trhde	0.62	0.963352919271147	0.24	1.38982447925839	0.483	0.315	InN	Trhde
St8sia2	0.619	1.80179453397369	0.238	2.59944003886469	0.304	0.049	InN	St8sia2
Gm46102	0.619	1.74743808490455	0.238	2.52102025935231	0.39	0.162	InN	Gm46102
Gm15261	0.619	2.43638638431448	0.238	3.5149625543399	0.323	0.085	InN	Gm15261
Mir670hg	0.619	1.26680797195147	0.238	1.82761757889299	0.437	0.2	InN	Mir670hg
Grin3a	0.619	4.53837786325085	0.238	6.54749523699226	0.483	0.227	InN	Grin3a
Gabrg1	0.616	4.8255570049648	0.232	6.96180716058972	0.32	0.075	InN	Gabrg1
Lin7a	0.615	5.09128676497681	0.23	7.34517416757565	0.558	0.397	InN	Lin7a
Adamts6	0.615	3.79695016806208	0.23	5.47784117796568	0.377	0.085	InN	Adamts6
Pard3b	0.614	3.5011521487184	0.228	5.05109484235378	0.344	0.157	InN	Pard3b
Satb1	0.613	3.09035564402806	0.226	4.4584407622225	0.482	0.323	InN	Satb1
Zmat4	0.612	3.40362494090904	0.224	4.91039282329547	0.615	0.48	InN	Zmat4
Vat1l	0.612	4.12959254898579	0.224	5.95774269131382	0.369	0.081	InN	Vat1l
Usp6nl	0.611	1.87234698141169	0.222	2.70122570490606	0.345	0.104	InN	Usp6nl
Tmem44	0.611	5.01427541592696	0.222	7.23407027620928	0.337	0.134	InN	Tmem44
Lima1	0.611	5.11616474659957	0.222	7.38106550829014	0.362	0.116	InN	Lima1
Fgd5	0.611	7.32078396606286	0.222	10.5616587232583	0.337	0.029	InN	Fgd5
Kcnt2	0.389	4.7620800905724	0.222	6.87022933098487	0.331	0.506	InN	Kcnt2
Trpm3	0.389	1.57249306618417	0.222	2.26862794841618	0.213	0.382	InN	Trpm3
Rps6ka51	0.61	1.34240729834005	0.22	1.93668435216833	0.498	0.307	InN	Rps6ka5
Rnf1801	0.609	2.1697245133494	0.218	3.1302507955044	0.504	0.296	InN	Rnf180
Mkx1	0.609	0.943566116845294	0.218	1.36127815752356	0.507	0.339	InN	Mkx
Cspg51	0.609	0.347094999214512	0.218	0.500752234084138	0.437	0.251	InN	Cspg5
Htr2a	0.608	2.31598519112124	0.216	3.34126035000289	0.409	0.148	InN	Htr2a
Epha3	0.608	1.77663826949429	0.216	2.56314722085297	0.56	0.408	InN	Epha3
Phactr2	0.606	3.39307461222392	0.212	4.89517191642171	0.342	0.162	InN	Phactr2
Camk4	0.394	4.68233713330896	0.212	6.75518456199507	0.286	0.464	InN	Camk4
Plppr1	0.605	3.61929123435572	0.21	5.2215335153379	0.545	0.365	InN	Plppr1
L3mbtl4	0.605	1.47635332234666	0.21	2.12992761674948	0.3	0.095	InN	L3mbtl4
Tbc1d4	0.604	2.28071211055133	0.208	3.2903720515878	0.373	0.112	InN	Tbc1d4
Mtss1l	0.603	4.22692274270041	0.206	6.09816047911466	0.391	0.12	InN	Mtss1l
Naaladl21	0.603	1.02307091570534	0.206	1.47597933656582	0.367	0.233	InN	Naaladl2
Cep112	0.397	3.50979450717253	0.206	5.06356313003713	0.27	0.415	InN	Cep112
Luzp2	0.602	1.80674238016435	0.204	2.60657827202702	0.309	0.177	InN	Luzp2
Mageb18	0.601	8.86845247232532	0.202	12.7944724021832	0.351	0.1	InN	Mageb18
Chrna7	0.399	2.56114441513218	0.202	3.69495034671166	0.354	0.465	InN	Chrna7
Pitpnc11	0.6	1.35741878748	0.2	1.9583413531069	0.309	0.237	InN	Pitpnc1
Gm35188	0.599	1.42097048717848	0.198	2.05002707510197	0.471	0.292	InN	Gm35188
Plekha1	0.599	0.380500327260986	0.198	0.548945935196052	0.451	0.294	InN	Plekha1
Serpini11	0.599	1.87597478362041	0.198	2.7064595171619	0.551	0.375	InN	Serpini1
Sncaip1	0.595	0.31378468213384	0.19	0.452695604821406	0.325	0.208	InN	Sncaip
Hs3st1	0.594	0.879681277979769	0.188	1.26911181730428	0.331	0.165	InN	Hs3st1
Neto21	0.593	2.36131116238785	0.186	3.40665190397271	0.494	0.326	InN	Neto2
Moxd1	0.593	3.22763094159834	0.186	4.6564871532637	0.315	0.079	InN	Moxd1
Epb41l5	0.592	1.96774426910548	0.184	2.83885489877616	0.336	0.092	InN	Epb41l5
Galnt10	0.591	3.23808162960082	0.182	4.67156430901875	0.349	0.124	InN	Galnt10
Pde7b	0.41	2.34558848019322	0.18	3.38396886834105	0.136	0.35	InN	Pde7b
Kirrel3	0.41	2.7139764938669	0.18	3.91544042879099	0.25	0.458	InN	Kirrel3
2210408I21Rik	0.589	0.300485375497714	0.178	0.433508761090213	0.506	0.371	InN	2210408I21Rik
Myo3b	0.589	3.93703352630352	0.178	5.67993874421168	0.33	0.08	InN	Myo3b
Pacs2	0.588	1.22768441363477	0.176	1.77117421532756	0.384	0.22	InN	Pacs2
Sytl5	0.588	4.46768502448263	0.176	6.44550702907498	0.305	0.086	InN	Sytl5
Pacrg	0.588	0.752524532880544	0.176	1.08566341173405	0.312	0.171	InN	Pacrg
Grm81	0.588	2.85782477044704	0.176	4.12296962405359	0.419	0.257	InN	Grm8
Arhgap221	0.587	0.615853084141655	0.174	0.888488190407354	0.33	0.094	InN	Arhgap22
Gm16083	0.587	3.56780890344107	0.174	5.14726021183392	0.419	0.222	InN	Gm16083
Npas2	0.415	3.50849841478245	0.17	5.06169326397342	0.302	0.401	InN	Npas2
Lypd6b	0.585	3.7159045522148	0.17	5.36091706989703	0.331	0.054	InN	Lypd6b
Edil3	0.584	1.92758097792045	0.168	2.78091151775773	0.315	0.207	InN	Edil3
Csgalnact1	0.417	2.34648469287425	0.166	3.38526182993153	0.21	0.324	InN	Csgalnact1
Eml11	0.418	0.863767960644105	0.164	1.24615375330002	0.249	0.358	InN	Eml1
Sema6d	0.582	2.19270174990017	0.164	3.16339994072953	0.476	0.34	InN	Sema6d
4930445B16Rik	0.58	3.47800211149804	0.16	5.01769639845956	0.383	0.173	InN	4930445B16Rik
Tenm4	0.58	1.12921671001408	0.16	1.62911534762626	0.602	0.491	InN	Tenm4
Rftn11	0.578	2.26839756872329	0.156	3.27260592316168	0.352	0.218	InN	Rftn1
Nrg3	0.423	2.58876337102161	0.154	3.73479607740787	0.554	0.721	InN	Nrg3
Nek7	0.577	6.59670051575486	0.154	9.51702712030919	0.303	0.127	InN	Nek7
Zfp423	0.576	6.15899847017948	0.152	8.88555654977065	0.313	0.163	InN	Zfp423
Sfxn51	0.576	0.746572635395083	0.152	1.07707663874789	0.375	0.255	InN	Sfxn5
Gm15155	0.576	3.32958348848245	0.152	4.80357358705941	0.391	0.223	InN	Gm15155
Parm11	0.425	1.99338807358596	0.15	2.87585108832967	0.267	0.353	InN	Parm1
Phyhipl2	0.575	0.48697627748274	0.15	0.702558260554913	0.426	0.328	InN	Phyhipl
Neb	0.574	2.82962887046782	0.148	4.08229153898015	0.316	0.052	InN	Neb
4930447C04Rik	0.574	0.885185153989725	0.148	1.27705223192951	0.397	0.177	InN	4930447C04Rik
Bmper	0.573	3.61010677944665	0.146	5.20828314778731	0.303	0.129	InN	Bmper
Cacna2d3	0.428	0.398071788225843	0.144	0.574296194791227	0.419	0.498	InN	Cacna2d3
Snrpn1	0.572	0.339383186790381	0.144	0.489626440543578	0.529	0.363	InN	Snrpn
Hspa12b	0.572	2.37973884096627	0.144	3.43323742447289	0.309	0.094	InN	Hspa12b
Hdac9	0.572	2.37934253827713	0.144	3.43266568054857	0.514	0.398	InN	Hdac9
Cab39l1	0.572	0.386360803846667	0.144	0.55740081570346	0.416	0.279	InN	Cab39l
Igsf11	0.571	3.75938105547788	0.142	5.42364040554985	0.406	0.291	InN	Igsf11
Fmn1	0.571	3.31311299351695	0.142	4.7798116856517	0.509	0.396	InN	Fmn1
Cpne41	0.43	1.3150669442181	0.14	1.89724055886046	0.282	0.419	InN	Cpne4
Ttll7	0.57	0.420451433877154	0.14	0.606583198589222	0.389	0.293	InN	Ttll7
Mei41	0.57	0.944686404388001	0.14	1.3628943908058	0.373	0.239	InN	Mei4
Olfm31	0.57	1.14922709515276	0.14	1.65798423103212	0.418	0.277	InN	Olfm3
Ctnnal1	0.568	0.720081420755164	0.136	1.03885789475975	0.377	0.226	InN	Ctnnal1
Slc7a1	0.568	4.50588014864002	0.136	6.50061094528298	0.354	0.193	InN	Slc7a1
Myo5b	0.568	6.74041169390357	0.136	9.72435852434466	0.367	0.301	InN	Myo5b
Greb1l	0.567	5.48211085325018	0.134	7.9090141415876	0.518	0.38	InN	Greb1l
Htr2c1	0.567	0.917130554411544	0.134	1.32313970269728	0.335	0.198	InN	Htr2c
Il1rapl12	0.434	0.80845354689536	0.132	1.16635192289503	0.382	0.461	InN	Il1rapl1
Neto1	0.566	2.83943576580615	0.132	4.0964398982513	0.492	0.407	InN	Neto1
Sst	0.565	6.83786524746831	0.13	9.86495428278952	0.354	0.245	InN	Sst
Nrp2	0.565	1.14366563548985	0.13	1.64996074075634	0.51	0.415	InN	Nrp2
Ddah11	0.564	0.819375977401629	0.128	1.18210965922088	0.31	0.151	InN	Ddah1
mt-Nd2	0.564	0.480768656483965	0.128	0.693602556524263	0.328	0.25	InN	mt-Nd2
Kcnn3	0.437	7.44695256853236	0.126	10.743681540357	0.211	0.315	InN	Kcnn3
Ophn1	0.563	0.513447358379742	0.126	0.740747957691992	0.474	0.366	InN	Ophn1
Cnr1	0.563	8.18644498214272	0.126	11.8105435782476	0.435	0.325	InN	Cnr1
Lcorl	0.562	1.51999174924778	0.124	2.19288455883192	0.411	0.33	InN	Lcorl
Nova11	0.561	2.10402454048077	0.122	3.03546577046028	0.377	0.29	InN	Nova1
P3h2	0.561	4.21203885349466	0.122	6.07668756596839	0.402	0.254	InN	P3h2
Slc22a23	0.56	7.03159291290589	0.12	10.1444442249993	0.423	0.311	InN	Slc22a23
mt-Nd1	0.56	0.650377872855795	0.12	0.938296931872971	0.367	0.281	InN	mt-Nd1
Il1rapl21	0.56	0.871197568944547	0.12	1.25687241235082	0.38	0.251	InN	Il1rapl2
Sdc2	0.559	6.12481956720257	0.118	8.83624681594284	0.333	0.229	InN	Sdc2
Cfap691	0.559	0.707331400813832	0.118	1.02046350421916	0.321	0.216	InN	Cfap69
Cdh7	0.559	2.22065548732433	0.118	3.20372865908567	0.363	0.166	InN	Cdh7
Rtl4	0.441	0.486958495806872	0.118	0.70253260701932	0.411	0.475	InN	Rtl4
Nell1	0.556	1.73703746843751	0.112	2.50601534155311	0.448	0.348	InN	Nell1
Ar	0.447	4.15242595782924	0.106	5.99068433701884	0.23	0.327	InN	Ar
Htr1f2	0.55	1.54423819716204	0.1	2.22786478899699	0.441	0.35	InN	Htr1f
Hcrtr2	0.55	5.23449023473348	0.1	7.5517731032317	0.313	0.127	InN	Hcrtr2
Hip1	0.549	6.64793375464956	0.0980000000000001	9.59094105999126	0.339	0.24	InN	Hip1
Cpne81	0.451	2.50183793364856	0.098	3.60938917998266	0.283	0.322	InN	Cpne8
Adgrl2	0.548	0.693816359698679	0.0960000000000001	1.00096542142492	0.424	0.318	InN	Adgrl2
L3mbtl3	0.546	1.09245016984808	0.0920000000000001	1.57607244245813	0.34	0.236	InN	L3mbtl3
A830018L16Rik2	0.454	1.30387657973732	0.092	1.88109627551829	0.387	0.485	InN	A830018L16Rik
Inpp4b	0.545	3.0346814945821	0.0900000000000001	4.37811994291111	0.418	0.366	InN	Inpp4b
Slc9a91	0.455	0.694785956644586	0.09	1.00236425413044	0.339	0.379	InN	Slc9a9
Sntg2	0.544	2.08234212777049	0.0880000000000001	3.00418466116865	0.361	0.231	InN	Sntg2
Slc44a5	0.543	0.691847757936263	0.0860000000000001	0.998125329424794	0.527	0.47	InN	Slc44a5
Hs6st21	0.543	2.27315836700014	0.0860000000000001	3.27947430322635	0.397	0.348	InN	Hs6st2
Frmpd41	0.457	1.37025556251482	0.086	1.97686090479064	0.438	0.45	InN	Frmpd4
Pcbp3	0.458	3.90035437430822	0.084	5.62702191352404	0.366	0.394	InN	Pcbp3
Prkca	0.459	3.52609876734093	0.082	5.08708520532744	0.314	0.346	InN	Prkca
Slc8a1	0.46	2.59070637178486	0.08	3.73759923497346	0.28	0.453	InN	Slc8a1
Glud1	0.539	0.522025843972504	0.0780000000000001	0.753124096315006	0.394	0.282	InN	Glud1
Mgll	0.539	2.55943251101437	0.0780000000000001	3.69248059113041	0.408	0.343	InN	Mgll
Atp11c	0.538	0.952833627275013	0.0760000000000001	1.3746483488619	0.412	0.339	InN	Atp11c
Gria1	0.462	2.34917784111116	0.076	3.38914722153731	0.507	0.628	InN	Gria1
E130308A19Rik1	0.537	0.842407519574211	0.0740000000000001	1.21533715089729	0.36	0.278	InN	E130308A19Rik
Oxr1	0.534	0.859148430521828	0.0680000000000001	1.23948918010138	0.51	0.425	InN	Oxr1
Mcc1	0.532	0.583791459285474	0.0640000000000001	0.842233043224493	0.328	0.283	InN	Mcc
Tmtc4	0.531	1.61316373916513	0.0620000000000001	2.32730332663543	0.311	0.207	InN	Tmtc4
Samd51	0.469	1.28371857453389	0.0620000000000001	1.85201442137708	0.324	0.367	InN	Samd5
Negr11	0.53	1.5961850415087	0.0600000000000001	2.30280824372574	0.49	0.486	InN	Negr1
Ldlrad31	0.528	0.535244610224375	0.056	0.77219474483325	0.324	0.266	InN	Ldlrad3
Trpc4	0.528	2.79327107185964	0.056	4.02983832323051	0.496	0.453	InN	Trpc4
Rgs6	0.528	1.67233725581955	0.056	2.41267266566473	0.348	0.264	InN	Rgs6
Zfp804a	0.473	2.44726356231641	0.054	3.53065500510213	0.399	0.432	InN	Zfp804a
Thsd7a	0.526	4.04850393127291	0.052	5.8407565446669	0.377	0.371	InN	Thsd7a
Adarb2	0.526	4.13342056339482	0.052	5.96326534871817	0.347	0.375	InN	Adarb2
Slc23a2	0.525	0.412468534918247	0.05	0.595066309849291	0.46	0.413	InN	Slc23a2
Chsy31	0.475	0.321680121901917	0.05	0.464086316620453	0.385	0.409	InN	Chsy3
Sh3gl31	0.524	0.357276080596062	0.048	0.515440429704183	0.311	0.289	InN	Sh3gl3
Mpp61	0.476	0.540050711895623	0.048	0.779128483880371	0.397	0.414	InN	Mpp6
Epb41	0.521	2.10250846202677	0.042	3.0332785315931	0.358	0.341	InN	Epb41
Runx1t1	0.521	3.36002097223621	0.042	4.84748559392809	0.48	0.465	InN	Runx1t1
Galnt14	0.479	4.16646601923801	0.042	6.01093986398706	0.365	0.394	InN	Galnt14
Sorcs3	0.52	1.31613380420212	0.04	1.89877971246872	0.413	0.356	InN	Sorcs3
Siah3	0.516	2.06516122932426	0.032	2.97939786418227	0.339	0.17	InN	Siah3
Galnt13	0.515	6.58923822096661	0.03	9.50626130462454	0.433	0.433	InN	Galnt13
Kcnn21	0.485	1.56930880394797	0.03	2.26403402907912	0.421	0.41	InN	Kcnn2
A330008L17Rik	0.511	3.33303865208004	0.022	4.80855833444711	0.393	0.365	InN	A330008L17Rik
Cemip	0.489	3.82000519614095	0.022	5.51110255264262	0.318	0.394	InN	Cemip
Lyn1	0.508	0.700942707402037	0.016	1.0112465679162	0.336	0.263	InN	Lyn
Slc35f41	0.507	2.99645853943449	0.014	4.32297587507152	0.493	0.48	InN	Slc35f4
Hunk	0.507	1.53577860409069	0.014	2.21566017602501	0.336	0.304	InN	Hunk
Synpr	0.496	3.23625473010576	0.00800000000000001	4.66892865017703	0.374	0.398	InN	Synpr
Lrrtm41	0.503	1.77968232169402	0.00600000000000001	2.56753885986573	0.509	0.518	InN	Lrrtm4
mt-Nd3	0.501	2.97312513020314	0.002	4.28931288128642	0.344	0.304	InN	mt-Nd3
Eda	0.501	1.17592431273924	0.002	1.69650017444967	0.333	0.323	InN	Eda
Pcdh17	0.5	3.80915107477494	0	5.49544336557468	0.374	0.395	InN	Pcdh17
Mgat4c1	0.5	0.309581388776117	0	0.446631534338824	0.345	0.344	InN	Mgat4c
Spock1	0.923	2.47651697004025	0.846	3.57285875135443	0.939	0.287	CA2	Spock1
Prkca1	0.912	1.25178619983454	0.824	1.80594574275453	0.915	0.311	CA2	Prkca
Mgat4c2	0.904	2.61285686977148	0.808	3.76955564857198	0.987	0.309	CA2	Mgat4c
Efr3b	0.903	4.77637349561282	0.806	6.89085035555409	0.935	0.332	CA2	Efr3b
Akap13	0.895	5.52777903630122	0.79	7.97489940280175	0.885	0.278	CA2	Akap13
Grik4	0.885	3.40645546302368	0.77	4.91447640351337	0.942	0.393	CA2	Grik4
Cpne42	0.884	1.22429151797168	0.768	1.76627930158016	0.942	0.372	CA2	Cpne4
Khdrbs31	0.853	3.15349725709181	0.706	4.5495348542633	0.971	0.418	CA2	Khdrbs3
Shisa6	0.851	2.6852235172638	0.702	3.87395865203491	0.924	0.521	CA2	Shisa6
Ppp2r2b1	0.844	2.2257772251256	0.688	3.2111177648123	0.906	0.433	CA2	Ppp2r2b
Hs3st41	0.842	1.60843095610917	0.684	2.32047536399099	0.899	0.29	CA2	Hs3st4
9530026P05Rik	0.84	2.71083170118917	0.68	3.9109034519902	0.735	0.119	CA2	9530026P05Rik
Sv2b	0.822	3.01275258692742	0.644	4.34648321658558	0.888	0.392	CA2	Sv2b
9530059O14Rik	0.815	3.04935989848537	0.63	4.39929640343052	0.872	0.423	CA2	9530059O14Rik
Tmem178b1	0.812	1.65675857791688	0.624	2.39019738431094	0.876	0.441	CA2	Tmem178b
Tenm41	0.81	0.541418625458958	0.62	0.781101965994567	0.885	0.485	CA2	Tenm4
Slit21	0.807	1.63897340694051	0.614	2.36453880634197	0.775	0.29	CA2	Slit2
Thsd4	0.804	4.56497357295489	0.608	6.5858647354912	0.807	0.304	CA2	Thsd4
Col6a1	0.803	3.78125991461123	0.606	5.45520492712185	0.719	0.084	CA2	Col6a1
Gm32647	0.803	2.72044889387756	0.606	3.92477812818902	0.753	0.188	CA2	Gm32647
Trps1	0.801	1.89343496802531	0.602	2.73164923861586	0.591	0.14	CA2	Trps1
Ccbe1	0.793	1.83638812229773	0.586	2.64934803718633	0.8	0.317	CA2	Ccbe1
Pde4d1	0.792	1.69398668171414	0.584	2.44390618504093	0.856	0.35	CA2	Pde4d
Plcxd32	0.792	1.98144697009481	0.584	2.85862371754026	0.78	0.238	CA2	Plcxd3
Hgf	0.791	4.70382369464561	0.582	6.78618311748123	0.699	0.055	CA2	Hgf
Pde1a2	0.787	1.70381817744754	0.574	2.45809003518004	0.856	0.397	CA2	Pde1a
Sdk11	0.786	1.72377534324334	0.572	2.48688213930384	0.746	0.248	CA2	Sdk1
Arhgef26	0.784	6.17016335590901	0.568	8.90166407504475	0.715	0.168	CA2	Arhgef26
Sox51	0.782	0.660271100272917	0.564	0.952569842006037	0.742	0.281	CA2	Sox5
Adamts9	0.778	3.11561143338496	0.556	4.49487716428143	0.658	0.099	CA2	Adamts9
Itgbl12	0.771	2.36244921005887	0.542	3.40829375970398	0.737	0.25	CA2	Itgbl1
Gpm6b	0.759	6.46214042204613	0.518	9.32289794041406	0.625	0.243	CA2	Gpm6b
Zfp804a1	0.757	1.74199793994268	0.514	2.51317178919409	0.76	0.41	CA2	Zfp804a
Ptprg	0.752	6.23404570740649	0.504	8.99382682675047	0.773	0.372	CA2	Ptprg
Dock4	0.747	6.32496837197147	0.494	9.12500050402277	0.825	0.432	CA2	Dock4
Htr2c2	0.742	1.93767038135158	0.484	2.79546745005335	0.62	0.195	CA2	Htr2c
Cpe1	0.741	1.09475556993205	0.482	1.57939843172654	0.665	0.288	CA2	Cpe
Raver2	0.741	3.88240975078167	0.482	5.60113329415168	0.764	0.359	CA2	Raver2
Kcnq5	0.738	2.69101605725422	0.476	3.88231552075323	0.665	0.37	CA2	Kcnq5
Cacna1c1	0.736	2.77493441286146	0.472	4.00338411622735	0.885	0.512	CA2	Cacna1c
Gabrb11	0.736	0.509764746413588	0.472	0.735435071670897	0.712	0.361	CA2	Gabrb1
Clmn	0.733	0.508115391396807	0.466	0.733055555367527	0.494	0.165	CA2	Clmn
Opcml	0.724	5.92988714326976	0.448	8.5550187746265	0.834	0.586	CA2	Opcml
Ryr31	0.721	1.50244963894403	0.442	2.16757664328997	0.876	0.475	CA2	Ryr3
Chst11	0.717	2.35140269247337	0.434	3.39235700356428	0.67	0.338	CA2	Chst11
Sorcs21	0.701	2.67277207805609	0.402	3.855995022438	0.681	0.377	CA2	Sorcs2
Trpc7	0.697	4.03949899912622	0.394	5.82776517371532	0.6	0.105	CA2	Trpc7
Lrp1b1	0.697	0.664033326124638	0.394	0.957997586585019	0.649	0.376	CA2	Lrp1b
Ak5	0.696	3.35503613011412	0.392	4.84029398691893	0.813	0.506	CA2	Ak5
Galnt17	0.696	5.80571017686346	0.392	8.3758692809995	0.84	0.527	CA2	Galnt17
Nwd21	0.692	1.16505440465052	0.384	1.68081821195515	0.697	0.392	CA2	Nwd2
Srgap21	0.692	2.94923729562029	0.384	4.25485002079617	0.638	0.347	CA2	Srgap2
Tns3	0.689	3.35854771700284	0.378	4.84536013590894	0.533	0.115	CA2	Tns3
Htr71	0.683	1.14717716200906	0.366	1.65502680265155	0.622	0.145	CA2	Htr7
Nell11	0.678	0.639316839182968	0.356	0.922339233446065	0.629	0.347	CA2	Nell1
Daam1	0.675	0.283336623133182	0.35	0.408768341096468	0.528	0.277	CA2	Daam1
Neto11	0.674	1.8116550021377	0.348	2.61366568738575	0.643	0.406	CA2	Neto1
Dscam1	0.674	1.05744592794052	0.348	1.52557199624801	0.717	0.459	CA2	Dscam
Pdlim5	0.674	0.329239679880685	0.348	0.474992453427737	0.485	0.106	CA2	Pdlim5
Tspan91	0.673	0.305165678624927	0.346	0.440261011201698	0.533	0.211	CA2	Tspan9
Abcc4	0.672	1.90363728085068	0.344	2.74636806473462	0.555	0.176	CA2	Abcc4
Calcrl	0.669	9.25283285105409	0.338	13.3490160683902	0.494	0.042	CA2	Calcrl
Sh3rf11	0.668	1.40010866058421	0.336	2.01992982133053	0.602	0.347	CA2	Sh3rf1
4930467D21Rik	0.665	3.37489356594064	0.33	4.86894221111064	0.539	0.085	CA2	4930467D21Rik
Kcnn22	0.664	0.299021734615706	0.328	0.431397173648101	0.652	0.399	CA2	Kcnn2
Cflar	0.663	0.740689595059995	0.326	1.06858920563111	0.404	0.086	CA2	Cflar
Snrpn2	0.663	0.929038379333158	0.326	1.34031906265947	0.663	0.37	CA2	Snrpn
6530403H02Rik1	0.662	1.995048410761	0.324	2.8782464485383	0.58	0.309	CA2	6530403H02Rik
Cacna2d31	0.661	4.13145130844593	0.322	5.96042431436915	0.712	0.475	CA2	Cacna2d3
Luzp21	0.656	1.4974396750549	0.312	2.16034879323208	0.409	0.183	CA2	Luzp2
Myof	0.654	3.38974330540667	0.308	4.89036585659678	0.458	0.034	CA2	Myof
Frmd4a	0.651	3.89427330531695	0.302	5.61824878544703	0.728	0.478	CA2	Frmd4a
3632451O06Rik1	0.65	1.65041172815227	0.3	2.38104081563026	0.542	0.195	CA2	3632451O06Rik
March11	0.65	1.66040171866597	0.3	2.39545332540291	0.661	0.436	CA2	March1
Plce1	0.646	1.28237707178872	0.292	1.8500790420193	0.317	0.096	CA2	Plce1
Col11a1	0.645	2.34246192529151	0.29	3.37945820308928	0.503	0.129	CA2	Col11a1
Slc44a51	0.644	4.0636383164514	0.288	5.86259084711081	0.67	0.467	CA2	Slc44a5
Kndc1	0.643	0.596252579254496	0.286	0.860210639207718	0.472	0.242	CA2	Kndc1
Pcdh11x	0.642	0.430874613746344	0.284	0.621620668496796	0.407	0.183	CA2	Pcdh11x
Lsamp1	0.641	1.16554978737666	0.282	1.68153289815749	0.6	0.425	CA2	Lsamp
Eps151	0.64	0.474998390331698	0.28	0.685277822161781	0.476	0.271	CA2	Eps15
Gm31698	0.637	0.775356852552875	0.274	1.11860348609731	0.551	0.133	CA2	Gm31698
Cpne2	0.636	1.96207957499192	0.272	2.83068247267037	0.499	0.113	CA2	Cpne2
Clmp	0.636	3.72700303313609	0.272	5.37692879328356	0.591	0.304	CA2	Clmp
Dnah91	0.635	1.58357318075308	0.27	2.28461317475724	0.575	0.366	CA2	Dnah9
Il6ra	0.633	2.44650029328135	0.266	3.5295538406504	0.454	0.128	CA2	Il6ra
2600014E21Rik	0.633	3.20412651688914	0.266	4.62257743629679	0.404	0.072	CA2	2600014E21Rik
Tspan181	0.63	1.0885746000032	0.26	1.5704811770623	0.546	0.25	CA2	Tspan18
Golim4	0.629	2.30803994319388	0.258	3.32979778021945	0.551	0.221	CA2	Golim4
Megf11	0.626	1.74959224371422	0.252	2.52412805358431	0.544	0.169	CA2	Megf11
Ttll71	0.625	1.14432661973961	0.25	1.65091433945557	0.456	0.297	CA2	Ttll7
Dock11	0.625	2.17942655786507	0.25	3.14424788701364	0.553	0.304	CA2	Dock11
Epn2	0.625	0.477826059766494	0.25	0.689357286832634	0.422	0.281	CA2	Epn2
Naaladl22	0.624	1.20967128092761	0.248	1.74518675810007	0.382	0.244	CA2	Naaladl2
Tgfb21	0.623	1.26613334236268	0.246	1.8266442941308	0.539	0.253	CA2	Tgfb2
Kcnk2	0.378	3.00662730019402	0.244	4.33764629579129	0.249	0.358	CA2	Kcnk2
Hs3st21	0.616	0.632320666237719	0.232	0.912245889432763	0.481	0.15	CA2	Hs3st2
Efna51	0.615	0.456204828127767	0.23	0.658164443169531	0.396	0.274	CA2	Efna5
A830018L16Rik3	0.613	1.02053602660774	0.226	1.47232226463551	0.647	0.462	CA2	A830018L16Rik
Sema3d1	0.611	1.35507025892725	0.222	1.95495314261047	0.319	0.078	CA2	Sema3d
4930447C04Rik1	0.607	1.57714355551965	0.214	2.27533718631819	0.485	0.191	CA2	4930447C04Rik
Ccdc3	0.605	3.29475233641946	0.21	4.75332285670968	0.409	0.071	CA2	Ccdc3
Sorcs31	0.605	0.381119669480258	0.21	0.549839457144405	0.524	0.355	CA2	Sorcs3
Hpgd	0.601	3.40533954793792	0.202	4.91286647835309	0.409	0.048	CA2	Hpgd
Palmd1	0.599	2.28788682290514	0.198	3.30072297352046	0.517	0.305	CA2	Palmd
A230006K03Rik2	0.599	2.55752418634298	0.198	3.6897274605906	0.685	0.489	CA2	A230006K03Rik
Ppp2r3a	0.596	0.521312851556317	0.192	0.752095465691983	0.452	0.299	CA2	Ppp2r3a
Nr4a31	0.595	1.01773502878516	0.19	1.46828127896733	0.519	0.231	CA2	Nr4a3
Prickle2	0.595	0.471910571003393	0.19	0.680823040529671	0.454	0.319	CA2	Prickle2
St18	0.595	3.30661656577917	0.19	4.77043932157091	0.375	0.113	CA2	St18
Nav31	0.593	1.3981315547333	0.186	2.01707746052411	0.665	0.492	CA2	Nav3
Oxr11	0.592	2.63993686765656	0.184	3.80862382722807	0.582	0.429	CA2	Oxr1
Myo6	0.592	0.382634376182819	0.184	0.552024716992594	0.337	0.212	CA2	Myo6
Arl15	0.41	5.46932221099198	0.18	7.89056403082199	0.301	0.424	CA2	Arl15
Rhoj	0.59	2.45765756187586	0.18	3.54565037672158	0.353	0.043	CA2	Rhoj
Gnao1	0.589	0.830960025733346	0.178	1.19882190830246	0.375	0.279	CA2	Gnao1
Pcsk1	0.589	0.662796778147603	0.178	0.956213624950726	0.465	0.2	CA2	Pcsk1
Sgcd1	0.589	1.17438763393895	0.178	1.69428321556505	0.456	0.295	CA2	Sgcd
Arhgap31	0.588	2.94344939884603	0.176	4.24649985082277	0.326	0.066	CA2	Arhgap31
Add31	0.586	0.295771705533101	0.172	0.426708372807875	0.447	0.312	CA2	Add3
D030068K23Rik1	0.586	2.22149605503073	0.172	3.20494134194723	0.445	0.179	CA2	D030068K23Rik
Abhd17b	0.586	0.520821000728408	0.172	0.751385874941701	0.402	0.287	CA2	Abhd17b
Car2	0.586	1.27250137441231	0.172	1.83583142238903	0.387	0.172	CA2	Car2
Syt9	0.585	0.914954286986461	0.17	1.32000001247547	0.357	0.134	CA2	Syt9
Gm26542	0.585	0.355731100863881	0.17	0.513211495106295	0.346	0.197	CA2	Gm26542
Chrna71	0.584	0.667992734759083	0.168	0.963709805786787	0.566	0.445	CA2	Chrna7
Nr2f2	0.583	0.307300258907054	0.166	0.443340559589099	0.413	0.176	CA2	Nr2f2
Cpm	0.583	3.50820244472769	0.166	5.06126626944319	0.369	0.054	CA2	Cpm
Airn1	0.581	2.48666816389581	0.162	3.58750382838895	0.542	0.293	CA2	Airn
P2ry6	0.58	2.72891259040047	0.16	3.93698866119021	0.337	0.046	CA2	P2ry6
Vegfd	0.579	1.26738621976558	0.158	1.82845181414681	0.301	0.092	CA2	Vegfd
Sntg11	0.422	0.906980900587007	0.156	1.30849684745788	0.396	0.541	CA2	Sntg1
Dpyd	0.578	2.69278095345522	0.156	3.88486172775009	0.515	0.413	CA2	Dpyd
Siah31	0.574	2.35211839788809	0.148	3.39338954821685	0.443	0.178	CA2	Siah3
Dlgap21	0.427	1.39736359389523	0.146	2.01596952723144	0.557	0.645	CA2	Dlgap2
Gramd1c	0.573	1.94985875167805	0.146	2.81305155147987	0.384	0.133	CA2	Gramd1c
Phkb1	0.57	0.3897549830513	0.14	0.562297581209874	0.413	0.3	CA2	Phkb
Wdpcp2	0.564	0.490675435420051	0.128	0.707895017366542	0.445	0.311	CA2	Wdpcp
Syt6	0.564	1.0147048675541	0.128	1.46390968038619	0.321	0.046	CA2	Syt6
Erc2	0.437	4.457345227003	0.126	6.43058985452732	0.461	0.543	CA2	Erc2
Atp2b3	0.563	0.4470319187753	0.126	0.6449307323362	0.53	0.458	CA2	Atp2b3
Foxo11	0.563	1.66938413012321	0.126	2.40841220586749	0.404	0.312	CA2	Foxo1
Strip2	0.561	1.46639536576018	0.122	2.11556132216477	0.378	0.121	CA2	Strip2
Eya2	0.559	3.14409079149454	0.118	4.53596419299382	0.335	0.055	CA2	Eya2
Myo1b	0.558	3.40213458124275	0.116	4.90824268879578	0.351	0.135	CA2	Myo1b
Sox5os4	0.555	1.76676274227542	0.11	2.54889984670814	0.418	0.17	CA2	Sox5os4
Kcnh11	0.552	0.290852355161653	0.104	0.419611250422594	0.515	0.434	CA2	Kcnh1
Cpne9	0.55	1.63349787550116	0.1	2.35663928428818	0.353	0.133	CA2	Cpne9
Mettl24	0.55	6.00103850210146	0.1	8.65766848716551	0.431	0.172	CA2	Mettl24
Fkbp51	0.55	0.389864989364904	0.1	0.562456286772972	0.458	0.362	CA2	Fkbp5
Epha101	0.45	0.382266419639326	0.1	0.551493867912038	0.364	0.377	CA2	Epha10
Kif13b	0.549	0.448597912841352	0.0980000000000001	0.647189984209359	0.348	0.266	CA2	Kif13b
Ppfia2	0.549	5.48359244248041	0.0980000000000001	7.91115162302269	0.593	0.45	CA2	Ppfia2
Tanc11	0.451	1.71360496625702	0.098	2.4722093868617	0.362	0.445	CA2	Tanc1
Lgr5	0.548	0.855008127921931	0.0960000000000001	1.23351598607272	0.398	0.071	CA2	Lgr5
Tmem1081	0.548	3.06891331466209	0.0960000000000001	4.42750601998111	0.458	0.415	CA2	Tmem108
Glra3	0.54	1.99258365318853	0.0800000000000001	2.8746905550115	0.319	0.133	CA2	Glra3
Hunk1	0.539	3.05301516388246	0.0780000000000001	4.40456983669203	0.413	0.302	CA2	Hunk
Tead1	0.538	3.91880396158778	0.0760000000000001	5.65363904159871	0.44	0.364	CA2	Tead1
Itga41	0.536	0.907706656616052	0.0720000000000001	1.30954389208188	0.402	0.272	CA2	Itga4
Ikzf21	0.536	0.84204802803573	0.0720000000000001	1.21481851423748	0.364	0.227	CA2	Ikzf2
Angpt1	0.534	0.290801735349232	0.0680000000000001	0.419538221470244	0.317	0.098	CA2	Angpt1
Pid12	0.468	0.852576570735359	0.0639999999999999	1.23000799057802	0.29	0.308	CA2	Pid1
Nrg31	0.527	0.887861849595758	0.054	1.2809138874063	0.67	0.7	CA2	Nrg3
Myo1d1	0.527	0.788232060500776	0.054	1.13717848475416	0.346	0.242	CA2	Myo1d
Rcbtb11	0.474	0.729023361619544	0.052	1.05175838850072	0.301	0.202	CA2	Rcbtb1
Vegfc	0.523	1.57145103578479	0.046	2.26712461632653	0.36	0.17	CA2	Vegfc
Rasl12	0.477	4.51406284828338	0.046	6.51241608547954	0.312	0.065	CA2	Rasl12
Slc4a101	0.477	1.74586565703208	0.046	2.51875172545853	0.402	0.449	CA2	Slc4a10
Trhr	0.521	0.757385482570213	0.042	1.09267627974534	0.31	0.138	CA2	Trhr
Ptpn14	0.521	1.56247623003733	0.042	2.25417670858174	0.301	0.098	CA2	Ptpn14
Crim11	0.479	1.2899269293631	0.042	1.86097118410128	0.396	0.407	CA2	Crim1
Ryr2	0.481	4.84551643322288	0.038	6.99060252875663	0.546	0.551	CA2	Ryr2
Mir670hg1	0.482	0.588493056564261	0.036	0.849016014302846	0.306	0.228	CA2	Mir670hg
Epha61	0.517	0.509035490845613	0.034	0.734382978279447	0.447	0.436	CA2	Epha6
Ccdc171	0.483	1.8035147825106	0.034	2.60192183289798	0.303	0.2	CA2	Ccdc171
mt-Nd31	0.484	0.787463460035828	0.032	1.13606962867494	0.346	0.307	CA2	mt-Nd3
4933406I18Rik1	0.515	1.30603763343538	0.03	1.88421401697159	0.481	0.441	CA2	4933406I18Rik
Pirt	0.514	0.653896570781983	0.028	0.943373339921465	0.308	0.075	CA2	Pirt
Cacnb21	0.514	2.70310406285704	0.028	3.89975482649066	0.533	0.514	CA2	Cacnb2
mt-Nd11	0.486	1.63623865996818	0.028	2.3605934004469	0.308	0.292	CA2	mt-Nd1
Ablim11	0.487	1.08370016941294	0.026	1.56344886022259	0.378	0.441	CA2	Ablim1
Rps6ka52	0.489	1.48883185915799	0.022	2.14793033992473	0.337	0.332	CA2	Rps6ka5
Gm21847	0.508	1.68493129076955	0.016	2.43084201743187	0.306	0.061	CA2	Gm21847
Crispld1	0.508	1.10065437009429	0.016	1.5879086014678	0.353	0.173	CA2	Crispld1
Slit31	0.492	1.36550786290522	0.016	1.97001142210825	0.596	0.61	CA2	Slit3
Cubn	0.506	0.730115307376223	0.012	1.0533337332288	0.364	0.16	CA2	Cubn
Gm268831	0.904	2.79350843408514	0.808	4.03018076453613	0.843	0.098	Neuronal_subtype2	Gm26883
Cobl	0.902	6.91168183217705	0.804	9.97144910348417	0.886	0.173	Neuronal_subtype2	Cobl
Cdh20	0.902	4.74904966194234	0.804	6.85143039621962	0.813	0.099	Neuronal_subtype2	Cdh20
Ptprd1	0.89	1.78362612263739	0.78	2.57322856192898	0.961	0.383	Neuronal_subtype2	Ptprd
Tshz21	0.889	2.42451051934436	0.778	3.49782930284123	0.825	0.113	Neuronal_subtype2	Tshz2
Rasgef1b2	0.887	1.3620160461894	0.774	1.96497379544863	0.921	0.298	Neuronal_subtype2	Rasgef1b
Arpp211	0.879	2.23485792879834	0.758	3.22421845096874	0.976	0.528	Neuronal_subtype2	Arpp21
Lrrc4c	0.878	4.76764317397014	0.756	6.87825516381484	0.843	0.234	Neuronal_subtype2	Lrrc4c
Satb2	0.87	2.94195277927126	0.74	4.24434068518417	0.861	0.222	Neuronal_subtype2	Satb2
Tenm21	0.869	2.44956597271025	0.738	3.53397668115944	0.973	0.501	Neuronal_subtype2	Tenm2
Adcy8	0.865	1.19472151522125	0.73	1.72361880525305	0.889	0.35	Neuronal_subtype2	Adcy8
Dpp102	0.863	0.898382409661794	0.726	1.29609184724094	0.9	0.25	Neuronal_subtype2	Dpp10
Asap1	0.861	4.1341885405931	0.722	5.96437330561365	0.856	0.333	Neuronal_subtype2	Asap1
Cntn51	0.86	2.0415685824665	0.72	2.94536086955912	0.891	0.421	Neuronal_subtype2	Cntn5
Hs6st31	0.858	1.71620306061979	0.716	2.47595764471463	0.925	0.337	Neuronal_subtype2	Hs6st3
Lingo2	0.853	2.07146548468578	0.706	2.98849298212882	0.94	0.5	Neuronal_subtype2	Lingo2
Pdzrn3	0.848	4.15674071236655	0.696	5.99690921199248	0.751	0.107	Neuronal_subtype2	Pdzrn3
Khdrbs21	0.847	2.91788321142625	0.694	4.20961563901781	0.9	0.412	Neuronal_subtype2	Khdrbs2
Tshz3	0.847	4.26344529744334	0.694	6.15085138772288	0.819	0.258	Neuronal_subtype2	Tshz3
Ptprt2	0.842	0.962767248387395	0.684	1.38897953477881	0.737	0.154	Neuronal_subtype2	Ptprt
Pcdh15	0.834	2.65662358619396	0.668	3.83269767331068	0.825	0.254	Neuronal_subtype2	Pcdh15
Vwc2l1	0.834	3.7529298385128	0.668	5.41433326682663	0.735	0.129	Neuronal_subtype2	Vwc2l
Prr161	0.832	3.17354879991998	0.664	4.57846311566367	0.832	0.317	Neuronal_subtype2	Prr16
Kcnq51	0.831	0.497812142079676	0.662	0.718191108672659	0.882	0.344	Neuronal_subtype2	Kcnq5
Unc5d1	0.829	1.03067194689467	0.658	1.48694530656831	0.867	0.285	Neuronal_subtype2	Unc5d
Nrg11	0.828	2.10906578127212	0.656	3.0427387435499	0.834	0.359	Neuronal_subtype2	Nrg1
Meis2	0.816	1.74017415946925	0.632	2.51054063014941	0.792	0.223	Neuronal_subtype2	Meis2
Sgcz2	0.81	2.17932854639873	0.62	3.1441064863572	0.747	0.249	Neuronal_subtype2	Sgcz
Farp11	0.809	0.93962281622809	0.618	1.35558917727839	0.693	0.221	Neuronal_subtype2	Farp1
5730522E02Rik1	0.807	1.61123138423969	0.614	2.32451552776725	0.903	0.507	Neuronal_subtype2	5730522E02Rik
Ldb21	0.807	2.00171540458573	0.614	2.88786488746687	0.841	0.312	Neuronal_subtype2	Ldb2
Car10	0.805	2.54142890282785	0.61	3.66650687488162	0.819	0.36	Neuronal_subtype2	Car10
Tox1	0.788	2.85488347054302	0.576	4.11872622526828	0.723	0.205	Neuronal_subtype2	Tox
Ntm1	0.781	0.533129049437532	0.562	0.769142635777381	0.723	0.289	Neuronal_subtype2	Ntm
Camk2d1	0.78	2.82310670928889	0.56	4.07288204939143	0.687	0.207	Neuronal_subtype2	Camk2d
Fhod31	0.774	2.06809902140772	0.548	2.98363620225224	0.717	0.205	Neuronal_subtype2	Fhod3
Tenm42	0.773	0.368962253757609	0.546	0.532300013771319	0.904	0.472	Neuronal_subtype2	Tenm4
RF019621	0.772	1.63424288955219	0.544	2.35771411236499	0.653	0.094	Neuronal_subtype2	RF01962
Hecw21	0.77	2.28682394424738	0.54	3.29918956375184	0.734	0.31	Neuronal_subtype2	Hecw2
Gm289051	0.768	3.46730623592292	0.536	5.00226551180937	0.725	0.207	Neuronal_subtype2	Gm28905
Unc13c	0.767	4.77340963155595	0.534	6.88657440357738	0.506	0.09	Neuronal_subtype2	Unc13c
Edil31	0.764	1.95515563247715	0.528	2.82069333514091	0.587	0.191	Neuronal_subtype2	Edil3
Grm82	0.758	0.430087046735387	0.516	0.620484449475729	0.678	0.245	Neuronal_subtype2	Grm8
March12	0.756	1.03684435990603	0.512	1.49585021621013	0.82	0.417	Neuronal_subtype2	March1
Chsy32	0.754	1.98562842202246	0.508	2.86465627749998	0.765	0.376	Neuronal_subtype2	Chsy3
Hdac91	0.749	1.97264553002695	0.498	2.84592592360166	0.747	0.385	Neuronal_subtype2	Hdac9
Crim12	0.747	0.847589627731219	0.494	1.22281335263675	0.771	0.377	Neuronal_subtype2	Crim1
Rspo22	0.746	0.991925344653474	0.492	1.43104577566364	0.642	0.236	Neuronal_subtype2	Rspo2
Gpc61	0.743	3.25685215138608	0.486	4.69864444771325	0.539	0.139	Neuronal_subtype2	Gpc6
Col23a1	0.741	1.64602798668067	0.482	2.37471641354865	0.65	0.173	Neuronal_subtype2	Col23a1
Cux21	0.738	2.18360272303156	0.476	3.15027281978927	0.609	0.121	Neuronal_subtype2	Cux2
Gm289281	0.737	1.9261841113095	0.474	2.77889626522533	0.651	0.162	Neuronal_subtype2	Gm28928
Tenm33	0.73	0.938201883858149	0.46	1.35353920519483	0.677	0.275	Neuronal_subtype2	Tenm3
Zmat41	0.728	0.911793794391662	0.456	1.31544038548219	0.735	0.478	Neuronal_subtype2	Zmat4
Gm15398	0.728	1.48525340248955	0.456	2.14276771823513	0.669	0.246	Neuronal_subtype2	Gm15398
Necab11	0.722	1.98594563935852	0.444	2.86511392537759	0.644	0.242	Neuronal_subtype2	Necab1
Atp10a1	0.722	3.99620938769433	0.444	5.76531146598053	0.564	0.113	Neuronal_subtype2	Atp10a
Csmd11	0.721	0.4020806967636	0.442	0.580079827258025	0.883	0.63	Neuronal_subtype2	Csmd1
Nwd22	0.721	1.92962563157418	0.442	2.7838613294443	0.722	0.382	Neuronal_subtype2	Nwd2
Rxfp1	0.719	1.32417620126974	0.438	1.91038243883504	0.581	0.094	Neuronal_subtype2	Rxfp1
Pbx3	0.715	3.57958304722776	0.43	5.1642467106857	0.512	0.185	Neuronal_subtype2	Pbx3
Cdh121	0.706	1.30988333146886	0.412	1.88976218645323	0.743	0.482	Neuronal_subtype2	Cdh12
Rgs61	0.703	0.983099478666579	0.406	1.4183127425728	0.548	0.252	Neuronal_subtype2	Rgs6
Cux11	0.69	0.781199777115011	0.38	1.12703304438739	0.557	0.274	Neuronal_subtype2	Cux1
Inpp4b1	0.69	0.892150582035566	0.38	1.28710122042891	0.617	0.352	Neuronal_subtype2	Inpp4b
Antxr11	0.687	3.01154961439655	0.374	4.34474769408097	0.409	0.126	Neuronal_subtype2	Antxr1
Tmem1641	0.687	0.674517318760767	0.374	0.973122790769879	0.516	0.189	Neuronal_subtype2	Tmem164
Pcsk11	0.686	1.35626717607801	0.372	1.95667992904821	0.606	0.181	Neuronal_subtype2	Pcsk1
Nos3	0.686	4.27579172887738	0.372	6.16866352312544	0.44	0.08	Neuronal_subtype2	Nos3
Prag1	0.683	2.05587825362841	0.366	2.96600536118116	0.519	0.133	Neuronal_subtype2	Prag1
Epha31	0.682	1.2958278604188	0.364	1.86948442807195	0.684	0.407	Neuronal_subtype2	Epha3
AC124490.11	0.681	1.25162218493633	0.362	1.80570911927426	0.557	0.197	Neuronal_subtype2	AC124490.1
Pcdh71	0.68	2.52275789364797	0.36	3.63957030252941	0.555	0.257	Neuronal_subtype2	Pcdh7
Rnf144a	0.678	2.2612918009453	0.356	3.26235446722666	0.484	0.139	Neuronal_subtype2	Rnf144a
4930587E11Rik1	0.677	0.613044691288852	0.354	0.884436535965726	0.612	0.255	Neuronal_subtype2	4930587E11Rik
Ralyl1	0.677	1.36400066306614	0.354	1.96783699237477	0.686	0.486	Neuronal_subtype2	Ralyl
Satb11	0.675	1.26315750888444	0.35	1.82235107392923	0.624	0.321	Neuronal_subtype2	Satb1
Nova12	0.674	0.744833069633419	0.348	1.07456697585024	0.555	0.281	Neuronal_subtype2	Nova1
Adgrl21	0.673	3.50038725979221	0.346	5.04999134089313	0.587	0.311	Neuronal_subtype2	Adgrl2
Lama4	0.673	1.52354875617938	0.346	2.19801623509255	0.4	0.03	Neuronal_subtype2	Lama4
Mamdc2	0.671	2.33912904327499	0.342	3.37464987073217	0.478	0.055	Neuronal_subtype2	Mamdc2
Adamts161	0.67	3.76917101600747	0.34	5.4377643330564	0.528	0.112	Neuronal_subtype2	Adamts16
Fgd2	0.664	6.2327907443459	0.328	8.99201629776647	0.338	0.006	Neuronal_subtype2	Fgd2
Gm30382	0.663	3.72682001257425	0.326	5.37666475042662	0.531	0.271	Neuronal_subtype2	Gm30382
Cdh23	0.66	3.67869336316122	0.32	5.30723267198383	0.413	0.075	Neuronal_subtype2	Cdh23
Naaladl23	0.657	0.797436827186922	0.314	1.1504581560048	0.443	0.235	Neuronal_subtype2	Naaladl2
5830418P13Rik	0.656	4.54412303178593	0.312	6.55578376314686	0.433	0.065	Neuronal_subtype2	5830418P13Rik
Sytl21	0.651	1.17624919956904	0.302	1.69696888706787	0.326	0.132	Neuronal_subtype2	Sytl2
Saxo2	0.648	0.328290584301649	0.296	0.473623197942527	0.349	0.121	Neuronal_subtype2	Saxo2
Pcdh11x1	0.648	1.01940421418136	0.296	1.47068940446076	0.47	0.172	Neuronal_subtype2	Pcdh11x
Ankrd44	0.647	1.61596130229915	0.294	2.33133935709545	0.473	0.163	Neuronal_subtype2	Ankrd44
Pparg	0.646	3.58839400433705	0.292	5.17695823481275	0.516	0.193	Neuronal_subtype2	Pparg
Gm151551	0.646	0.342905376121037	0.292	0.494707885623985	0.49	0.225	Neuronal_subtype2	Gm15155
Fnbp1	0.644	0.637775088114706	0.288	0.920114956825608	0.32	0.146	Neuronal_subtype2	Fnbp1
Npsr1	0.641	4.09023728086231	0.282	5.90096504115922	0.448	0.052	Neuronal_subtype2	Npsr1
Alcam1	0.639	0.847672063343781	0.278	1.2229322820862	0.501	0.291	Neuronal_subtype2	Alcam
Trhr1	0.638	0.977927129403974	0.276	1.41085061994189	0.407	0.125	Neuronal_subtype2	Trhr
Glra31	0.635	1.40789219443219	0.27	2.03115908701359	0.334	0.127	Neuronal_subtype2	Glra3
Gm43948	0.634	2.63166210819374	0.268	3.7966858727865	0.475	0.091	Neuronal_subtype2	Gm43948
Arhgap61	0.634	0.564444747937012	0.268	0.814321638704552	0.353	0.169	Neuronal_subtype2	Arhgap6
2210408I21Rik1	0.632	0.750395985411923	0.264	1.08259256685677	0.576	0.373	Neuronal_subtype2	2210408I21Rik
Frmpd3	0.632	3.91799516233884	0.264	5.6524721909332	0.519	0.284	Neuronal_subtype2	Frmpd3
Bfsp2	0.632	4.93682738987881	0.264	7.12233639310297	0.334	0.019	Neuronal_subtype2	Bfsp2
Cfap70	0.625	1.66369398865848	0.25	2.40020306699437	0.349	0.076	Neuronal_subtype2	Cfap70
Tcf24	0.624	1.25351737194233	0.248	1.80844329616937	0.314	0.059	Neuronal_subtype2	Tcf24
Cdh71	0.624	1.29951462033166	0.248	1.87480329831521	0.439	0.172	Neuronal_subtype2	Cdh7
Sash11	0.623	0.50960136918485	0.246	0.73519936815321	0.428	0.211	Neuronal_subtype2	Sash1
Cspg52	0.622	1.40663593032511	0.244	2.02934668101627	0.443	0.262	Neuronal_subtype2	Cspg5
Dcc2	0.379	0.706680053987464	0.242	1.01952380938286	0.31	0.42	Neuronal_subtype2	Dcc
Sgpp2	0.62	1.30012483615872	0.24	1.87568365366277	0.449	0.103	Neuronal_subtype2	Sgpp2
Ptpn141	0.617	1.48046683858564	0.234	2.13586216622805	0.334	0.09	Neuronal_subtype2	Ptpn14
Sv2b1	0.617	0.983852448649404	0.234	1.41939904863295	0.572	0.404	Neuronal_subtype2	Sv2b
Tspan71	0.617	0.278744399099878	0.234	0.402143162256968	0.416	0.258	Neuronal_subtype2	Tspan7
Epha5	0.615	4.30709684701536	0.23	6.21382726181756	0.716	0.499	Neuronal_subtype2	Epha5
Plscr4	0.613	1.74227417518681	0.226	2.51357031241092	0.371	0.107	Neuronal_subtype2	Plscr4
Kcnh51	0.613	4.45999657045203	0.226	6.43441493457292	0.455	0.217	Neuronal_subtype2	Kcnh5
Qrfpr	0.612	1.10636531245111	0.224	1.59614774968477	0.433	0.063	Neuronal_subtype2	Qrfpr
Barx2	0.61	1.62898556208336	0.22	2.35012939209738	0.365	0.073	Neuronal_subtype2	Barx2
Atp11c1	0.61	2.01850831473593	0.22	2.91209193566267	0.513	0.335	Neuronal_subtype2	Atp11c
Fstl41	0.607	3.30203462688831	0.214	4.7638289810554	0.605	0.414	Neuronal_subtype2	Fstl4
Myo1b1	0.606	0.505624649014667	0.212	0.729462173684679	0.43	0.122	Neuronal_subtype2	Myo1b
Slc39a10	0.605	3.5348293971587	0.21	5.09968084166939	0.543	0.314	Neuronal_subtype2	Slc39a10
Dpy19l2	0.604	1.73488524468625	0.208	2.50291033902031	0.356	0.096	Neuronal_subtype2	Dpy19l2
Cntnap5a1	0.396	1.47662531468941	0.208	2.13032001875351	0.284	0.45	Neuronal_subtype2	Cntnap5a
4930444A19Rik	0.603	0.719160668692464	0.206	1.03752953032502	0.368	0.093	Neuronal_subtype2	4930444A19Rik
Chst91	0.398	0.915770029956063	0.204	1.32117688081235	0.19	0.342	Neuronal_subtype2	Chst9
Sfxn52	0.601	1.17650883627678	0.202	1.69734346365856	0.463	0.255	Neuronal_subtype2	Sfxn5
Atp10b	0.599	10.9448171897511	0.198	15.7900334830902	0.313	0.03	Neuronal_subtype2	Atp10b
Vmp1	0.597	0.379722538687886	0.194	0.547823823478781	0.392	0.271	Neuronal_subtype2	Vmp1
Eml12	0.596	0.566985781078314	0.192	0.817987574616236	0.507	0.33	Neuronal_subtype2	Eml1
Gab21	0.596	0.293762563017377	0.192	0.423809792864006	0.406	0.293	Neuronal_subtype2	Gab2
Map7	0.595	0.886752874412494	0.19	1.27931397440894	0.334	0.207	Neuronal_subtype2	Map7
Synj21	0.594	0.651377418066378	0.188	0.939738970791418	0.38	0.203	Neuronal_subtype2	Synj2
Hlf1	0.581	0.571410219978471	0.162	0.824370690676211	0.479	0.349	Neuronal_subtype2	Hlf
Eda1	0.581	1.3897811773222	0.162	2.00503041244355	0.449	0.314	Neuronal_subtype2	Eda
Rbpj	0.58	0.463981248874142	0.16	0.669383446816194	0.409	0.269	Neuronal_subtype2	Rbpj
Ptprk1	0.579	0.365921788492485	0.158	0.527913549611323	0.424	0.298	Neuronal_subtype2	Ptprk
Ypel2	0.577	1.02874266944691	0.154	1.48416194756192	0.301	0.222	Neuronal_subtype2	Ypel2
6530403H02Rik2	0.424	1.14392395548626	0.152	1.65033341773411	0.217	0.332	Neuronal_subtype2	6530403H02Rik
Mpzl1	0.576	0.850563012194638	0.152	1.22710303965678	0.347	0.23	Neuronal_subtype2	Mpzl1
Lgmn	0.575	0.351583892505241	0.15	0.507228338173748	0.359	0.179	Neuronal_subtype2	Lgmn
Mpp62	0.571	0.522206167743729	0.142	0.75338424852551	0.51	0.403	Neuronal_subtype2	Mpp6
Nell12	0.57	1.70742143953593	0.14	2.46328844352597	0.436	0.355	Neuronal_subtype2	Nell1
Cfap692	0.569	0.428432643923193	0.138	0.618097650742942	0.38	0.218	Neuronal_subtype2	Cfap69
Fmn11	0.567	0.704324489496279	0.134	1.01612544817293	0.501	0.403	Neuronal_subtype2	Fmn1
Pak11	0.565	1.00544388228721	0.13	1.45054890286791	0.323	0.228	Neuronal_subtype2	Pak1
Kndc11	0.563	1.11702187375479	0.126	1.61152191783054	0.407	0.241	Neuronal_subtype2	Kndc1
Ctnnal11	0.562	1.30831916265978	0.124	1.88750556786926	0.376	0.235	Neuronal_subtype2	Ctnnal1
Plch1	0.561	5.86744226157202	0.122	8.46492985347227	0.334	0.096	Neuronal_subtype2	Plch1
Emcn	0.554	5.05479397225575	0.108	7.2925261964888	0.319	0.085	Neuronal_subtype2	Emcn
Rasgrf21	0.551	0.353186451243698	0.102	0.509540341718459	0.463	0.385	Neuronal_subtype2	Rasgrf2
Sgcd2	0.549	0.655903101030376	0.0980000000000001	0.946268151160217	0.373	0.297	Neuronal_subtype2	Sgcd
Tacr3	0.547	3.04804349165332	0.0940000000000001	4.39739722982211	0.352	0.108	Neuronal_subtype2	Tacr3
Armc2	0.547	1.8171152995704	0.0940000000000001	2.62154323141368	0.304	0.2	Neuronal_subtype2	Armc2
Lcorl1	0.543	1.33489021548602	0.0860000000000001	1.92583949401288	0.41	0.335	Neuronal_subtype2	Lcorl
Lrrtm31	0.542	0.365765432753689	0.0840000000000001	0.527687975962346	0.418	0.359	Neuronal_subtype2	Lrrtm3
Il1rapl22	0.54	1.98891114655381	0.0800000000000001	2.86939224790195	0.313	0.264	Neuronal_subtype2	Il1rapl2
Mei42	0.533	1.1733947122409	0.0660000000000001	1.69285073235528	0.41	0.244	Neuronal_subtype2	Mei4
Cdc14b3	0.53	0.732423759238911	0.0600000000000001	1.05666412528322	0.389	0.343	Neuronal_subtype2	Cdc14b
Celf21	0.47	2.06471304157497	0.0600000000000001	2.97875126593898	0.611	0.713	Neuronal_subtype2	Celf2
A330008L17Rik1	0.529	0.63996325966963	0.0580000000000001	0.92327182107651	0.425	0.364	Neuronal_subtype2	A330008L17Rik
Gnao11	0.527	0.652124259633269	0.054	0.940816435416304	0.305	0.283	Neuronal_subtype2	Gnao1
Cntnap5b1	0.474	2.51416373752159	0.052	3.62717155610526	0.341	0.387	Neuronal_subtype2	Cntnap5b
Gm45846	0.524	3.05739180390018	0.048	4.41088399354136	0.243	0.31	Neuronal_subtype2	Gm45846
Ncam21	0.478	1.35803980751175	0.044	1.959237295627	0.365	0.389	Neuronal_subtype2	Ncam2
Gm461021	0.52	0.973636837240258	0.04	1.40466103671334	0.344	0.179	Neuronal_subtype2	Gm46102
Kcnip41	0.481	0.744121710098342	0.038	1.0735407009767	0.629	0.619	Neuronal_subtype2	Kcnip4
Tnfrsf11a1	0.512	0.348331527884392	0.024	0.502536167864089	0.316	0.121	Neuronal_subtype2	Tnfrsf11a
L3mbtl31	0.507	0.955164978096283	0.014	1.37801177713032	0.319	0.244	Neuronal_subtype2	L3mbtl3
Kitl	0.506	0.915674452895082	0.012	1.32103899226044	0.343	0.207	Neuronal_subtype2	Kitl
Egfem12	0.505	0.333920476047884	0.01	0.481745414845555	0.527	0.545	Neuronal_subtype2	Egfem1
Trpm31	0.497	0.737478643289054	0.00600000000000001	1.06395678143464	0.253	0.369	Neuronal_subtype2	Trpm3
Cdh132	0.502	0.376370901262844	0.004	0.542988432786823	0.326	0.337	Neuronal_subtype2	Cdh13
Nectin3	0.986	6.52780320756296	0.972	9.41762931545015	0.997	0.224	CA3	Nectin3
Trps11	0.98	3.98253977848108	0.96	5.74559038855768	0.978	0.127	CA3	Trps1
Grik41	0.976	2.62142082578645	0.952	3.78191082544516	0.997	0.396	CA3	Grik4
Trhde1	0.956	3.69260070773542	0.912	5.32729672903297	0.986	0.308	CA3	Trhde
Robo11	0.952	2.98787473858092	0.904	4.3105920681481	0.984	0.358	CA3	Robo1
Ccbe11	0.943	4.1532713436131	0.886	5.99190397089686	0.973	0.314	CA3	Ccbe1
Fam19a1	0.942	4.13512709234631	0.884	5.96572734957362	0.984	0.429	CA3	Fam19a1
Mgat4c3	0.935	1.76678956099602	0.87	2.54893853794335	0.997	0.315	CA3	Mgat4c
Spock11	0.929	3.29587002615077	0.858	4.75493534214228	0.997	0.291	CA3	Spock1
Hs3st42	0.925	2.25933693466364	0.85	3.25953419133651	0.997	0.291	CA3	Hs3st4
Cpne43	0.919	1.86857495269752	0.838	2.69578381778605	0.992	0.375	CA3	Cpne4
Cntnap5c1	0.919	1.29001301796	0.838	1.86109538369309	0.989	0.318	CA3	Cntnap5c
Kcnq52	0.919	2.49738453261635	0.838	3.60296428039841	0.995	0.358	CA3	Kcnq5
9530059O14Rik1	0.913	2.00993380171153	0.826	2.89972152824433	0.981	0.422	CA3	9530059O14Rik
Luzp22	0.911	2.07660392610463	0.822	2.9959061860817	0.869	0.165	CA3	Luzp2
Cachd1	0.91	7.33570773567319	0.82	10.5831891716665	0.883	0.251	CA3	Cachd1
Raver21	0.908	2.08712600897601	0.816	3.01108634286006	0.962	0.354	CA3	Raver2
Gm326471	0.892	1.83682981682722	0.784	2.64998526769361	0.886	0.187	CA3	Gm32647
Khdrbs32	0.89	0.860076739875749	0.78	1.24082844740269	0.995	0.422	CA3	Khdrbs3
Epha32	0.886	1.17785874952833	0.772	1.6992909768122	0.943	0.406	CA3	Epha3
Dpf31	0.874	0.359098802867504	0.748	0.518070062086107	0.896	0.307	CA3	Dpf3
Rerg1	0.853	0.574843220378867	0.706	0.829323463329235	0.896	0.267	CA3	Rerg
Efr3b1	0.822	0.333976623149113	0.644	0.48182641799007	0.847	0.341	CA3	Efr3b
Pou6f2	0.818	1.76336697144486	0.636	2.54400078497089	0.79	0.115	CA3	Pou6f2
Magi3	0.817	5.95370961912453	0.634	8.58938734240388	0.817	0.334	CA3	Magi3
Ephb1	0.81	3.38451253780087	0.62	4.88281945411183	0.736	0.243	CA3	Ephb1
Tmem178b2	0.8	1.36826320974761	0.6	1.97398654733369	0.921	0.443	CA3	Tmem178b
Gpr631	0.791	0.449096669149791	0.582	0.647909537462157	0.869	0.308	CA3	Gpr63
Clmp1	0.786	1.31427000746683	0.572	1.8960908221615	0.82	0.297	CA3	Clmp
Dgkb	0.782	5.00291469555388	0.564	7.2176802212661	0.839	0.391	CA3	Dgkb
Enox2	0.78	3.7969115475214	0.56	5.47778546030317	0.755	0.288	CA3	Enox2
Chst111	0.767	1.49880794567767	0.534	2.16232279047414	0.741	0.338	CA3	Chst11
Crispld11	0.755	2.13852018961032	0.51	3.08523247239173	0.725	0.159	CA3	Crispld1
Ano32	0.746	1.69404545295851	0.492	2.44399097402374	0.842	0.472	CA3	Ano3
Gpcpd1	0.739	0.847257159657453	0.478	1.22233370259548	0.711	0.37	CA3	Gpcpd1
4930473D10Rik	0.733	2.04405688364672	0.466	2.94895072933206	0.711	0.149	CA3	4930473D10Rik
Adamts91	0.723	2.83610503408336	0.446	4.09163466811229	0.651	0.105	CA3	Adamts9
Prickle21	0.713	2.12545827023985	0.426	3.06638810609147	0.608	0.313	CA3	Prickle2
4930467D21Rik1	0.71	1.43915343739351	0.42	2.07625952720593	0.64	0.085	CA3	4930467D21Rik
St8sia6	0.702	1.55061221130179	0.404	2.23706054758696	0.624	0.105	CA3	St8sia6
Mgll1	0.7	1.3861582376676	0.4	1.99980361537044	0.654	0.338	CA3	Mgll
P2rx7	0.69	6.65366609206196	0.38	9.59921107474883	0.589	0.06	CA3	P2rx7
Sgms1	0.684	0.713368088923218	0.368	1.02917260421796	0.684	0.383	CA3	Sgms1
Col12a1	0.677	0.741661260353492	0.354	1.06999102233144	0.586	0.091	CA3	Col12a1
Nr4a32	0.676	1.67817064293025	0.352	2.42108846432091	0.621	0.23	CA3	Nr4a3
Il341	0.668	0.661248273593199	0.336	0.953979605109294	0.605	0.156	CA3	Il34
4930447C04Rik2	0.664	2.72998275947943	0.328	3.93853258881334	0.61	0.189	CA3	4930447C04Rik
Cpne91	0.66	3.75703777227864	0.32	5.42025976249893	0.523	0.128	CA3	Cpne9
Cd109	0.652	4.19836821049326	0.304	6.05696499710449	0.578	0.059	CA3	Cd109
Gm265421	0.648	3.23387008185949	0.296	4.66548832997788	0.55	0.189	CA3	Gm26542
Lpcat2	0.645	2.1514026915228	0.29	3.10381799401511	0.471	0.124	CA3	Lpcat2
Mdga11	0.643	1.30403582997542	0.286	1.88132602504705	0.621	0.27	CA3	Mdga1
Gm487492	0.634	0.33327694875239	0.268	0.480817001207678	0.569	0.239	CA3	Gm48749
Tgfb22	0.629	1.58035605863444	0.258	2.27997184863073	0.504	0.257	CA3	Tgfb2
Phkb2	0.628	0.500704216981764	0.256	0.722363490791782	0.477	0.298	CA3	Phkb
Myo61	0.616	0.466897518906175	0.232	0.673590735129301	0.376	0.212	CA3	Myo6
Rhobtb1	0.613	2.16642488534528	0.226	3.12549043854608	0.422	0.127	CA3	Rhobtb1
3632451O06Rik2	0.605	0.897474583905142	0.21	1.29478213152384	0.482	0.2	CA3	3632451O06Rik
Bin1	0.6	0.324637774855055	0.2	0.468353307868617	0.401	0.272	CA3	Bin1
Efemp1	0.6	1.00732009232155	0.2	1.45325570178012	0.447	0.085	CA3	Efemp1
Ppp2r3a1	0.587	0.519654425920279	0.174	0.749702863251187	0.452	0.3	CA3	Ppp2r3a
Ccdc31	0.584	1.66603421176342	0.168	2.40357929526245	0.471	0.072	CA3	Ccdc3
Ptpn142	0.581	2.08801341140651	0.162	3.01236659394581	0.447	0.094	CA3	Ptpn14
Spef2	0.579	1.17714302779697	0.158	1.69825840861971	0.332	0.061	CA3	Spef2
Rbpj1	0.575	0.749049234953481	0.15	1.08064961664906	0.466	0.271	CA3	Rbpj
Tenm43	0.565	2.16018646926684	0.13	3.11649030660672	0.575	0.502	CA3	Tenm4
Parva	0.564	1.65006678905638	0.128	2.38054317370722	0.311	0.144	CA3	Parva
Plekha11	0.563	0.2942761658305	0.126	0.424550765095481	0.431	0.31	CA3	Plekha1
Alpk1	0.551	0.786271583535195	0.102	1.13435011435814	0.354	0.084	CA3	Alpk1
Pdlim1	0.544	1.59516738242089	0.0880000000000001	2.30134007200644	0.338	0.082	CA3	Pdlim1
Arap3	0.543	5.08842478511771	0.0860000000000001	7.34104520342581	0.324	0.082	CA3	Arap3
Col15a1	0.539	1.88376135978334	0.0780000000000001	2.71769317197768	0.431	0.071	CA3	Col15a1
Mir670hg2	0.538	1.16864589587179	0.0760000000000001	1.68599963852947	0.371	0.225	CA3	Mir670hg
Adgrf5	0.533	4.86672082648349	0.0660000000000001	7.02119400175877	0.384	0.055	CA3	Adgrf5
Gna12	0.53	0.304653102175173	0.0600000000000001	0.439521519699561	0.379	0.236	CA3	Gna12
Daam11	0.523	0.940591316864724	0.046	1.35698642834396	0.302	0.289	CA3	Daam1
Itih2	0.517	1.12890035953419	0.034	1.62865895035773	0.376	0.044	CA3	Itih2
Gm816	0.517	1.43566620089069	0.034	2.07122850839689	0.357	0.107	CA3	Gm816
AC123858.1	0.488	1.66461038199291	0.024	2.40152514311345	0.379	0.068	CA3	AC123858.1
Olfr482	0.489	1.83615269594987	0.022	2.64900838876179	0.335	0.047	CA3	Olfr482
Osr1	0.509	1.55267280052606	0.018	2.24003334944213	0.362	0.037	CA3	Osr1
Gm26889	0.509	2.34487292680499	0.018	3.38293654301634	0.349	0.01	CA3	Gm26889
Gm47352	0.491	1.31682518162273	0.018	1.89977715924482	0.354	0.092	CA3	Gm47352
Aqp9	0.507	1.46344403530161	0.014	2.11130345234816	0.319	0.015	CA3	Aqp9
Gm42397	0.506	2.34539260131633	0.012	3.38368627485673	0.365	0.049	CA3	Gm42397
Ttn	0.495	3.69103149899157	0.01	5.3250328393601	0.36	0.152	CA3	Ttn
Acap1	0.983	3.8051010848592	0.966	5.48960046520758	0.367	0.002	CR	Acap1
Gsdmd	0.981	3.34999421745563	0.962	4.83302004452994	0.418	0.01	CR	Gsdmd
Dnajb13	0.98	4.42754588599736	0.96	6.38759849303673	0.443	0.008	CR	Dnajb13
Dach1	0.976	6.39409844733269	0.952	9.2247341209227	0.962	0.164	CR	Dach1
Gm16573	0.975	3.51311652944561	0.95	5.06835579509624	0.468	0.02	CR	Gm16573
Ckap2l	0.975	2.93932091960153	0.95	4.24054371429032	0.468	0.019	CR	Ckap2l
Ace2	0.974	3.28743281748867	0.948	4.74276302304653	0.456	0.022	CR	Ace2
Prr11	0.974	2.48429973407293	0.948	3.5840869064288	0.468	0.022	CR	Prr11
Msi21	0.974	4.28046936008933	0.948	6.17541191847802	0.937	0.109	CR	Msi2
Gm45351	0.972	3.43754240502514	0.944	4.95932538057529	0.38	0.019	CR	Gm45351
Tmem163	0.972	3.70009765591488	0.944	5.33811253899327	0.949	0.144	CR	Tmem163
Oasl2	0.97	3.3026254567625	0.94	4.7646813683849	0.468	0.019	CR	Oasl2
Cdh1	0.97	3.18440509125619	0.94	4.59412543333687	0.456	0.024	CR	Cdh1
Utrn1	0.97	3.93404803380622	0.94	5.67563158899121	0.937	0.139	CR	Utrn
Fam159b	0.969	3.14981234752238	0.938	4.54421865350137	0.544	0.04	CR	Fam159b
Kcne1l	0.967	2.81949777559563	0.934	4.06767545864928	0.468	0.036	CR	Kcne1l
Bin2	0.966	6.48030248295525	0.932	9.34910025561998	0.43	0.015	CR	Bin2
Sox7	0.963	4.05229062810842	0.926	5.84621959341284	0.38	0.028	CR	Sox7
Sctr	0.963	6.45378223428549	0.926	9.31083962438099	0.519	0.017	CR	Sctr
Egr2	0.962	2.3076352948511	0.924	3.32921399606202	0.456	0.039	CR	Egr2
Clec4n	0.962	3.55217827310199	0.924	5.12470997895777	0.468	0.041	CR	Clec4n
Eln	0.962	8.85856361641405	0.924	12.7802057987999	0.835	0.093	CR	Eln
Reln1	0.961	2.14896071142698	0.922	3.10029496144092	0.949	0.139	CR	Reln
Gm40117	0.96	2.83899510970085	0.92	4.09580416587344	0.354	0.027	CR	Gm40117
Pik3r5	0.959	4.20188421470692	0.918	6.0620375189473	0.43	0.022	CR	Pik3r5
Ighd	0.957	1.98509408093518	0.914	2.86388538626323	0.392	0.039	CR	Ighd
AU020206	0.957	3.22097912093647	0.914	4.64689060458193	0.367	0.018	CR	AU020206
Robo2	0.956	10.6298820461124	0.912	15.335678113161	0.949	0.491	CR	Robo2
Nrxn11	0.954	1.86545495105927	0.908	2.69128260689497	0.975	0.262	CR	Nrxn1
Ebf3	0.954	0.99895031083361	0.908	1.44118065953414	0.759	0.035	CR	Ebf3
Fat3	0.953	8.40519463219818	0.906	12.1261326135788	0.962	0.399	CR	Fat3
Kcnh7	0.952	6.78733045888534	0.904	9.79204799390848	0.975	0.407	CR	Kcnh7
Ndnf	0.952	5.55200319101084	0.904	8.00984747067104	0.924	0.063	CR	Ndnf
Gm17473	0.951	2.34678190632412	0.902	3.38569061830175	0.304	0.032	CR	Gm17473
Lpin3	0.951	2.81866264758477	0.902	4.0664706236095	0.38	0.041	CR	Lpin3
AC104200.1	0.951	2.8656488789168	0.902	4.13425742654229	0.481	0.065	CR	AC104200.1
Fer1l6	0.95	3.12213561774482	0.9	4.50428957270325	0.468	0.057	CR	Fer1l6
AU019990	0.95	2.50885566025445	0.9	3.61951361935529	0.392	0.045	CR	AU019990
Gjb2	0.95	3.31536761050627	0.9	4.78306441040128	0.418	0.036	CR	Gjb2
Thsd7b1	0.95	5.12223888605446	0.9	7.38982863915938	0.962	0.377	CR	Thsd7b
Ckap2	0.948	2.52533601025975	0.896	3.64328973858006	0.481	0.065	CR	Ckap2
Akr1c18	0.947	2.06847876319879	0.894	2.98418405385103	0.38	0.05	CR	Akr1c18
Dynlt1f	0.944	2.51113498092421	0.888	3.62280198398216	0.354	0.049	CR	Dynlt1f
Cntnap21	0.944	4.15816188585126	0.888	5.99895953193112	0.962	0.413	CR	Cntnap2
Muc13	0.943	2.01096572950806	0.886	2.90121028535893	0.456	0.07	CR	Muc13
Gcnt1	0.94	0.819443260043592	0.88	1.18220672755478	0.456	0.046	CR	Gcnt1
Gm12185	0.94	2.63056446198136	0.88	3.79510230403925	0.367	0.037	CR	Gm12185
Gm28729	0.94	0.933655551106786	0.88	1.34698023348021	0.342	0.031	CR	Gm28729
Tspan11	0.94	1.98988712436209	0.88	2.87080028624598	0.468	0.069	CR	Tspan11
B3galt1	0.937	7.77438690109888	0.874	11.2160694281675	0.962	0.333	CR	B3galt1
Cdh41	0.937	4.67395740292517	0.874	6.74309516652641	0.911	0.222	CR	Cdh4
Lsamp2	0.937	4.10425903223743	0.874	5.92119415233267	0.962	0.429	CR	Lsamp
Clstn2	0.936	6.85833025350777	0.872	9.89447904551441	0.987	0.537	CR	Clstn2
Draxin	0.935	1.45887660667682	0.87	2.10471404572156	0.456	0.06	CR	Draxin
Kcnb2	0.935	7.94618121906795	0.87	11.4639162387543	0.937	0.509	CR	Kcnb2
Nkx6-2	0.933	0.368382396608651	0.866	0.53146345673809	0.367	0.036	CR	Nkx6-2
Slc2a5	0.931	3.09330577081687	0.862	4.46269689551072	0.418	0.072	CR	Slc2a5
Gm473521	0.924	2.703854846713	0.848	3.90083797863644	0.519	0.099	CR	Gm47352
Col24a1	0.923	1.99639540459021	0.846	2.88018974985582	0.443	0.065	CR	Col24a1
Fam81b	0.921	2.96543407380271	0.842	4.27821703235832	0.456	0.06	CR	Fam81b
Cacna2d21	0.921	4.16609189972195	0.842	6.01040012361653	0.848	0.107	CR	Cacna2d2
Clic5	0.92	0.383312132841681	0.84	0.553002513163268	0.38	0.057	CR	Clic5
Maml3	0.919	6.06009386618494	0.838	8.74286736806664	0.924	0.341	CR	Maml3
Mboat1	0.918	8.6908582852653	0.836	12.538258149221	0.519	0.025	CR	Mboat1
Def6	0.917	3.92403341061357	0.834	5.66118354177481	0.329	0.07	CR	Def6
Lhx1	0.913	7.35046099748861	0.826	10.6044736293246	0.506	0.002	CR	Lhx1
Gm609	0.912	2.94608578940472	0.824	4.25030335840764	0.392	0.083	CR	Gm609
Trp53cor1	0.91	1.21868481689813	0.82	1.75819054174561	0.354	0.021	CR	Trp53cor1
Trp73	0.907	6.77161908620331	0.814	9.76938127445457	0.772	0.035	CR	Trp73
Pdzd21	0.902	4.25560364880716	0.804	6.13953828012306	0.949	0.348	CR	Pdzd2
Snhg111	0.901	3.8239778075542	0.802	5.51683381942788	0.987	0.595	CR	Snhg11
Gm29683	0.901	6.35814749242301	0.802	9.17286785655927	0.759	0.078	CR	Gm29683
Rassf4	0.9	5.99767845676805	0.8	8.65282096642583	0.443	0.032	CR	Rassf4
Bdkrb2	0.895	3.88562389407367	0.79	5.60577032273974	0.443	0.102	CR	Bdkrb2
Rbms11	0.895	4.55410152553776	0.79	6.57017968659819	0.848	0.261	CR	Rbms1
Plekha7	0.894	6.9802175230839	0.788	10.0703252048794	0.823	0.265	CR	Plekha7
Eps8l2	0.894	3.62494323427955	0.788	5.22968762759911	0.392	0.049	CR	Eps8l2
Lhx1os	0.893	4.66390507380694	0.786	6.72859272115815	0.456	0.019	CR	Lhx1os
Mtss1	0.891	5.62996388667271	0.782	8.12232097968667	0.861	0.28	CR	Mtss1
Dnah11	0.891	1.30710095071512	0.782	1.88574805953795	0.342	0.032	CR	Dnah11
Dnm3	0.89	4.37196945603131	0.78	6.30741865313439	0.886	0.241	CR	Dnm3
Plp1	0.889	1.03476495600491	0.778	1.49285027051397	0.532	0.047	CR	Plp1
Nfe2l2	0.888	1.52181661733689	0.776	2.19551728697436	0.544	0.045	CR	Nfe2l2
Frem2	0.887	2.9616590764352	0.774	4.27277086237684	0.43	0.024	CR	Frem2
Ggt5	0.886	6.31448584328979	0.772	9.10987741187775	0.456	0.007	CR	Ggt5
A2m	0.886	3.83753952975669	0.772	5.53639924879533	0.392	0.035	CR	A2m
Nkx2-2	0.885	1.258098652815	0.77	1.81505268736529	0.342	0.041	CR	Nkx2-2
Pth2r1	0.885	1.42009828246851	0.77	2.04876874969225	0.481	0.114	CR	Pth2r
Hs3st52	0.885	3.03979142727823	0.77	4.38549201747109	0.835	0.161	CR	Hs3st5
Tmsb4x1	0.882	0.977495222301371	0.764	1.41022750970684	0.835	0.2	CR	Tmsb4x
Lmx1a	0.882	5.4441731424212	0.764	7.85428159431195	0.405	0.023	CR	Lmx1a
Fibin	0.881	2.3150292850691	0.762	3.33988126908191	0.456	0.125	CR	Fibin
Mill2	0.881	2.28006725025624	0.762	3.28944171483802	0.468	0.095	CR	Mill2
E130114P18Rik	0.879	2.03091170651294	0.758	2.92998624746955	0.646	0.063	CR	E130114P18Rik
Eya21	0.879	3.08254941572212	0.758	4.44717875535747	0.595	0.065	CR	Eya2
Fcrls	0.878	0.78124137931013	0.756	1.12709306366798	0.354	0.051	CR	Fcrls
Abtb2	0.878	1.8381856269608	0.756	2.65194128824971	0.367	0.034	CR	Abtb2
Ly6a	0.874	0.441279296777506	0.748	0.636631453107874	0.418	0.055	CR	Ly6a
Ankrd441	0.87	0.748226108864773	0.74	1.07946209672286	0.633	0.182	CR	Ankrd44
Klf2	0.869	1.7366059131413	0.738	2.50539273886741	0.405	0.096	CR	Klf2
Kcnq53	0.869	0.587367829112809	0.738	0.847392654238766	0.949	0.38	CR	Kcnq5
Sema6a1	0.868	0.329732702125288	0.736	0.475703734175061	0.747	0.17	CR	Sema6a
Nod1	0.867	3.38963214470179	0.734	4.8902054855991	0.38	0.023	CR	Nod1
Nr1h4	0.867	4.81047793938672	0.734	6.94005266745897	0.405	0.039	CR	Nr1h4
Mdga21	0.865	1.47516732887237	0.73	2.12821658984559	0.873	0.283	CR	Mdga2
Epb41l2	0.864	2.61938865841304	0.728	3.77897902765328	0.595	0.101	CR	Epb41l2
Tjp2	0.863	2.45535859274381	0.726	3.5423336653556	0.494	0.074	CR	Tjp2
Car101	0.863	3.11057746551157	0.726	4.48761468379449	0.899	0.39	CR	Car10
Nxn	0.863	2.2292776923516	0.726	3.21616787152005	0.519	0.057	CR	Nxn
Pik3c2g	0.861	5.11340631284145	0.722	7.37708592958669	0.62	0.112	CR	Pik3c2g
Adgb	0.86	0.408065589141426	0.72	0.58871420181177	0.38	0.066	CR	Adgb
Dnah7a	0.853	6.16074831051035	0.706	8.88808103573834	0.38	0.078	CR	Dnah7a
Mfge8	0.852	0.862935815237685	0.704	1.24495322124888	0.392	0.074	CR	Mfge8
Kctd81	0.85	0.50731732175708	0.7	0.731904184256013	0.709	0.207	CR	Kctd8
Slc7a10	0.849	4.9784840863466	0.698	7.18243430251687	0.43	0.031	CR	Slc7a10
F13a1	0.848	3.79136576414143	0.696	5.46978458612304	0.519	0.151	CR	F13a1
Pcbp31	0.847	2.2932192074352	0.694	3.30841597823808	0.823	0.386	CR	Pcbp3
Fmn12	0.846	1.11888889775815	0.692	1.61421546410141	0.861	0.407	CR	Fmn1
Igfbp2	0.845	1.10015130583332	0.69	1.58718283315326	0.38	0.066	CR	Igfbp2
Ebf1	0.845	1.15785628268156	0.69	1.67043351708682	0.304	0.025	CR	Ebf1
Pltp	0.842	0.864966278794341	0.684	1.24788256095278	0.405	0.074	CR	Pltp
Dock6	0.841	0.756139754557457	0.682	1.09087907411904	0.405	0.068	CR	Dock6
Mgp	0.84	6.38441174412103	0.68	9.21075916223666	0.405	0.104	CR	Mgp
Gm31938	0.839	5.60413842364289	0.678	8.08506271224489	0.405	0.021	CR	Gm31938
Podxl	0.835	4.93186475861859	0.67	7.11517682959408	0.443	0.132	CR	Podxl
Cast	0.834	2.03734912865016	0.668	2.93927348446303	0.43	0.084	CR	Cast
Spata6	0.833	3.79207612966213	0.666	5.47080942693696	0.418	0.077	CR	Spata6
Mid1	0.829	4.16317787634054	0.658	6.00619607653514	0.595	0.162	CR	Mid1
Nhlh2	0.827	5.65283085206773	0.654	8.15531103726225	0.443	0.051	CR	Nhlh2
Lrig3	0.827	6.76566433819194	0.654	9.76079038902882	0.57	0.033	CR	Lrig3
Rnf152	0.827	3.7905108881623	0.654	5.46855126078738	0.456	0.106	CR	Rnf152
Nrg12	0.825	0.999626118363418	0.65	1.44215564370599	0.899	0.391	CR	Nrg1
G730013B05Rik	0.819	4.13879251762157	0.638	5.97101544044098	0.367	0.035	CR	G730013B05Rik
Gm10475	0.816	3.99752036928525	0.632	5.76720281262044	0.506	0.065	CR	Gm10475
Parp4	0.815	0.743466578527295	0.63	1.07259554590801	0.329	0.037	CR	Parp4
Cflar1	0.815	2.88221464178227	0.63	4.15815677047684	0.418	0.099	CR	Cflar
Ttr	0.815	0.680221442651922	0.63	0.981352102020261	0.671	0.161	CR	Ttr
Lingo21	0.815	3.2444446972394	0.63	4.68074427514578	0.911	0.53	CR	Lingo2
Epb41l4a1	0.814	0.637429922173828	0.628	0.919616987634415	0.481	0.105	CR	Epb41l4a
Cpm1	0.813	0.538854642183995	0.626	0.777402920038851	0.392	0.067	CR	Cpm
Col11a11	0.812	0.690077977586579	0.624	0.995572076090843	0.544	0.144	CR	Col11a1
Creb5	0.811	6.38273833619305	0.622	9.2083449449176	0.367	0.036	CR	Creb5
Astn21	0.81	1.05172389524558	0.62	1.51731684805523	0.785	0.295	CR	Astn2
Hs3st11	0.806	5.59508574523743	0.612	8.07200245800257	0.582	0.183	CR	Hs3st1
Epha33	0.805	2.8574404833637	0.61	4.12241521498418	0.886	0.424	CR	Epha3
Ctgf	0.804	0.77560967731258	0.608	1.11896823512435	0.354	0.093	CR	Ctgf
Hydin	0.804	8.34309421331655	0.608	12.0365406472212	0.443	0.03	CR	Hydin
Zc3hav1	0.803	7.00213723905115	0.606	10.101948670403	0.38	0.065	CR	Zc3hav1
Pard3b1	0.8	1.0664121793038	0.6	1.53850756262519	0.481	0.179	CR	Pard3b
Il18	0.796	2.02378737789317	0.592	2.91970801390015	0.342	0.083	CR	Il18
Efcab11	0.793	3.37284319778347	0.586	4.86598415513829	0.342	0.052	CR	Efcab11
Pou6f21	0.79	2.80543446768191	0.58	4.04738639406366	0.608	0.139	CR	Pou6f2
Daam12	0.787	2.83581781412669	0.574	4.09122029730515	0.709	0.286	CR	Daam1
Layn	0.786	1.56266176385931	0.572	2.25444437730663	0.329	0.063	CR	Layn
Unc5b	0.782	5.35575749841982	0.564	7.72672478317415	0.43	0.073	CR	Unc5b
Ablim12	0.781	1.47171811181727	0.562	2.12324042150524	0.848	0.434	CR	Ablim1
Cep1121	0.78	0.497425566081103	0.56	0.717633397396593	0.835	0.392	CR	Cep112
Fbxo32	0.779	2.5197981585982	0.558	3.63530030745078	0.354	0.097	CR	Fbxo32
Il31ra	0.779	1.86164548076819	0.558	2.68578670299763	0.405	0.129	CR	Il31ra
Shisa61	0.223	4.2171667853333	0.554	6.084085607802	0.038	0.546	CR	Shisa6
Adcy81	0.776	5.56073462635179	0.552	8.02244426913727	0.759	0.388	CR	Adcy8
Cd274	0.774	6.91226808911666	0.548	9.97229489346362	0.392	0.052	CR	Cd274
Rgs5	0.774	1.3158748333255	0.548	1.89840609646929	0.316	0.099	CR	Rgs5
Ldlrad32	0.773	0.774938679110897	0.546	1.11800018934633	0.62	0.27	CR	Ldlrad3
Epb411	0.773	1.71436227066994	0.546	2.47330194618267	0.671	0.34	CR	Epb41
Gm5089	0.77	5.3309827417898	0.54	7.6909823646448	0.304	0.013	CR	Gm5089
Msn	0.769	3.58211106575693	0.538	5.167893870481	0.342	0.074	CR	Msn
Fnbp1l2	0.768	1.04981099527014	0.536	1.51455711674695	0.684	0.343	CR	Fnbp1l
Ndrg2	0.765	1.89913416879292	0.53	2.73987144730032	0.316	0.128	CR	Ndrg2
Ctnna1	0.763	3.04414720263215	0.526	4.39177607297342	0.392	0.156	CR	Ctnna1
Ust	0.761	4.00534598260737	0.522	5.77849278615218	0.848	0.419	CR	Ust
Tenm44	0.759	0.470476052481172	0.518	0.678753467771612	0.835	0.502	CR	Tenm4
Dock111	0.758	3.97137422713845	0.516	5.72948190300688	0.608	0.314	CR	Dock11
Klhl11	0.758	1.94371862708904	0.516	2.80419322418486	0.481	0.142	CR	Klhl1
Ddr1	0.752	1.19309183669	0.504	1.72126767611777	0.342	0.202	CR	Ddr1
Kcnip12	0.749	1.14993672582549	0.498	1.65900801168453	0.57	0.188	CR	Kcnip1
Prdx6	0.748	1.01794834110254	0.496	1.46858902358979	0.38	0.193	CR	Prdx6
Slc38a2	0.743	1.96627393251601	0.486	2.83673365147009	0.557	0.309	CR	Slc38a2
Edil32	0.743	1.00636387176722	0.486	1.4518761671284	0.595	0.218	CR	Edil3
Wasf2	0.741	2.06193624852902	0.482	2.974745200382	0.506	0.209	CR	Wasf2
Angpt11	0.741	3.25064821227964	0.482	4.68969405553042	0.544	0.105	CR	Angpt1
E130308A19Rik2	0.74	1.44067212180624	0.48	2.07845052567684	0.557	0.286	CR	E130308A19Rik
Gm44148	0.74	0.883816051423771	0.48	1.27507703444715	0.304	0.063	CR	Gm44148
Dpy19l11	0.734	0.884627451181084	0.468	1.2762476368532	0.544	0.268	CR	Dpy19l1
Polk	0.733	1.88585253785901	0.466	2.72071010421706	0.418	0.178	CR	Polk
Bin11	0.733	1.35228129208602	0.466	1.95092951397943	0.595	0.275	CR	Bin1
Dock1	0.731	3.2729644907695	0.462	4.72188963983883	0.392	0.073	CR	Dock1
Zmiz1	0.728	5.80828297252409	0.456	8.37958104054031	0.532	0.301	CR	Zmiz1
Kif13a1	0.728	1.04914387352521	0.456	1.51359466351386	0.405	0.214	CR	Kif13a
Sept10	0.722	3.53891715710969	0.444	5.10557823267902	0.304	0.115	CR	Sept10
Nr2f21	0.722	1.50196226893098	0.444	2.16687351698906	0.468	0.185	CR	Nr2f2
Map3k20	0.721	2.5276776469438	0.442	3.6466680062117	0.367	0.115	CR	Map3k20
Wwox1	0.721	2.76958600507733	0.442	3.99566799484054	0.658	0.265	CR	Wwox
Ano33	0.279	1.11701904188971	0.442	1.61151783231283	0.076	0.491	CR	Ano3
Igf1r1	0.719	0.548358035550025	0.438	0.791113418519632	0.684	0.325	CR	Igf1r
Dcc3	0.719	1.72551087465605	0.438	2.48938598186626	0.684	0.409	CR	Dcc
Cfap74	0.717	0.401795411453128	0.434	0.579668247555366	0.342	0.168	CR	Cfap74
Slc35f12	0.717	2.60110409396728	0.434	3.75259997720258	0.709	0.336	CR	Slc35f1
Nkain3	0.712	5.89514370269489	0.424	8.50489458520572	0.734	0.455	CR	Nkain3
Lyn2	0.712	0.337500240231223	0.424	0.486909922880418	0.418	0.271	CR	Lyn
Armc21	0.71	0.92522209944423	0.42	1.33481333458907	0.38	0.207	CR	Armc2
Cspg53	0.709	0.507440513119838	0.418	0.732081911824144	0.418	0.274	CR	Cspg5
Cd9	0.707	2.75530186076045	0.414	3.97506033067124	0.316	0.12	CR	Cd9
Magi21	0.706	0.404215336531525	0.412	0.583159461465296	0.494	0.217	CR	Magi2
Fat1	0.702	6.87002567715927	0.404	9.91135197521751	0.354	0.144	CR	Fat1
Scd21	0.699	0.34524564558479	0.398	0.498084180773681	0.405	0.271	CR	Scd2
Pde10a2	0.302	1.82464591547305	0.396	2.63240761363127	0.139	0.483	CR	Pde10a
Rtn4	0.697	1.1883732715238	0.394	1.71446022555237	0.532	0.233	CR	Rtn4
Sh3gl32	0.694	2.44104883468434	0.388	3.52168904836688	0.43	0.29	CR	Sh3gl3
Gm4117	0.692	0.893432929674348	0.384	1.28895125700808	0.329	0.152	CR	Gm4117
Lpp1	0.69	0.630273040241979	0.38	0.909291789563112	0.633	0.334	CR	Lpp
Gfra11	0.684	0.30630740254962	0.368	0.441908170645922	0.532	0.287	CR	Gfra1
Hspa12b1	0.683	4.15531118823422	0.366	5.99484684461594	0.304	0.12	CR	Hspa12b
Foxn31	0.683	1.40488620606397	0.366	2.02682236250179	0.544	0.282	CR	Foxn3
Apoe	0.682	0.324483851760795	0.364	0.468131243783848	0.443	0.154	CR	Apoe
Fchsd21	0.681	0.862171746510854	0.362	1.24385090308579	0.582	0.286	CR	Fchsd2
Pdzrn41	0.68	0.564975427802056	0.36	0.815087247914148	0.582	0.31	CR	Pdzrn4
Fbxl72	0.672	2.87648584146797	0.344	4.14989185867316	0.494	0.317	CR	Fbxl7
Lrrtm42	0.331	0.311032144391181	0.338	0.448724532270214	0.038	0.522	CR	Lrrtm4
Arhgap51	0.668	0.522201501625653	0.336	0.753377516740101	0.494	0.256	CR	Arhgap5
Gm383041	0.667	3.1914280337289	0.334	4.60425739761468	0.38	0.169	CR	Gm38304
Tmem1642	0.666	0.784021992041599	0.332	1.1311046398663	0.443	0.212	CR	Tmem164
Abhd17b1	0.663	0.560086303895543	0.326	0.808033733099929	0.405	0.292	CR	Abhd17b
Aff21	0.661	1.16456651054358	0.322	1.68011432954659	0.646	0.406	CR	Aff2
Spock2	0.651	0.940778810536024	0.302	1.35725692453374	0.582	0.438	CR	Spock2
Sh3pxd2b	0.649	0.537960336318417	0.298	0.776112709401539	0.304	0.098	CR	Sh3pxd2b
Gpcpd11	0.649	1.18398703866642	0.298	1.70813222916086	0.57	0.382	CR	Gpcpd1
Rgma	0.644	5.02446862727362	0.288	7.24877597166983	0.304	0.078	CR	Rgma
Cux12	0.621	1.22674728582047	0.242	1.76982222567719	0.405	0.295	CR	Cux1
Nfasc1	0.605	1.23771601970305	0.21	1.78564676365442	0.557	0.328	CR	Nfasc
Fyn	0.598	1.09355553361543	0.196	1.57766714528366	0.532	0.406	CR	Fyn
Numb1	0.596	0.432596150598375	0.192	0.624104321175932	0.43	0.352	CR	Numb
Mbnl1	0.589	0.322505874467811	0.178	0.46527762575227	0.418	0.305	CR	Mbnl1
Gnao12	0.579	0.700655732572398	0.158	1.01083255075262	0.468	0.283	CR	Gnao1
Sh3d19	0.579	2.62220090111113	0.158	3.78303623624759	0.329	0.218	CR	Sh3d19
Sema6d1	0.425	0.573296703952504	0.15	0.827092311750272	0.127	0.36	CR	Sema6d
Rtl41	0.556	4.68755996859135	0.112	6.76271952055637	0.519	0.466	CR	Rtl4
Sgms11	0.478	0.358389911476995	0.044	0.517047347992496	0.354	0.396	CR	Sgms1
Nrp21	0.49	2.76785672063711	0.02	3.99317316475435	0.177	0.43	CR	Nrp2
Syn31	0.496	0.333204280208995	0.00800000000000001	0.48071216266049	0.367	0.435	CR	Syn3
