# Supplementary material for: Ferroptosis‐Mediated Hippocampal Neuronal Loss Post‐mTBI: Chromatin Accessibility Profiling and Single‐Nucleus Transcriptomics
Source: Adv Sci (Weinh). 2025 Dec 15;13(12):e12362. doi: 10.1002/advs.202512362 (PMC12948219; doi:10.1002/advs.202512362)
Supplement: Supplementary file 7 — Supplemental Table 4 [file ADVS-13-e12362-s001.csv]

	Cluster	Sample	Number
1	DG_GC	Control	1833
2	CA1	Control	1115
3	CA2	Control	207
4	CA3	Control	162
5	InN	Control	614
6	Neuronal_subtype1	Control	224
7	Neuronal_subtype2	Control	247
8	CR	Control	43
9	DG_GC	mTBI	1444
10	CA1	mTBI	1098
11	CA2	mTBI	238
12	CA3	mTBI	205
13	InN	mTBI	540
14	Neuronal_subtype1	mTBI	321
15	Neuronal_subtype2	mTBI	421
16	CR	mTBI	36
