# Supplementary material for: Ferroptosis‐Mediated Hippocampal Neuronal Loss Post‐mTBI: Chromatin Accessibility Profiling and Single‐Nucleus Transcriptomics
Source: Adv Sci (Weinh). 2025 Dec 15;13(12):e12362. doi: 10.1002/advs.202512362 (PMC12948219; doi:10.1002/advs.202512362)
Supplement: Supplementary file 8 — Supplemental Table 5 [file ADVS-13-e12362-s006.xlsx]

## Sheet: PANoptosis
id	rcd	symbol
1	PANoptosis	CASP8
2	PANoptosis	PYCARD
3	PANoptosis	RIPK1
4	PANoptosis	NLRP3
5	PANoptosis	ZBP1
6	PANoptosis	ADAR
7	PANoptosis	AIM2
8	PANoptosis	CASP1
9	PANoptosis	CASP2
10	PANoptosis	CASP3
11	PANoptosis	CASP4
12	PANoptosis	CASP5
13	PANoptosis	CASP6
14	PANoptosis	CASP7
15	PANoptosis	CASP10
16	PANoptosis	CASP12
17	PANoptosis	DFNA5
18	PANoptosis	FADD
19	PANoptosis	GADMD
20	PANoptosis	MEFV
21	PANoptosis	MLKL
22	PANoptosis	NLRC4
23	PANoptosis	NLRP1
24	PANoptosis	TNF
25	PANoptosis	NLRP9
26	PANoptosis	PYCARD
27	PANoptosis	TNFRSF1A

## Sheet: oxeiptosis
id	rcd	symbol
1	oxeiptosis	AIFM1
2	oxeiptosis	KEAP1
3	oxeiptosis	PGAM5
4	oxeiptosis	COX4I1
5	oxeiptosis	CXCL1
6	oxeiptosis	CASP1
7	oxeiptosis	CCL2
8	oxeiptosis	PYCARD
9	oxeiptosis	MLKL
10	oxeiptosis	IL6
11	oxeiptosis	TNF
12	oxeiptosis	NQO1
13	oxeiptosis	NFE2L2
14	oxeiptosis	TXN1
15	oxeiptosis	MAP1LC3A
16	oxeiptosis	CASP8
17	oxeiptosis	RIPK3
18	oxeiptosis	CHCHD4
19	oxeiptosis	TIMM13
20	oxeiptosis	TIMM50
21	oxeiptosis	TIMM8A1

## Sheet: netosis
id	rcd	symbol
1	netosis	ANXA5
2	netosis	C3
3	netosis	CASP4
4	netosis	CDK6
5	netosis	CSF2
6	netosis	CTSG
7	netosis	ELANE
8	netosis	GSDMD
9	netosis	GSN
10	netosis	H1F0
12	netosis	H3C7
13	netosis	H3C8
14	netosis	H3F3B
15	netosis	ITGB2
16	netosis	JAK2
17	netosis	LBR
18	netosis	LMNA
19	netosis	LMNB1
20	netosis	LTF
21	netosis	MDK
22	netosis	MICAL1
23	netosis	MPO
24	netosis	MYD88
25	netosis	NANOG
26	netosis	PRKCA
27	netosis	PRTN3
28	netosis	SERPINB1A
29	netosis	SYK
30	netosis	TLR2
31	netosis	TLR4

## Sheet: Necroptosis
id	rcd	symbol
1	Necroptosis	RIPK1
2	Necroptosis	RIPK3
3	Necroptosis	MLKL
4	Necroptosis	DNM1L
5	Necroptosis	HMGB1
6	Necroptosis	PGAM5

## Sheet: LDCD
id	rcd	symbol
1	LDCD	LAMP1
2	LDCD	LAMP2
3	LDCD	CTSB
4	LDCD	CTSD
5	LDCD	LGALS3BP

## Sheet: Ferroptosis
id	rcd	symbol
1	Ferroptosis	PTGS2
2	Ferroptosis	CHAC1
3	Ferroptosis	SLC40A1
4	Ferroptosis	TF
5	Ferroptosis	TFRC
6	Ferroptosis	FTH1
7	Ferroptosis	GPX4
8	Ferroptosis	HSPB1
9	Ferroptosis	NFE2L2
10	Ferroptosis	GPX4
12	Ferroptosis	FTH1

## Sheet: entosis
id	rcd	symbol
1	entosis	AKT1
2	entosis	ANXA5
3	entosis	ATG101
4	entosis	ATG12
5	entosis	ATG5
6	entosis	ATG7
7	entosis	ATG9A
8	entosis	BCAR1
9	entosis	BCL2
10	entosis	BCL2L1
11	entosis	BECN1
12	entosis	CASP3
13	entosis	CDC42
14	entosis	CDH1
15	entosis	CTNNB1
16	entosis	CTSB
17	entosis	CTSS
18	entosis	CXCL1
19	entosis	CXCL5
20	entosis	EZR
21	entosis	KPTN
22	entosis	KRAS
23	entosis	LAMP1
24	entosis	MAP1LC3B
25	entosis	MSN
26	entosis	MTOR
27	entosis	PIK3C3
28	entosis	PIK3R4
29	entosis	PIKFYVE
30	entosis	PTK2
31	entosis	RDX
32	entosis	RHOA
33	entosis	ROCK1
34	entosis	SYNA

## Sheet: Cuproptosis
id	rcd	symbol
1	Cuproptosis	CDKN2A
2	Cuproptosis	MTF1
3	Cuproptosis	DLD
4	Cuproptosis	GLS
5	Cuproptosis	DLAT
6	Cuproptosis	PDHA1
7	Cuproptosis	LIAS
8	Cuproptosis	LIPT1
9	Cuproptosis	PDHB
10	Cuproptosis	FDX1

## Sheet: alkaliptosis
id	rcd	symbol
1	alkaliptosis	NFKB1
2	alkaliptosis	TMEM175
3	alkaliptosis	SLC9A1
4	alkaliptosis	SLC9A7
6	alkaliptosis	RELA
7	alkaliptosis	IKBKG
8	alkaliptosis	CHUK
9	alkaliptosis	NFKBIA
12	alkaliptosis	ACSS2
13	alkaliptosis	SLC7A5
14	alkaliptosis	SLC4A4

## Sheet: parthanatos
id	rcd	symbol
1	parthanatos	PARG
2	parthanatos	ENDOG
3	parthanatos	AIFM1
4	parthanatos	MLKL
5	parthanatos	PARP1
6	parthanatos	SIRT1
7	parthanatos	TNF
8	parthanatos	ICAM1
9	parthanatos	F2
10	parthanatos	PLAT
11	parthanatos	MMP9
12	parthanatos	IL1B
13	parthanatos	APP
14	parthanatos	AIF1
15	parthanatos	MAP2K1
16	parthanatos	MAPK1
17	parthanatos	S100B
18	parthanatos	DLG4
19	parthanatos	GRIN2B

[truncated: 4 more sheets: autophage, Necrosis, phagoptosis, Pyroptosis]
