# Supplementary material for: Ferroptosis‐Mediated Hippocampal Neuronal Loss Post‐mTBI: Chromatin Accessibility Profiling and Single‐Nucleus Transcriptomics
Source: Adv Sci (Weinh). 2025 Dec 15;13(12):e12362. doi: 10.1002/advs.202512362 (PMC12948219; doi:10.1002/advs.202512362)
Supplement: Supplementary file 9 — Supplemental Table 6 [file ADVS-13-e12362-s008.csv]

	orig.ident	celltype	pathway_score
1	Control	DG_GC	0.017190164
2	Control	CA1	0.013849091
3	Control	CA2	0.016768398
4	Control	CA3	0.016064454
5	Control	InN	0.021209477
6	Control	Neuronal_subtype1	0.019175606
7	Control	Neuronal_subtype2	0.014860533
8	Control	CR	0.022156098
9	mTBI	DG_GC	0.018011841
10	mTBI	CA1	0.013816018
11	mTBI	CA2	0.015297737
12	mTBI	CA3	0.014910886
13	mTBI	InN	0.020644427
14	mTBI	Neuronal_subtype1	0.017966356
15	mTBI	Neuronal_subtype2	0.016520938
16	mTBI	CR	0.017421654
