# Supplementary material for: Ferroptosis‐Mediated Hippocampal Neuronal Loss Post‐mTBI: Chromatin Accessibility Profiling and Single‐Nucleus Transcriptomics
Source: Adv Sci (Weinh). 2025 Dec 15;13(12):e12362. doi: 10.1002/advs.202512362 (PMC12948219; doi:10.1002/advs.202512362)
Supplement: Supplementary file 10 — Supplemental Table 7 [file ADVS-13-e12362-s011.csv]

	seqnames	start	end	width	strand	Conc	Conc_sham	Conc_mTBI	Fold	p.value	FDR	gene	description
163443	chr5	137786626	137787026	401	*	8.860576027	9.053080097	8.638371595	0.002337614	0.000118395	0.999994596	Mepce	methylphosphate capping enzyme
211621	chrX	50549743	50550143	401	*	3.528066087	4.37567511	1.209624257	0.000285556	0.000200443	0.999994596	Gm35612	predicted gene, 35612
185208	chr7	118533162	118533562	401	*	8.402150472	8.582146449	8.196452831	0.002227679	0.000266837	0.999994596	Coq7	demethyl-Q 7
175907	chr6	128799277	128799677	401	*	8.058638144	8.318459026	7.741516954	0.001575429	0.000293787	0.999994596	Klrb1c	killer cell lectin-like receptor subfamily B member 1C
201012	chr9	31030162	31030562	401	*	8.617751339	8.796545512	8.413622333	0.002291498	0.000314881	0.999994596	Zbtb44	zinc finger and BTB domain containing 44
91764	chr17	55945139	55945539	401	*	8.206511852	8.419280302	7.956844053	0.001794082	0.000402415	0.999994596	Zfp119b	zinc finger protein 119b
109182	chr2	8326426	8326826	401	*	4.571502158	5.166872301	3.539821017	0.000521524	0.000488793	0.999994596	1700061F12Rik	RIKEN cDNA 1700061F12 gene
90659	chr17	42365588	42365988	401	*	5.073521617	5.683062369	3.997169996	0.000510245	0.000536828	0.999994596	Ptchd4	patched domain containing 4
141966	chr4	55532578	55532978	401	*	8.088651167	8.290953243	7.853281366	0.001831101	0.000537446	0.999994596	Klf4	Kruppel-like factor 4 (gut)
91761	chr17	55878858	55879258	401	*	8.469976416	8.659521228	8.251707347	0.001976082	0.00054504	0.999994596	Zfp119a	zinc finger protein 119a
103475	chr19	5414583	5414983	401	*	5.876985717	6.305370568	5.264952245	0.000777061	0.000577729	0.999994596	4930481A15Rik	RIKEN cDNA 4930481A15 gene
178063	chr7	16399955	16400355	401	*	9.029329102	9.220165444	8.809344807	0.001974383	0.000662058	0.999994596	Zc3h4	zinc finger CCCH-type containing 4
53396	chr13	41718053	41718453	401	*	4.55684757	5.143794391	3.550878179	0.000479771	0.000782445	0.999994596	Tmem170b	transmembrane protein 170B
1165	chr1	21086289	21086689	401	*	5.787091629	2.821969263	6.691626793	-0.000193304	0.000828337	0.999994596	Tram2	translocating chain-associating membrane protein 2
212273	chrX	73096924	73097324	401	*	3.104995408	3.920341835	1.047779955	0.000242583	0.000860179	0.999994596	Xlr3a	X-linked lymphocyte-regulated 3A
45958	chr12	75596124	75596524	401	*	9.220403925	9.374143074	9.048305913	0.002220039	0.00086876	0.999994596	Ppp2r5e	protein phosphatase 2, regulatory subunit B', epsilon
37757	chr11	102218769	102219169	401	*	7.743225451	7.969182536	7.475185673	0.001481004	0.000969069	0.999994596	Mir8101	microRNA 8101
123603	chr2	164879709	164880109	401	*	8.760144452	8.919990483	8.580355438	0.002034378	0.001100236	0.999994596	Pcif1	PDX1 C-terminal inhibiting factor 1
16085	chr1	189201578	189201978	401	*	3.478026198	0.791753798	4.361362067	-0.000206741	0.001124275	0.999994596	Kcnk2	potassium channel, subfamily K, member 2
121895	chr2	148521936	148522336	401	*	3.465706867	1.431893549	4.277828213	-0.000257713	0.001226783	0.999994596	Cd93	CD93 antigen
42530	chr12	31676551	31676951	401	*	3.593383554	4.334990813	1.984986042	0.000310342	0.001259599	0.999994596	Cog5	component of oligomeric golgi complex 5
24705	chr10	91675523	91675923	401	*	3.347988579	4.119632123	1.575909203	0.000311574	0.001273721	0.999994596	Gm31592	predicted gene, 31592
148955	chr4	134444929	134445329	401	*	6.860798251	7.281889684	6.263651133	0.000685527	0.001332209	0.999994596	1700021N21Rik	RIKEN cDNA 1700021N21 gene
178926	chr7	30957336	30957736	401	*	7.609301621	7.82829771	7.351008687	0.00131772	0.001388762	0.999994596	Usf2	upstream transcription factor 2
56002	chr13	66932815	66933215	401	*	9.114871248	9.285284694	8.921597926	0.001965478	0.001422868	0.999994596	Mterf3	mitochondrial transcription termination factor 3
5358	chr1	67611026	67611426	401	*	3.564588007	4.260830038	2.167600657	0.00034604	0.001434703	0.999994596	Cps1	carbamoyl-phosphate synthetase 1
135926	chr3	137567597	137567997	401	*	4.632373672	5.473562321	2.370315895	0.000215941	0.001490284	0.999994596	Gm4861	predicted gene 4861
103812	chr19	8819513	8819913	401	*	9.132832082	9.295295561	8.949724033	0.001924998	0.001554483	0.999994596	Hnrnpul2	heterogeneous nuclear ribonucleoprotein U-like 2
64490	chr14	52144139	52144539	401	*	3.630491304	1.399866921	4.467977258	-0.000228045	0.00157819	0.999994596	Rpgrip1	retinitis pigmentosa GTPase regulator interacting protein 1
57851	chr13	93303521	93303921	401	*	9.216752143	9.380375308	9.032169188	0.001890344	0.001583083	0.999994596	Homer1	homer scaffolding protein 1
198815	chr8	126561431	126561831	401	*	4.409243578	2.400772439	5.217804612	-0.000241747	0.00159073	0.999994596	Irf2bp2	interferon regulatory factor 2 binding protein 2
159991	chr5	110286123	110286523	401	*	7.076331346	7.380795705	6.689938361	0.000980692	0.00167309	0.999994596	Pole	polymerase (DNA directed), epsilon
97474	chr18	33771570	33771970	401	*	4.830342317	5.715626959	2.12072876	0.000191481	0.001708446	0.999994596	Epb41l4aos	erythrocyte membrane protein band 4.1 like 4a, opposite strand
127000	chr3	32632782	32633182	401	*	4.08766921	3.1571916	4.64869261	-0.000451523	0.001754454	0.999994596	Gnb4	guanine nucleotide binding protein (G protein), beta 4
200192	chr9	23581226	23581626	401	*	7.867299577	8.15284263	7.510936039	0.001078312	0.001794983	0.999994596	Bmper	BMP-binding endothelial regulator
161866	chr5	124187121	124187521	401	*	7.642306176	7.903981771	7.3224139	0.001135338	0.001809216	0.999994596	Pitpnm2	phosphatidylinositol transfer protein, membrane-associated 2
79165	chr15	98971088	98971488	401	*	7.317144028	7.595588642	6.97178752	0.00110781	0.001841792	0.999994596	4930578M01Rik	RIKEN cDNA 4930578M01 gene
3561	chr1	47398822	47399222	401	*	5.782830383	3.210168744	6.656176023	-0.000188902	0.001843907	0.999994596	Mir6350	microRNA 6350
34912	chr11	75531527	75531927	401	*	8.609102489	8.77807757	8.417677819	0.001783258	0.001863582	0.999994596	Slc43a2	solute carrier family 43, member 2
179586	chr7	44895823	44896223	401	*	8.123629662	8.306392843	7.914308685	0.001664505	0.001868813	0.999994596	Fuz	fuzzy planar cell polarity protein
132895	chr3	103759559	103759959	401	*	5.316578943	2.579251828	6.204133522	-0.000178594	0.001920038	0.999994596	Olfml3	olfactomedin-like 3
180636	chr7	63444483	63444883	401	*	7.894832782	8.148594434	7.586703016	0.001216456	0.00200173	0.999994596	Otud7a	OTU domain containing 7A
175822	chr6	128062256	128062656	401	*	5.717314234	3.527138536	6.5499007	-0.000211558	0.002026732	0.999994596	Tspan9	tetraspanin 9
40156	chr11	121388192	121388592	401	*	8.967256871	9.122374233	8.793429556	0.001983487	0.002073696	0.999994596	Rab40b	Rab40B, member RAS oncogene family
156940	chr5	71778911	71779311	401	*	3.60858393	4.26414743	2.373333977	0.000328979	0.002133923	0.999994596	Gabrb1	gamma-aminobutyric acid (GABA) A receptor, subunit beta 1
37408	chr11	99147211	99147611	401	*	7.156404968	7.468114947	6.758238464	0.000943449	0.002140379	0.999994596	Ccr7	chemokine (C-C motif) receptor 7
90959	chr17	45573888	45574288	401	*	8.12649574	8.340994787	7.874440002	0.001344234	0.002304923	0.999994596	Hsp90ab1	heat shock protein 90 alpha (cytosolic), class B member 1
80163	chr16	6951819	6952219	401	*	5.056538835	2.899342532	5.885014821	-0.000211373	0.00232344	0.999994596	Rbfox1	RNA binding protein, fox-1 homolog (C. elegans) 1
39636	chr11	117981703	117982103	401	*	3.849298415	4.461482162	2.764410236	0.000377095	0.002418649	0.999994596	Pgs1	phosphatidylglycerophosphate synthase 1
77706	chr15	86048525	86048925	401	*	4.184353765	4.823259381	3.009251914	0.000375835	0.002520845	0.999994596	Gramd4	GRAM domain containing 4
207638	chr9	98773770	98774170	401	*	4.791066185	5.546992238	3.107373149	0.0002627	0.002529007	0.999994596	E330023G01Rik	RIKEN cDNA E330023G01 gene
148316	chr4	129335201	129335601	401	*	9.136734726	9.282493084	8.974577823	0.001975957	0.002529948	0.999994596	Rbbp4	retinoblastoma binding protein 4, chromatin remodeling factor
41425	chr12	16080824	16081224	401	*	4.11685683	4.800217581	2.773577309	0.000309251	0.002556545	0.999994596	Trib2	tribbles pseudokinase 2
10522	chr1	133311923	133312323	401	*	7.059531618	7.395819854	6.620238273	0.000812894	0.002568163	0.999994596	Golt1a	golgi transport 1A
172217	chr6	92663443	92663843	401	*	7.330998914	7.652315523	6.916979982	0.000848246	0.002614504	0.999994596	Prickle2	prickle planar cell polarity protein 2
47121	chr12	85598796	85599196	401	*	7.726304519	7.966306482	7.438249973	0.001214792	0.002617999	0.999994596	Jdp2	Jun dimerization protein 2
207564	chr9	98123917	98124317	401	*	3.696396164	4.297682664	2.646285787	0.000369491	0.002645666	0.999994596	Clstn2	calsyntenin 2
134677	chr3	123558392	123558792	401	*	6.014229478	3.787176691	6.851288979	-0.000197079	0.002689703	0.999994596	Snhg8	small nucleolar RNA host gene 8
56980	chr13	81094514	81094914	401	*	5.960671419	6.38072235	5.365629485	0.000617573	0.002694084	0.999994596	9330111N05Rik	RIKEN cDNA 9330111N05 gene
100054	chr18	59757714	59758114	401	*	4.208931974	4.848190746	3.032587671	0.000313694	0.002743704	0.999994596	Mir6355	microRNA 6355
127907	chr3	45637077	45637477	401	*	5.565637787	3.166739224	6.421938886	-0.000184545	0.002771401	0.999994596	1700027H10Rik	RIKEN cDNA 1700027H10 gene
194628	chr8	86159391	86159791	401	*	6.392553268	6.736524759	5.94001138	0.000775088	0.002831651	0.999994596	Phkb	phosphorylase kinase beta
52911	chr13	36090915	36091315	401	*	5.886414035	3.931297883	6.68724145	-0.000216991	0.002834552	0.999994596	Lyrm4	LYR motif containing 4
78124	chr15	89505978	89506378	401	*	3.655849039	2.416864575	4.312417916	-0.000327938	0.002844732	0.999994596	Shank3	SH3 and multiple ankyrin repeat domains 3
142897	chr4	66613541	66613941	401	*	4.875938404	5.655267812	3.058209126	0.00023872	0.002861438	0.999994596	Astn2	astrotactin 2
90318	chr17	33981167	33981567	401	*	8.107826158	8.303505723	7.8813778	0.001429195	0.00287918	0.999994596	AA388235	expressed sequence AA388235
65318	chr14	61666539	61666939	401	*	3.230220679	3.943651405	1.757496501	0.000276558	0.00292391	0.999994596	Dleu2	deleted in lymphocytic leukemia, 2
104490	chr19	17882927	17883327	401	*	4.215422114	4.750210713	3.356253497	0.000439999	0.002957106	0.999994596	Pcsk5	proprotein convertase subtilisin/kexin type 5
186010	chr7	127017168	127017568	401	*	7.973704423	8.170757372	7.745413813	0.001439808	0.002978156	0.999994596	Pagr1a	PAXIP1 associated glutamate rich protein 1A
148348	chr4	129640708	129641108	401	*	8.636446209	8.781275333	8.475438794	0.00176844	0.002984782	0.999994596	Txlna	taxilin alpha
48097	chr12	98662599	98662999	401	*	3.611235972	4.394204363	1.771290996	0.000229356	0.00305059	0.999994596	Spata7	spermatogenesis associated 7
178440	chr7	25247956	25248356	401	*	7.595718134	7.858542611	7.274104876	0.001048848	0.003115101	0.999994596	Erf	Ets2 repressor factor
92489	chr17	66289940	66290340	401	*	3.821637103	4.413307109	2.801325421	0.000346607	0.003116093	0.999994596	Mtcl1	microtubule crosslinking factor 1
17343	chr10	8811278	8811678	401	*	4.771966889	2.888488634	5.561880151	-0.00022327	0.003137685	0.999994596	Sash1	SAM and SH3 domain containing 1
72874	chr15	36868064	36868464	401	*	4.779770582	3.137361499	5.52795601	-0.000250926	0.003185965	0.999994596	Ywhaz	tyrosine 3-monooxygenase/tryptophan 5-monooxygenase activation protein, zeta polypeptide
102374	chr18	79665692	79666092	401	*	4.188205045	4.915370756	2.651267631	0.000260592	0.003188192	0.999994596	Gm36718	predicted gene, 36718
114364	chr2	66328212	66328612	401	*	4.849886506	2.512270029	5.699616082	-0.000182288	0.003218015	0.999994596	Ttc21b	tetratricopeptide repeat domain 21B
183586	chr7	98656564	98656964	401	*	9.216207458	9.370710598	9.043151294	0.001761604	0.003220208	0.999994596	Emsy	EMSY, BRCA2-interacting transcriptional repressor
35709	chr11	81838408	81838808	401	*	5.784662668	3.601299335	6.616408691	-0.000193498	0.003230966	0.999994596	5530401A14Rik	RIKEN cDNA 5530401A14 gene
34792	chr11	74724172	74724572	401	*	8.122513452	8.306650061	7.911388156	0.001529799	0.003243907	0.999994596	Pafah1b1	platelet-activating factor acetylhydrolase, isoform 1b, subunit 1
105510	chr19	28580309	28580709	401	*	6.762107691	7.097541195	6.324276372	0.000792374	0.003303587	0.999994596	D930032P07Rik	RIKEN cDNA D930032P07 gene
71582	chr15	23581951	23582351	401	*	5.610224732	3.1571916	6.472079796	-0.000174493	0.003315805	0.999994596	Cdh18	cadherin 18
82566	chr16	32472263	32472663	401	*	4.533821217	5.050041212	3.722340997	0.00042962	0.003345211	0.999994596	Slc51a	solute carrier family 51, alpha subunit
178509	chr7	27166677	27167077	401	*	7.678691168	7.897785872	7.42026094	0.00120587	0.003347133	0.999994596	Egln2	egl-9 family hypoxia-inducible factor 2
7962	chr1	94183864	94184264	401	*	6.661247045	7.129608362	5.963333054	0.000503085	0.003377022	0.999994596	Pdcd1	programmed cell death 1
43653	chr12	44409818	44410218	401	*	7.588875093	7.885159711	7.21558911	0.000869209	0.003400687	0.999994596	Nrcam	neuronal cell adhesion molecule
2927	chr1	39687452	39687852	401	*	4.539917794	3.296972598	5.197549348	-0.000313882	0.003537689	0.999994596	Rfx8	regulatory factor X 8
82101	chr16	28374773	28375173	401	*	5.149645749	5.757929422	4.07733123	0.000352137	0.003569851	0.999994596	Fgf12	fibroblast growth factor 12
124906	chr2	179799957	179800357	401	*	7.21079867	7.469667854	6.895095947	0.000992157	0.003578633	0.999994596	Taf4	TATA-box binding protein associated factor 4
66403	chr14	70505795	70506195	401	*	4.313690946	2.224188998	5.133390364	-0.000200729	0.003587511	0.999994596	Bmp1	bone morphogenetic protein 1
34336	chr11	69758565	69758965	401	*	8.519338869	8.670515015	8.350446887	0.001812513	0.003639141	0.999994596	Polr2a	polymerase (RNA) II (DNA directed) polypeptide A
125975	chr3	19800427	19800827	401	*	4.082709557	1.699173623	4.937392163	-0.000175153	0.003741442	0.999994596	4632415L05Rik	RRS1 ribosome biogenesis regulator homolog pseudogene
165920	chr6	19364568	19364968	401	*	5.504930067	2.923911207	6.379040137	-0.000163037	0.003793971	0.999994596	4930524B17Rik	RIKEN cDNA 4930524B17 gene
92908	chr17	70622498	70622898	401	*	7.760862125	7.9744158	7.51011169	0.00127342	0.003819541	0.999994596	Dlgap1	DLG associated protein 1
208612	chr9	107700127	107700527	401	*	6.659650026	6.969875697	6.263908062	0.000801728	0.003870672	0.999994596	Sema3f	sema domain, immunoglobulin domain (Ig), short basic domain, secreted, (semaphorin) 3F
3253	chr1	42989932	42990332	401	*	4.204191304	4.742525496	3.335663166	0.000387682	0.003895054	0.999994596	Gpr45	G protein-coupled receptor 45
47751	chr12	91972119	91972519	401	*	3.639638219	4.489871798	1.297422471	0.00018927	0.003924461	0.999994596	Sel1l	sel-1 suppressor of lin-12-like (C. elegans)
103398	chr19	4811511	4811911	401	*	8.637305308	8.814974371	8.434642106	0.001520246	0.003973815	0.999994596	Gm21992	predicted gene 21992
52192	chr13	26338798	26339198	401	*	4.695626347	3.429465033	5.359413105	-0.000296312	0.004014186	0.999994596	1700092E19Rik	RIKEN cDNA 1700092E19 gene
178149	chr7	17045715	17046115	401	*	5.021626347	5.723706246	3.59945977	0.000267103	0.004015518	0.999994596	Hif3a	hypoxia inducible factor 3, alpha subunit
9471	chr1	124031932	124032332	401	*	5.412371807	5.814470681	4.852943559	0.000579142	0.004022058	0.999994596	Dpp10	dipeptidylpeptidase 10
146775	chr4	114986713	114987113	401	*	7.739558523	7.935900023	7.512222761	0.001332915	0.004038728	0.999994596	Cmpk1	cytidine monophosphate (UMP-CMP) kinase 1
155818	chr5	54271028	54271428	401	*	4.463117087	2.815547626	5.212284527	-0.000240024	0.004095438	0.999994596	Gm10440	predicted gene 10440
141741	chr4	53440060	53440460	401	*	8.421863297	8.587814468	8.234311398	0.001581613	0.004165596	0.999994596	Slc44a1	solute carrier family 44, member 1
59874	chr13	111044428	111044828	401	*	8.060830295	8.365802985	7.673616362	0.000796293	0.004183268	0.999994596	4930526H09Rik	RIKEN cDNA 4930526H09 gene
54733	chr13	52818086	52818486	401	*	7.193837352	7.519212964	6.773035621	0.000778067	0.004183318	0.999994596	BB123696	expressed sequence BB123696
147278	chr4	119949011	119949411	401	*	6.637829454	7.048792751	6.060981002	0.000569891	0.004192868	0.999994596	Hivep3	human immunodeficiency virus type I enhancer binding protein 3
174273	chr6	113856779	113857179	401	*	7.567463582	7.862917399	7.195498088	0.000872753	0.004200515	0.999994596	Atp2b2	ATPase, Ca++ transporting, plasma membrane 2
207192	chr9	95143312	95143712	401	*	4.540656853	2.85904203	5.296199498	-0.000231194	0.004214614	0.999994596	Chst2	carbohydrate sulfotransferase 2
211474	chrX	47333426	47333826	401	*	4.874314205	5.44383727	3.919665219	0.000364704	0.004230534	0.999994596	Smarca1	SWI/SNF related, matrix associated, actin dependent regulator of chromatin, subfamily a, member 1
29039	chr11	10977774	10978174	401	*	5.509291597	3.116791632	6.364920901	-0.000168122	0.00425187	0.999994596	Vwc2	von Willebrand factor C domain containing 2
161942	chr5	124822121	124822521	401	*	3.920387787	4.50097526	2.933433826	0.0003683	0.004266113	0.999994596	Ccdc92	coiled-coil domain containing 92
39986	chr11	119942675	119943075	401	*	8.512418376	8.673062837	8.331618366	0.00168982	0.004302092	0.999994596	Baiap2	brain-specific angiogenesis inhibitor 1-associated protein 2
165659	chr6	16360011	16360411	401	*	5.639953533	6.080521215	5.002533977	0.000497443	0.004313288	0.999994596	Gm36669	predicted gene, 36669
182172	chr7	80198302	80198702	401	*	7.281749456	7.574983806	6.913301981	0.000824689	0.00435714	0.999994596	Sema4b	sema domain, immunoglobulin domain (Ig), transmembrane domain (TM) and short cytoplasmic domain, (semaphorin) 4B
145463	chr4	101202627	101203027	401	*	5.489370486	3.433221811	6.304571189	-0.000189132	0.004419813	0.999994596	Jak1	Janus kinase 1
134552	chr3	122485697	122486097	401	*	6.155619223	6.718423851	5.220121314	0.000373862	0.004484771	0.999994596	Bcar3	breast cancer anti-estrogen resistance 3
34282	chr11	69366417	69366817	401	*	7.664922423	7.858600215	7.441151898	0.001297837	0.004488325	0.999994596	Chd3	chromodomain helicase DNA binding protein 3
64683	chr14	55108544	55108944	401	*	8.594347066	8.803456598	8.349705614	0.001189174	0.004522742	0.999994596	Ap1g2	adaptor protein complex AP-1, gamma 2 subunit
46063	chr12	76552282	76552682	401	*	5.577852243	3.213036529	6.430536684	-0.00016807	0.004536384	0.999994596	AI463170	expressed sequence AI463170
81542	chr16	22265789	22266189	401	*	8.612497438	8.752526496	8.457401565	0.001856366	0.004551401	0.999994596	Tra2b	transformer 2 beta
69806	chr14	120113360	120113760	401	*	4.593162482	5.222336151	3.451767859	0.000325047	0.004553896	0.999994596	Oxgr1	oxoglutarate (alpha-ketoglutarate) receptor 1
150239	chr4	148140336	148140736	401	*	8.538885628	8.689936032	8.370150605	0.001676622	0.004681926	0.999994596	Mad2l2	MAD2 mitotic arrest deficient-like 2
202871	chr9	48737480	48737880	401	*	7.484867409	7.740790857	7.173540462	0.001002455	0.004689382	0.999994596	Zbtb16	zinc finger and BTB domain containing 16
168380	chr6	46760208	46760608	401	*	4.117221305	2.288251586	4.898400074	-0.000211139	0.004727786	0.999994596	Cntnap2	contactin associated protein-like 2
150659	chr4	151057900	151058300	401	*	9.036747194	9.175782628	8.882869554	0.001827884	0.004760782	0.999994596	Vamp3	vesicle-associated membrane protein 3
60026	chr13	112687151	112687551	401	*	4.392515491	3.06068376	5.073052719	-0.000279825	0.00481241	0.999994596	Slc38a9	solute carrier family 38, member 9
159756	chr5	106696377	106696777	401	*	8.463643023	8.636811865	8.266816548	0.001529159	0.004820708	0.999994596	Zfp644	zinc finger protein 644
76839	chr15	79834159	79834559	401	*	8.610338155	8.787240628	8.408672169	0.001418015	0.00484704	0.999994596	Cbx6	chromobox 6
42911	chr12	34836112	34836512	401	*	4.163556763	4.894632666	2.607687367	0.000246275	0.004857523	0.999994596	Hdac9	histone deacetylase 9
45498	chr12	71412647	71413047	401	*	3.177587875	3.876002985	1.771290996	0.000259804	0.004939278	0.999994596	1700083H02Rik	RIKEN cDNA 1700083H02 gene
66757	chr14	74452330	74452730	401	*	3.56394377	4.260849861	2.164119427	0.000268545	0.00494499	0.999994596	4933402J15Rik	RIKEN cDNA 4933402J15 gene
170833	chr6	80997772	80998172	401	*	4.152374028	4.700534459	3.257461925	0.000397999	0.004959715	0.999994596	Mir7232	microRNA 7232
16701	chr1	193931132	193931532	401	*	5.616209755	6.338035411	4.104651639	0.00024379	0.004964572	0.999994596	4930503O07Rik	RIKEN cDNA 4930503O07 gene
131080	chr3	84555718	84556118	401	*	3.737845288	2.712943895	4.331013648	-0.000338247	0.004986342	0.999994596	Arfip1	ADP-ribosylation factor interacting protein 1
55322	chr13	57428872	57429272	401	*	5.161723413	5.623681725	4.478077157	0.000485892	0.005035211	0.999994596	Spock1	sparc/osteonectin, cwcv and kazal-like domains proteoglycan 1
76078	chr15	73915942	73916342	401	*	4.652970288	2.691499053	5.454736134	-0.000192422	0.005050718	0.999994596	Mroh5	maestro heat-like repeat family member 5
39277	chr11	115536127	115536527	401	*	7.803138757	7.978733868	7.603170638	0.001296026	0.005057254	0.999994596	Sumo2	small ubiquitin-like modifier 2
186824	chr7	135509270	135509670	401	*	5.04340646	2.96251199	5.861956167	-0.000182907	0.005063096	0.999994596	Clrn3	clarin 3
87126	chr16	93711620	93712020	401	*	8.601290609	8.739674434	8.448210862	0.001734595	0.005099438	0.999994596	Dop1b	DOP1 leucine zipper like protein B
117455	chr2	102948530	102948930	401	*	4.685322235	2.511431877	5.515892138	-0.000175693	0.005185123	0.999994596	Cd44	CD44 antigen
200106	chr9	22654956	22655356	401	*	3.537105445	2.186172287	4.222338408	-0.000267414	0.005220261	0.999994596	Bbs9	Bardet-Biedl syndrome 9 (human)
61460	chr14	16526139	16526539	401	*	4.705365038	2.834003886	5.493369589	-0.000199589	0.00522089	0.999994596	Rarb	retinoic acid receptor, beta
125288	chr3	8484336	8484736	401	*	5.672110101	4.058321491	6.41477244	-0.000221927	0.005250814	0.999994596	Gm6194	transmembrane protein 189 pseudogene
53749	chr13	44174451	44174851	401	*	5.84095639	3.553039435	6.685124308	-0.00016669	0.005255912	0.999994596	A330076C08Rik	RIKEN cDNA A330076C08 gene
152581	chr5	21608820	21609220	401	*	6.92034558	7.285558214	6.430149922	0.000615717	0.005294029	0.999994596	Fbxl13	F-box and leucine-rich repeat protein 13
150536	chr4	150236924	150237324	401	*	8.420890483	8.571205031	8.253073389	0.001618722	0.005355345	0.999994596	Eno1	enolase 1, alpha non-neuron
1698	chr1	25829936	25830336	401	*	7.966410996	8.142563023	7.765720045	0.00139785	0.005374018	0.999994596	Adgrb3	adhesion G protein-coupled receptor B3
116942	chr2	95028934	95029334	401	*	3.608818341	4.313662497	2.174538017	0.000255679	0.005428144	0.999994596	Api5	apoptosis inhibitor 5
211451	chrX	46585149	46585549	401	*	4.151101602	4.744381205	3.125858677	0.0003417	0.005457567	0.999994596	Actrt1	actin-related protein T1
184124	chr7	105436803	105437203	401	*	5.065963407	5.565886307	4.294596222	0.000397793	0.005483627	0.999994596	Cckbr	cholecystokinin B receptor
100596	chr18	64272727	64273127	401	*	4.386228097	3.319246767	4.992844022	-0.000323825	0.005505465	0.999994596	St8sia3os	ST8 alpha-N-acetyl-neuraminide alpha-2,8-sialyltransferase 3, opposite strand
190894	chr8	39042954	39043354	401	*	5.003776932	5.562087459	4.08090019	0.000349769	0.005521057	0.999994596	Tusc3	tumor suppressor candidate 3
189918	chr8	27272097	27272497	401	*	6.5753123	7.070983235	5.814157059	0.000411453	0.00553858	0.999994596	Eif4ebp1	eukaryotic translation initiation factor 4E binding protein 1
172273	chr6	93230328	93230728	401	*	4.39777939	3.542265761	4.931174757	-0.00039622	0.005550619	0.999994596	Adamts9	a disintegrin-like and metallopeptidase (reprolysin type) with thrombospondin type 1 motif, 9
143058	chr4	69525203	69525603	401	*	3.655826547	4.453956355	1.718801641	0.000207173	0.005552218	0.999994596	Brinp1	bone morphogenic protein/retinoic acid inducible neural specific 1
165381	chr6	10758925	10759325	401	*	5.878771335	6.666505443	4.00911755	0.000194602	0.005573048	0.999994596	AA545190	EST AA545190
118929	chr2	119379468	119379868	401	*	5.264665826	3.477902419	6.038812729	-0.000204034	0.005585914	0.999994596	Chac1	ChaC, cation transport regulator 1
120150	chr2	131339460	131339860	401	*	5.634053291	3.882732627	6.402106524	-0.000205121	0.005595516	0.999994596	Rnf24	ring finger protein 24
39583	chr11	117654451	117654851	401	*	9.378564432	9.519771636	9.222021668	0.001678251	0.005620693	0.999994596	Tnrc6c	trinucleotide repeat containing 6C
147372	chr4	120569977	120570377	401	*	8.966566491	9.104822118	8.813643627	0.001831939	0.00562141	0.999994596	Ctps	cytidine 5'-triphosphate synthase
70640	chr15	7877865	7878265	401	*	4.666060399	3.055863957	5.408020247	-0.000223483	0.005624072	0.999994596	Gdnf	glial cell line derived neurotrophic factor
125943	chr3	19429003	19429403	401	*	5.111465833	3.553446659	5.842981849	-0.000227356	0.005627029	0.999994596	Dnajc5b	DnaJ heat shock protein family (Hsp40) member C5 beta
152293	chr5	19226565	19226965	401	*	8.674962795	8.853817329	8.470755075	0.001386272	0.005667716	0.999994596	4921504A21Rik	RIKEN cDNA 4921504A21 gene
149796	chr4	140713985	140714385	401	*	8.723695397	8.968954994	8.428025524	0.000949646	0.005710317	0.999994596	Rcc2	regulator of chromosome condensation 2
161849	chr5	124111815	124112215	401	*	8.526516204	8.690368365	8.341641688	0.001442627	0.005716594	0.999994596	Ogfod2	2-oxoglutarate and iron-dependent oxygenase domain containing 2
202250	chr9	44004357	44004757	401	*	6.397875075	6.820354495	5.797912569	0.000529888	0.005749299	0.999994596	Thy1	thymus cell antigen 1, theta
196526	chr8	107211978	107212378	401	*	5.198162659	5.821215168	4.077459389	0.00031223	0.005755254	0.999994596	Mir5098	microRNA 5098
167087	chr6	32570505	32570905	401	*	5.314376472	4.325763365	5.895523282	-0.000337063	0.005765985	0.999994596	Plxna4	plexin A4
20631	chr10	46298245	46298645	401	*	4.864067397	2.771401401	5.68418749	-0.000178322	0.005842385	0.999994596	Snord14d	small nucleolar RNA, C/D box 14D
150270	chr4	148322101	148322501	401	*	5.123268592	5.607523526	4.389033718	0.000456722	0.005942419	0.999994596	Disp3	dispatched RND transporter family member 3
196128	chr8	103535006	103535406	401	*	6.262346572	4.188638238	7.079930444	-0.000174679	0.005990011	0.999994596	4933400L20Rik	RIKEN cDNA 4933400L20 gene
24517	chr10	90345587	90345987	401	*	6.002311238	6.508184497	5.216479305	0.00039496	0.006013834	0.999994596	Anks1b	ankyrin repeat and sterile alpha motif domain containing 1B
130363	chr3	77075045	77075445	401	*	4.794269226	2.904764383	5.585124923	-0.000191755	0.006038511	0.999994596	Fstl5	follistatin-like 5
114765	chr2	70301371	70301771	401	*	4.125883033	4.678769267	3.21804268	0.000331387	0.006090937	0.999994596	Sp5	trans-acting transcription factor 5
109912	chr2	18262161	18262561	401	*	4.049367361	3.050982147	4.633791198	-0.00034046	0.006118441	0.999994596	Dnajc1	DnaJ heat shock protein family (Hsp40) member C1
97296	chr18	32252568	32252968	401	*	4.131960598	3.24337319	4.67778792	-0.000364082	0.006153152	0.999994596	Ercc3	excision repair cross-complementing rodent repair deficiency, complementation group 3
185696	chr7	123346806	123347206	401	*	4.724800006	2.911386751	5.503414839	-0.000197646	0.006156513	0.999994596	Arhgap17	Rho GTPase activating protein 17
35947	chr11	84360138	84360538	401	*	3.893739662	2.90540257	4.47479348	-0.000338266	0.00620458	0.999994596	Aatf	apoptosis antagonizing transcription factor
5652	chr1	72449692	72450092	401	*	4.420258154	2.984829422	5.125362892	-0.000245211	0.006209843	0.999994596	45355	membrane-associated ring finger (C3HC4) 4
148524	chr4	131019479	131019879	401	*	3.481406755	4.07895494	2.442977218	0.000305284	0.006214261	0.999994596	A930031H19Rik	RIKEN cDNA A930031H19 gene
180046	chr7	49569613	49570013	401	*	6.966986009	7.424371982	6.293404339	0.000443092	0.006275396	0.999994596	Dbx1	developing brain homeobox 1
69654	chr14	118948931	118949331	401	*	5.673210226	3.739136473	6.470896283	-0.000183696	0.006286689	0.999994596	Dnajc3	DnaJ heat shock protein family (Hsp40) member C3
28397	chr11	3847852	3848252	401	*	4.918012708	3.849696985	5.525046673	-0.000311877	0.00631608	0.999994596	Osbp2	oxysterol binding protein 2
131539	chr3	88296791	88297191	401	*	9.409451816	9.553043728	9.249972295	0.001650375	0.00644925	0.999994596	Tsacc	TSSK6 activating co-chaperone
194109	chr8	81147215	81147615	401	*	4.837573538	5.446838359	3.762109337	0.000301896	0.006450187	0.999994596	Usp38	ubiquitin specific peptidase 38
192048	chr8	56085663	56086063	401	*	5.162385535	3.136818114	5.973356236	-0.000177536	0.006465415	0.999994596	Glra3	glycine receptor, alpha 3 subunit
86199	chr16	83423146	83423546	401	*	3.988176864	4.60747667	2.879970996	0.0003	0.00651265	0.999994596	4930553E22Rik	RIKEN cDNA 4930553E22 gene
14785	chr1	176933436	176933836	401	*	7.035163283	7.315032986	6.687608053	0.000833898	0.00652296	0.999994596	Hmga2-ps1	high mobility group AT-hook 2, pseudogene 1
49663	chr12	111162306	111162706	401	*	7.237607073	7.529580389	6.871152212	0.000757029	0.006578945	0.999994596	Traf3	TNF receptor-associated factor 3
15277	chr1	180813391	180813791	401	*	8.297317858	8.471115159	8.099678789	0.001383821	0.006583052	0.999994596	H3f3a	H3 histone, family 3A
86510	chr16	87724753	87725153	401	*	5.729013892	3.800506147	6.525860167	-0.000181825	0.006606812	0.999994596	Bach1	BTB and CNC homology 1, basic leucine zipper transcription factor 1
189609	chr8	24492127	24492527	401	*	5.28263442	3.14650107	6.108429263	-0.000168489	0.006613742	0.999994596	Tcim	transcriptional and immune response regulator
18308	chr10	19026673	19027073	401	*	4.58761081	2.778663517	5.365483613	-0.000196938	0.006632666	0.999994596	Tnfaip3	tumor necrosis factor, alpha-induced protein 3
178849	chr7	30231668	30232068	401	*	8.527022163	8.662373082	8.377645676	0.001581042	0.006644446	0.999994596	Polr2i	polymerase (RNA) II (DNA directed) polypeptide I
90837	chr17	44614017	44614417	401	*	6.991103103	7.269615399	6.645642296	0.000841921	0.00666033	0.999994596	Runx2	runt related transcription factor 2
106071	chr19	34885260	34885660	401	*	4.96501536	5.636562831	3.668893884	0.000247768	0.006720914	0.999994596	Pank1	pantothenate kinase 1
75097	chr15	64382542	64382942	401	*	7.585546746	7.766956123	7.378000426	0.001210991	0.006761402	0.999994596	Asap1	ArfGAP with SH3 domain, ankyrin repeat and PH domain1
138694	chr4	11887536	11887936	401	*	5.127181859	3.341144764	5.901205639	-0.000195202	0.006761553	0.999994596	Pdp1	pyruvate dehyrogenase phosphatase catalytic subunit 1
168644	chr6	49987607	49988007	401	*	5.852161681	3.891196968	6.653852904	-0.000178881	0.006776914	0.999994596	Mpp6	membrane protein, palmitoylated 6 (MAGUK p55 subfamily member 6)
132879	chr3	103639921	103640321	401	*	5.119572637	3.091692606	5.9308668	-0.000172693	0.006805406	0.999994596	Syt6	synaptotagmin VI
34943	chr11	75732673	75733073	401	*	7.551062092	7.789647307	7.265048029	0.000991294	0.006833979	0.999994596	Ywhae	tyrosine 3-monooxygenase/tryptophan 5-monooxygenase activation protein, epsilon polypeptide
37838	chr11	102874758	102875158	401	*	7.670002673	8.046563832	7.15904481	0.000553596	0.006836261	0.999994596	Eftud2	elongation factor Tu GTP binding domain containing 2
129550	chr3	65528122	65528522	401	*	8.750483756	8.903196654	8.579671009	0.001575006	0.006845586	0.999994596	Tiparp	TCDD-inducible poly(ADP-ribose) polymerase
80612	chr16	10963532	10963932	401	*	5.563308341	3.51578429	6.3773264	-0.000171316	0.006875034	0.999994596	Litaf	LPS-induced TN factor
194632	chr8	86192294	86192694	401	*	5.281463438	5.913116863	4.131575955	0.000286709	0.006878149	0.999994596	Phkb	phosphorylase kinase beta
202297	chr9	44457367	44457767	401	*	8.128618691	8.29351221	7.942416985	0.001432561	0.006883128	0.999994596	Upk2	uroplakin 2
156821	chr5	69541560	69541960	401	*	3.207237808	1.94568719	3.869812096	-0.000260955	0.006884003	0.999994596	Yipf7	Yip1 domain family, member 7
71179	chr15	13304509	13304909	401	*	6.096142122	6.501078435	5.531172264	0.000502223	0.00691159	0.999994596	Cdh6	cadherin 6
196514	chr8	107119531	107119931	401	*	4.65057567	5.2050776	3.738278798	0.00036881	0.006919462	0.999994596	0	0
90187	chr17	31877610	31878010	401	*	7.278516024	7.638031192	6.79857179	0.000585615	0.00692481	0.999994596	Sik1	salt inducible kinase 1
90256	chr17	32788131	32788531	401	*	7.899159716	8.081697198	7.690134869	0.001241342	0.006954667	0.999994596	Zfp871	zinc finger protein 871
181981	chr7	78718221	78718621	401	*	7.633898828	7.923188681	7.271669313	0.00079397	0.007015255	0.999994596	E430016F16Rik	RIKEN cDNA E430016F16 gene
95498	chr18	10435776	10436176	401	*	4.631380551	5.307669849	3.316560941	0.000248619	0.00701949	0.999994596	Greb1l	growth regulation by estrogen in breast cancer-like
92019	chr17	59232211	59232611	401	*	4.035476416	4.750963386	2.553357262	0.000211439	0.007050099	0.999994596	Nudt12	nudix (nucleoside diphosphate linked moiety X)-type motif 12
87152	chr16	93893420	93893820	401	*	5.552483151	5.944675826	5.012152893	0.000552839	0.007068415	0.999994596	Chaf1b	chromatin assembly factor 1, subunit B (p60)
36139	chr11	86664382	86664782	401	*	4.641939661	5.298527679	3.402883978	0.000270018	0.007079705	0.999994596	Vmp1	vacuole membrane protein 1
127974	chr3	48117446	48117846	401	*	4.012286972	4.614080397	2.960582992	0.000330995	0.007090273	0.999994596	Gm7977	tyrosine 3-monooxygenase/tryptophan 5-monooxygenase activation protein, theta polypeptide pseudogene
178208	chr7	19176164	19176564	401	*	8.64197178	8.808812061	8.453283104	0.001375987	0.007091546	0.999994596	Eml2	echinoderm microtubule associated protein like 2
159332	chr5	102012907	102013307	401	*	4.435933179	2.889134061	5.165143441	-0.000219048	0.007126128	0.999994596	Wdfy3	WD repeat and FYVE domain containing 3
185367	chr7	120693776	120694176	401	*	4.463303719	5.231885705	2.708947793	0.000193986	0.00714018	0.999994596	Mosmo	modulator of smoothened
67416	chr14	79261618	79262018	401	*	5.683945307	3.705679726	6.488168409	-0.000175582	0.007143682	0.999994596	Zfp957	zinc finger protein 957
170715	chr6	78491816	78492216	401	*	4.234150144	2.678896558	4.965099829	-0.000221904	0.007167537	0.999994596	Reg3g	regenerating islet-derived 3 gamma
184150	chr7	105581251	105581651	401	*	8.051855773	8.246926107	7.826223323	0.001111429	0.007168099	0.999994596	Apbb1	amyloid beta (A4) precursor protein-binding, family B, member 1
83368	chr16	39430150	39430550	401	*	5.154177277	3.292881974	5.940582055	-0.000183666	0.007178206	0.999994596	Gm36742	predicted gene, 36742
207965	chr9	102354536	102354936	401	*	8.288225726	8.489651089	8.05404251	0.001182117	0.007188219	0.999994596	Ephb1	Eph receptor B1
155591	chr5	52618475	52618875	401	*	7.470293802	7.732885122	7.14903008	0.000884803	0.007188812	0.999994596	8030423F21Rik	RIKEN cDNA 8030423F21 gene
179159	chr7	36070532	36070932	401	*	4.568036348	5.166143172	3.527869189	0.000328537	0.007208989	0.999994596	Zfp507	zinc finger protein 507
197089	chr8	112922791	112923191	401	*	4.313328384	2.383582989	5.110361714	-0.000182673	0.00721484	0.999994596	Gm10280	predicted gene 10280
113707	chr2	59234812	59235212	401	*	4.0718033	3.181712741	4.618186388	-0.00035594	0.007236623	0.999994596	Pkp4	plakophilin 4
7013	chr1	86526333	86526733	401	*	9.242845919	9.408648964	9.055483252	0.001348982	0.007256208	0.999994596	Ptma	prothymosin alpha
182256	chr7	80860703	80861103	401	*	8.001045829	8.17210075	7.806946695	0.00126244	0.007262014	0.999994596	Zscan2	zinc finger and SCAN domain containing 2
138119	chr4	4840164	4840564	401	*	5.324938809	4.792236242	5.713118864	-0.000537275	0.007356184	0.999994596	Impad1	inositol monophosphatase domain containing 1
63121	chr14	31383426	31383826	401	*	8.179456955	8.421512325	7.88843627	0.000918757	0.007377892	0.999994596	Sh3bp5	SH3-domain binding protein 5 (BTK-associated)
189368	chr8	22593621	22594021	401	*	8.073735182	8.225372989	7.904266658	0.001435194	0.007406046	0.999994596	Vdac3	voltage-dependent anion channel 3
178834	chr7	30094861	30095261	401	*	8.083610019	8.261463424	7.880706836	0.001308	0.007407776	0.999994596	Zfp260	zinc finger protein 260
26026	chr10	107267761	107268161	401	*	5.091574687	5.560338579	4.392756781	0.000452855	0.007421439	0.999994596	Lin7a	lin-7 homolog A (C. elegans)
172812	chr6	98553918	98554318	401	*	5.464160173	3.412238462	6.278782262	-0.000167074	0.007427811	0.999994596	Gm765	predicted gene 765
193078	chr8	70062064	70062464	401	*	5.818565593	3.400772439	6.676831356	-0.000146344	0.007430918	0.999994596	Tm6sf2	transmembrane 6 superfamily member 2
203586	chr9	55348673	55349073	401	*	4.752337071	5.565785293	2.708947793	0.000168577	0.007452252	0.999994596	Tmem266	transmembrane protein 266
81521	chr16	21995406	21995806	401	*	4.718534252	3.96340726	5.211675089	-0.000405453	0.007456978	0.999994596	Liph	lipase, member H
172933	chr6	99478827	99479227	401	*	4.718229083	2.882460049	5.500518412	-0.000183099	0.007460584	0.999994596	Foxp1	forkhead box P1
100638	chr18	64699691	64700091	401	*	6.318931167	4.449781051	7.106585424	-0.000180507	0.007467712	0.999994596	Atp8b1	ATPase, class I, type 8B, member 1
55229	chr13	56601259	56601659	401	*	6.613874028	4.791704846	7.393935927	-0.0001843	0.007498283	0.999994596	Tgfbi	transforming growth factor, beta induced
157994	chr5	84307908	84308308	401	*	5.418699469	3.781321119	6.165923523	-0.000202469	0.007511835	0.999994596	Epha5	Eph receptor A5
46045	chr12	76464784	76465184	401	*	7.063480866	7.374388961	6.666625013	0.000714315	0.007512676	0.999994596	Gm10451	predicted gene 10451
176237	chr6	135721701	135722101	401	*	5.443368351	3.699115108	6.210185341	-0.00019326	0.007523287	0.999994596	4930425L21Rik	RIKEN cDNA 4930425L21 gene
106274	chr19	37249229	37249629	401	*	5.097080189	3.504339974	5.835596307	-0.000207208	0.007526024	0.999994596	4931408D14Rik	RIKEN cDNA 4931408D14 gene
156490	chr5	65973211	65973611	401	*	4.365487268	1.956071734	5.222885428	-0.000149663	0.007530521	0.999994596	Chrna9	cholinergic receptor, nicotinic, alpha polypeptide 9
94617	chr17	88440328	88440728	401	*	8.076893876	8.238198238	7.89525732	0.001357533	0.007534581	0.999994596	Foxn2	forkhead box N2
163152	chr5	135186962	135187362	401	*	8.629810295	8.759928662	8.486782463	0.001688067	0.007594202	0.999994596	Baz1b	bromodomain adjacent to zinc finger domain, 1B
102937	chr18	84986512	84986912	401	*	4.827855096	2.541920624	5.671796711	-0.000152212	0.007595338	0.999994596	Fbxo15	F-box protein 15
5840	chr1	74111410	74111810	401	*	4.098595896	4.603558033	3.31499212	0.000381189	0.007600737	0.999994596	Tns1	tensin 1
47100	chr12	85455202	85455602	401	*	9.237601496	9.387978143	9.069706978	0.001496212	0.007611639	0.999994596	Fos	FBJ osteosarcoma oncogene
122917	chr2	158133090	158133490	401	*	4.837010391	2.759592954	5.655093457	-0.000165263	0.007628058	0.999994596	Tgm2	transglutaminase 2, C polypeptide
135797	chr3	136733527	136733927	401	*	6.638447129	5.166739224	7.351654447	-0.000218599	0.007651555	0.999994596	Ppp3ca	protein phosphatase 3, catalytic subunit, alpha isoform
91924	chr17	57011287	57011687	401	*	8.915222627	9.03898657	8.779836578	0.001855303	0.007689807	0.999994596	Gtf2f1	general transcription factor IIF, polypeptide 1
138285	chr4	6940729	6941129	401	*	4.43872574	3.117849604	5.116534535	-0.000244873	0.007702749	0.999994596	Tox	thymocyte selection-associated high mobility group box
159542	chr5	103911014	103911414	401	*	8.149058037	8.34523357	7.921944863	0.001082277	0.00773948	0.999994596	Klhl8	kelch-like 8
154180	chr5	36457638	36458038	401	*	5.636974268	3.363290771	6.479509703	-0.000150981	0.007799211	0.999994596	2210406O10Rik	RIKEN cDNA 2210406O10 gene
80749	chr16	12108431	12108831	401	*	5.555218384	3.926314486	6.300813907	-0.000200299	0.007802769	0.999994596	Shisa9	shisa family member 9
25638	chr10	100567167	100567567	401	*	5.529033184	3.489233393	6.34198521	-0.000165297	0.007837365	0.999994596	4930430F08Rik	RIKEN cDNA 4930430F08 gene
42674	chr12	32745768	32746168	401	*	4.495898954	2.917978859	5.231451933	-0.000210641	0.00785741	0.999994596	Nampt	nicotinamide phosphoribosyltransferase
50527	chr13	6178509	6178909	401	*	6.753557644	7.381312864	5.616992133	0.000273035	0.007868097	0.999994596	Klf6	Kruppel-like factor 6
192893	chr8	68125483	68125883	401	*	4.257830176	3.112068074	4.888281423	-0.000285294	0.007934271	0.999994596	Sh2d4a	SH2 domain containing 4A
149299	chr4	137357541	137357941	401	*	7.93732739	8.128040192	7.717507317	0.001187458	0.007952265	0.999994596	Cdc42	cell division cycle 42
92909	chr17	70630019	70630419	401	*	7.729064365	8.013195178	7.374901715	0.000774684	0.007976481	0.999994596	Dlgap1	DLG associated protein 1
16667	chr1	193647966	193648366	401	*	4.473587443	5.090935614	3.371825725	0.000272624	0.007984614	0.999994596	Mir205	microRNA 205
209504	chr9	116125184	116125584	401	*	5.532486104	3.557300579	6.336261	-0.000169401	0.007992801	0.999994596	Tgfbr2	transforming growth factor, beta receptor II
154748	chr5	42239250	42239650	401	*	7.164026206	7.537876489	6.658070051	0.000548677	0.00801598	0.999994596	Gm16223	predicted gene 16223
121334	chr2	143304244	143304644	401	*	4.541381638	5.246987029	3.103743327	0.000233152	0.008017713	0.999994596	Otor	otoraplin
125622	chr3	13247548	13247948	401	*	5.669412093	6.397024788	4.130325635	0.000210045	0.008023841	0.999994596	Ralyl	RALY RNA binding protein-like
83750	chr16	43625952	43626352	401	*	7.10409312	7.373057407	6.773224252	0.000820667	0.008027518	0.999994596	Mir568	microRNA 568
181784	chr7	75796446	75796846	401	*	5.498754898	3.152684154	6.349409551	-0.000146804	0.008043649	0.999994596	Klhl25	kelch-like 25
4446	chr1	58445360	58445760	401	*	9.137362832	9.285600195	8.972131213	0.001519131	0.00805808	0.999994596	Ppil3	peptidylprolyl isomerase (cyclophilin)-like 3
97457	chr18	33621609	33622009	401	*	5.305125553	5.824234824	4.486367593	0.000352186	0.008059016	0.999994596	Gm10549	predicted gene 10549
38779	chr11	111082020	111082420	401	*	4.30259109	4.855968729	3.393397297	0.000335114	0.00805927	0.999994596	Kcnj2	potassium inwardly-rectifying channel, subfamily J, member 2
3567	chr1	47474333	47474733	401	*	5.179139784	3.256075568	5.975161141	-0.000175009	0.008099027	0.999994596	Mir6350	microRNA 6350
175036	chr6	119720805	119721205	401	*	3.630353653	2.28915217	4.313203941	-0.000250764	0.008138102	0.999994596	Erc1	ELKS/RAB6-interacting/CAST family member 1
106112	chr19	35890222	35890622	401	*	5.461114359	6.043209876	4.469681284	0.000290604	0.008147095	0.999994596	A830019P07Rik	RIKEN cDNA A830019P07 gene
138301	chr4	7198987	7199387	401	*	5.686185361	6.248325461	4.752563157	0.000324489	0.008166073	0.999994596	Tox	thymocyte selection-associated high mobility group box
62947	chr14	29957351	29957751	401	*	4.622562242	5.230649186	3.550878179	0.000281707	0.008167941	0.999994596	Selenok	selenoprotein K
122450	chr2	154589081	154589481	401	*	5.624184154	6.201037293	4.648242277	0.000310665	0.008173533	0.999994596	Pxmp4	peroxisomal membrane protein 4
195996	chr8	102031089	102031489	401	*	4.591066107	5.251606126	3.337209681	0.000242187	0.008196621	0.999994596	Cdh11	cadherin 11
4978	chr1	63770254	63770654	401	*	6.755617967	7.141127355	6.2279582	0.0005153	0.008201351	0.999994596	4933402D24Rik	RIKEN cDNA 4933402D24 gene
84530	chr16	55570247	55570647	401	*	3.46875129	4.198501501	1.91933413	0.000234302	0.008220222	0.999994596	Mir5118	microRNA 5118
37218	chr11	97840984	97841384	401	*	8.228451669	8.484107429	7.917521264	0.000831295	0.008259856	0.999994596	B230217C12Rik	RIKEN cDNA B230217C12 gene
15640	chr1	183921278	183921678	401	*	4.723895323	3.242828167	5.439152856	-0.000220709	0.008261184	0.999994596	1700056E22Rik	RIKEN cDNA 1700056E22 gene
130926	chr3	83112374	83112774	401	*	5.189391644	5.714447997	4.355490586	0.00035384	0.008280463	0.999994596	Dchs2	dachsous cadherin related 2
69564	chr14	118109737	118110137	401	*	5.938194557	3.888191478	6.752553374	-0.000162695	0.0083789	0.999994596	Tgds	TDP-glucose 4,6-dehydratase
87162	chr16	93963251	93963651	401	*	3.956576971	2.651256561	4.630466911	-0.000246396	0.008382884	0.999994596	Cldn14	claudin 14
51218	chr13	14298483	14298883	401	*	5.140276143	3.539194065	5.880444152	-0.000202181	0.008393735	0.999994596	Hecw1	HECT, C2 and WW domain containing E3 ubiquitin protein ligase 1
150571	chr4	150419597	150419997	401	*	5.810431035	3.799847103	6.619291629	-0.000165116	0.008402953	0.999994596	Rere	arginine glutamic acid dipeptide (RE) repeats
178400	chr7	25009154	25009554	401	*	6.44072752	6.773728337	6.007044512	0.00063248	0.008437074	0.999994596	Atp1a3	ATPase, Na+/K+ transporting, alpha 3 polypeptide
188671	chr8	13499257	13499657	401	*	3.249052096	3.952124762	1.8225493	0.000254459	0.008469351	0.999994596	Gas6	growth arrest specific 6
95265	chr18	6687990	6688390	401	*	3.766133683	2.579251828	4.408372036	-0.000273414	0.008475387	0.999994596	Rab18	RAB18, member RAS oncogene family
131625	chr3	89067252	89067652	401	*	5.307305786	5.860401342	4.398889124	0.000330972	0.008484523	0.999994596	Rusc1	RUN and SH3 domain containing 1
42869	chr12	34529157	34529557	401	*	7.565903161	7.905974328	7.120110779	0.00060267	0.00851975	0.999994596	Hdac9	histone deacetylase 9
188768	chr8	14151160	14151560	401	*	5.917463967	6.390647538	5.208668274	0.000385756	0.008532656	0.999994596	Dlgap2	DLG associated protein 2
81492	chr16	21694475	21694875	401	*	8.34507778	8.488564612	8.185727894	0.001532985	0.008557042	0.999994596	2510009E07Rik	RIKEN cDNA 2510009E07 gene
79259	chr15	99701930	99702330	401	*	7.905186618	8.071934305	7.716616403	0.001337304	0.00855908	0.999994596	Smarcd1	SWI/SNF related, matrix associated, actin dependent regulator of chromatin, subfamily d, member 1
78336	chr15	91614309	91614709	401	*	7.50752129	7.88690374	6.99132947	0.000539408	0.008566743	0.999994596	Slc2a13	solute carrier family 2 (facilitated glucose transporter), member 13
99390	chr18	53290930	53291330	401	*	5.266757642	5.842554496	4.293910294	0.000303954	0.008587418	0.999994596	Snx24	sorting nexing 24
176751	chr6	140126635	140127035	401	*	5.458704229	5.918869926	4.779016037	0.000441539	0.008612663	0.999994596	Capza3	capping protein (actin filament) muscle Z-line, alpha 3
7076	chr1	87213737	87214137	401	*	8.191728266	8.365517254	7.994099949	0.001288468	0.008613605	0.999994596	Eif4e2	eukaryotic translation initiation factor 4E member 2
33245	chr11	59913672	59914072	401	*	5.474869969	3.388410627	6.294163871	-0.000158154	0.008671176	0.999994596	1810063I02Rik	RIKEN cDNA 1810063I02 gene
151994	chr5	14250468	14250868	401	*	5.267735374	3.633913372	6.014277395	-0.000197733	0.008674785	0.999994596	Sema3e	sema domain, immunoglobulin domain (Ig), short basic domain, secreted, (semaphorin) 3E
24027	chr10	85011189	85011589	401	*	5.3087626	3.135773966	6.139220096	-0.000154758	0.008679907	0.999994596	Fhl4	four and a half LIM domains 4
209056	chr9	112068294	112068694	401	*	6.53407566	6.857072331	6.117255442	0.000649679	0.008684741	0.999994596	Mir128-2	microRNA 128-2
209950	chr9	120830471	120830871	401	*	5.533128338	3.765509259	6.304005555	-0.000183224	0.008705616	0.999994596	1700020M21Rik	RIKEN cDNA 1700020M21 gene
5834	chr1	74043088	74043488	401	*	5.028058597	4.102450876	5.587346088	-0.000324689	0.008740796	0.999994596	Tns1	tensin 1
189455	chr8	23270874	23271274	401	*	6.310176343	6.626774568	5.903978436	0.000674526	0.008757198	0.999994596	Golga7	golgi autoantigen, golgin subfamily a, 7
43592	chr12	43575896	43576296	401	*	4.101501343	4.82981496	2.55903713	0.000213511	0.008767041	0.999994596	Gm33340	predicted gene, 33340
47158	chr12	85824503	85824903	401	*	9.104825084	9.233484148	8.963558766	0.00173287	0.008782918	0.999994596	Erg28	ergosterol biosynthesis 28
152333	chr5	19827802	19828202	401	*	4.382524026	4.930558761	3.487953632	0.000342481	0.00881197	0.999994596	Magi2	membrane associated guanylate kinase, WW and PDZ domain containing 2
62276	chr14	24578789	24579189	401	*	8.291666883	8.446725527	8.117913319	0.001399852	0.008843418	0.999994596	Rps24	ribosomal protein S24
163316	chr5	136506291	136506691	401	*	4.812011827	5.448905684	3.64396148	0.000269236	0.008874953	0.999994596	Cux1	cut-like homeobox 1
94145	chr17	84261302	84261702	401	*	5.294780583	3.926578904	5.984192641	-0.000227704	0.008876832	0.999994596	Zfp36l2	zinc finger protein 36, C3H type-like 2
189199	chr8	17478372	17478772	401	*	6.670822654	7.001897024	6.240411316	0.000633441	0.008882626	0.999994596	Csmd1	CUB and Sushi multiple domains 1
177855	chr7	5015040	5015440	401	*	8.536042285	8.682949378	8.372462074	0.001457869	0.008895805	0.999994596	Zfp524	zinc finger protein 524
44354	chr12	53865670	53866070	401	*	5.550576143	3.675069563	6.339235779	-0.000171981	0.008900466	0.999994596	Egln3	egl-9 family hypoxia-inducible factor 3
164848	chr5	150984550	150984950	401	*	5.721763293	3.640488879	6.540363914	-0.000157583	0.008915601	0.999994596	Kl	klotho
191846	chr8	50665299	50665699	401	*	4.900617975	5.4939245	3.875292382	0.000284221	0.008923915	0.999994596	Gm2516	predicted gene 2516
131044	chr3	84293623	84294023	401	*	5.856983788	3.749578687	6.679049804	-0.000156089	0.008933348	0.999994596	Trim2	tripartite motif-containing 2
202548	chr9	46152293	46152693	401	*	4.620100606	5.207909827	3.611526585	0.000311332	0.008939958	0.999994596	Apoa1	apolipoprotein A-I
150139	chr4	144929811	144930211	401	*	5.215143683	5.624046376	4.642373085	0.000487528	0.008959333	0.999994596	Dhrs3	dehydrogenase/reductase (SDR family) member 3
132112	chr3	96001238	96001638	401	*	7.018917495	7.401185159	6.497342766	0.000532917	0.00896353	0.999994596	Plekho1	pleckstrin homology domain containing, family O member 1
157049	chr5	72755938	72756338	401	*	6.322405069	6.755999098	5.699597739	0.000431652	0.009007308	0.999994596	Txk	TXK tyrosine kinase
14554	chr1	174640913	174641313	401	*	5.98485012	3.851869658	6.810239814	-0.000154166	0.009054134	0.999994596	Fmn2	formin 2
159644	chr5	105500386	105500786	401	*	5.461594409	4.067951381	6.157051557	-0.000221942	0.009055972	0.999994596	Lrrc8c	leucine rich repeat containing 8 family, member C
209862	chr9	120225438	120225838	401	*	5.2700145	5.882696691	4.183508972	0.000281349	0.009071458	0.999994596	Mobp	myelin-associated oligodendrocytic basic protein
81142	chr16	17530813	17531213	401	*	8.743443223	8.899440995	8.568509268	0.001462601	0.009111364	0.999994596	Thap7	THAP domain containing 7
176534	chr6	137582384	137582784	401	*	4.56435834	2.990541494	5.299084434	-0.000201158	0.009145344	0.999994596	Eps8	epidermal growth factor receptor pathway substrate 8
39196	chr11	114934243	114934643	401	*	5.107694316	3.137404685	5.910754509	-0.000164598	0.009153371	0.999994596	Cd300lb	CD300 molecule like family member B
210444	chrX	7375883	7376283	401	*	7.284497128	7.491387678	7.042889258	0.001030251	0.009162311	0.999994596	Gm14379	predicted gene 14379
134770	chr3	124654487	124654887	401	*	6.550678359	4.847181415	7.310225423	-0.00018461	0.009179796	0.999994596	1700003H04Rik	RIKEN cDNA 1700003H04 gene
85922	chr16	77701244	77701644	401	*	3.512020264	4.071458367	2.585990899	0.000302794	0.009189706	0.999994596	Mir125b-2	microRNA 125b-2
3793	chr1	51789271	51789671	401	*	4.12071946	2.770756765	4.805715713	-0.000236783	0.009192757	0.999994596	Myo1b	myosin IB
77489	chr15	84523304	84523704	401	*	5.357048245	3.108015834	6.196713505	-0.000146125	0.009201335	0.999994596	Rtl6	retrotransposon Gag like 6
184599	chr7	112233412	112233812	401	*	8.193137797	8.500796201	7.80157388	0.000663666	0.009201486	0.999994596	Mical2	microtubule associated monooxygenase, calponin and LIM domain containing 2
86041	chr16	79336025	79336425	401	*	5.290341941	3.306607821	6.095358122	-0.000162932	0.009229321	0.999994596	Tmprss15	transmembrane protease, serine 15
159967	chr5	109690698	109691098	401	*	7.881708407	8.091540062	7.636077352	0.001055845	0.009235787	0.999994596	Crlf2	cytokine receptor-like factor 2
79094	chr15	98567606	98568006	401	*	8.752731472	8.911042002	8.574883198	0.001377902	0.009251878	0.999994596	Ccnt1	cyclin T1
15206	chr1	180312904	180313304	401	*	6.246114845	4.453232464	7.021296155	-0.000177226	0.009280165	0.999994596	Itpkb	inositol 1,4,5-trisphosphate 3-kinase B
160451	chr5	113277042	113277442	401	*	5.48261991	3.557300579	6.278983444	-0.000166468	0.009284281	0.999994596	Sgsm1	small G protein signaling modulator 1
105790	chr19	31353554	31353954	401	*	3.61416802	4.198001373	2.617550171	0.00026757	0.009298765	0.999994596	8430431K14Rik	RIKEN cDNA 8430431K14 gene
111074	chr2	30066179	30066579	401	*	8.502327045	8.636055694	8.354924313	0.001505078	0.009331582	0.999994596	Set	SET nuclear oncogene
4651	chr1	60731991	60732391	401	*	5.717223352	3.903040379	6.495965804	-0.000174363	0.009373575	0.999994596	Cd28	CD28 antigen
199898	chr9	20887987	20888387	401	*	8.189950294	8.335641462	8.027876563	0.001430553	0.009375699	0.999994596	Ppan	peter pan homolog
95070	chr18	4784422	4784822	401	*	5.549331692	3.484766069	6.365678842	-0.000156922	0.009415282	0.999994596	Gm10556	predicted gene 10556
83415	chr16	40162744	40163144	401	*	5.189195615	3.34517578	5.972824433	-0.000172558	0.009415351	0.999994596	Lsamp	limbic system-associated membrane protein
59804	chr13	110419562	110419962	401	*	5.646273798	3.605027684	6.459425926	-0.000158014	0.009525457	0.999994596	Plk2	polo like kinase 2
87891	chr17	5255411	5255811	401	*	6.318947671	4.50253639	7.098059131	-0.00017354	0.009540199	0.999994596	Ldhal6b	lactate dehydrogenase A-like 6B
90334	chr17	34128681	34129081	401	*	6.607203244	6.934976131	6.182371494	0.000627908	0.00954053	0.999994596	H2-DMa	histocompatibility 2, class II, locus DMa
8904	chr1	115144572	115144972	401	*	4.48531581	5.205165863	2.983011582	0.000207395	0.009540536	0.999994596	0	0
53368	chr13	41484824	41485224	401	*	5.53022026	4.050162561	6.245257443	-0.00020707	0.009561394	0.999994596	Nedd9	neural precursor cell expressed, developmentally down-regulated gene 9
94571	chr17	87974783	87975183	401	*	8.595009569	8.751193327	8.419841642	0.001377718	0.009565757	0.999994596	Msh6	mutS homolog 6
23109	chr10	76416831	76417231	401	*	5.432977136	5.841898275	4.86017011	0.00047479	0.009577897	0.999994596	Pcnt	pericentrin (kendrin)
66387	chr14	70370877	70371277	401	*	5.180299552	3.468122388	5.941415312	-0.000184451	0.00961831	0.999994596	Slc39a14	solute carrier family 39 (zinc transporter), member 14
78563	chr15	93857598	93857998	401	*	5.708615596	6.113794142	5.143171154	0.000490452	0.009649196	0.999994596	9430014N10Rik	RIKEN cDNA 9430014N10 gene
198485	chr8	124476692	124477092	401	*	7.468752454	7.713365377	7.174022916	0.000881233	0.009660002	0.999994596	Pgbd5	piggyBac transposable element derived 5
35513	chr11	80472299	80472699	401	*	6.456156411	6.738074758	6.105430698	0.00073623	0.009670808	0.999994596	Cdk5r1	cyclin-dependent kinase 5, regulatory subunit 1 (p35)
97347	chr18	32549357	32549757	401	*	4.77011302	3.651256561	5.392613627	-0.000267283	0.009672322	0.999994596	Gypc	glycophorin C
3938	chr1	52904047	52904447	401	*	3.928245766	4.433425482	3.14411034	0.000351356	0.00967628	0.999994596	1700019D03Rik	RIKEN cDNA 1700019D03 gene
113006	chr2	50793659	50794059	401	*	6.247655305	4.254453995	7.054036365	-0.000160288	0.009695281	0.999994596	Gm13498	heat shock protein 90 alpha (cytosolic), class B member 1 pseudogene
73003	chr15	37925892	37926292	401	*	6.214597237	6.545877517	5.783836766	0.000586195	0.00969933	0.999994596	Rrm2b	ribonucleotide reductase M2 B (TP53 inducible)
148852	chr4	133504111	133504511	401	*	5.158529796	3.186655664	5.961821599	-0.000162691	0.009706957	0.999994596	Trnp1	TMF1-regulated nuclear protein 1
210295	chr9	123333439	123333839	401	*	5.51837192	3.342050414	6.349244492	-0.000149896	0.00971493	0.999994596	Lars2	leucyl-tRNA synthetase, mitochondrial
138333	chr4	7852202	7852602	401	*	7.341116848	7.758129949	6.752195009	0.000454946	0.009727184	0.999994596	8430436N08Rik	RIKEN cDNA 8430436N08 gene
96092	chr18	16808517	16808917	401	*	8.272857511	8.432678714	8.093099914	0.001380689	0.009781709	0.999994596	Cdh2	cadherin 2
201635	chr9	37829930	37830330	401	*	5.705273638	6.328263662	4.584779614	0.000260853	0.009789807	0.999994596	Olfr877	olfactory receptor 877
108636	chr2	3816153	3816553	401	*	7.260055865	7.464138277	7.022271238	0.000986518	0.009804666	0.999994596	Fam107b	family with sequence similarity 107, member B
147261	chr4	119881274	119881674	401	*	6.751607443	7.119112428	6.257255023	0.000539342	0.009812801	0.999994596	Hivep3	human immunodeficiency virus type I enhancer binding protein 3
120497	chr2	134846562	134846962	401	*	6.660214316	6.999148541	6.216380061	0.000573662	0.00981732	0.999994596	Plcb1	phospholipase C, beta 1
143629	chr4	78335651	78336051	401	*	5.94427183	6.484567637	5.070529327	0.000324426	0.009820735	0.999994596	Ptprd	protein tyrosine phosphatase, receptor type, D
108652	chr2	4036212	4036612	401	*	5.927312362	6.359263206	5.307916442	0.000459243	0.009823743	0.999994596	Frmd4a	FERM domain containing 4A
40093	chr11	120824371	120824771	401	*	8.698767467	8.848921942	8.531149913	0.001380271	0.009844517	0.999994596	Fasn	fatty acid synthase
161566	chr5	122111637	122112037	401	*	3.737946799	4.261518488	2.907846926	0.000309831	0.009878492	0.999994596	Myl2	myosin, light polypeptide 2, regulatory, cardiac, slow
60497	chr13	118029538	118029938	401	*	5.45339768	6.038840368	4.451956158	0.000290085	0.009899789	0.999994596	4933413L06Rik	RIKEN cDNA 4933413L06 gene
135782	chr3	136611622	136612022	401	*	5.989486081	6.400149904	5.413231356	0.000476258	0.00991985	0.999994596	Ppp3ca	protein phosphatase 3, catalytic subunit, alpha isoform
121221	chr2	142354172	142354572	401	*	4.598274724	2.876250908	5.361156547	-0.000184613	0.009929829	0.999994596	Kif16b	kinesin family member 16B
71794	chr15	26378851	26379251	401	*	4.154263433	2.705342421	4.862410689	-0.000217012	0.009932348	0.999994596	45362	membrane-associated ring finger (C3HC4) 11
143004	chr4	68788589	68788989	401	*	5.68319924	4.290343765	6.37847123	-0.000214647	0.009942209	0.999994596	Brinp1	bone morphogenic protein/retinoic acid inducible neural specific 1
115642	chr2	77918991	77919391	401	*	4.297822262	3.336268944	4.869738099	-0.000305697	0.009943861	0.999994596	Cwc22	CWC22 spliceosome-associated protein
156925	chr5	71657748	71658148	401	*	7.594796526	7.821431622	7.325801337	0.000944081	0.009959831	0.999994596	0	0
193256	chr8	71367171	71367571	401	*	8.626772012	8.782540043	8.452126979	0.001367969	0.009965466	0.999994596	Use1	unconventional SNARE in the ER 1 homolog (S. cerevisiae)
181941	chr7	78498364	78498764	401	*	6.161681619	6.551790881	5.625319454	0.000484091	0.009980944	0.999994596	Ntrk3	neurotrophic tyrosine kinase, receptor, type 3
115118	chr2	73037679	73038079	401	*	4.673053212	3.127660277	5.40197297	-0.000198681	0.009985102	0.999994596	Sp3	trans-acting transcription factor 3
60601	chr13	119784238	119784638	401	*	4.832313266	5.318259904	4.094134051	0.000378041	0.010047266	0.999994596	Zfp131	zinc finger protein 131
157595	chr5	77174719	77175119	401	*	4.284278497	2.601693164	5.040000272	-0.000187415	0.010076977	0.999994596	Spink2	serine peptidase inhibitor, Kazal type 2
201518	chr9	36985273	36985673	401	*	7.615423968	7.909284758	7.245984955	0.000688832	0.010089694	0.999994596	Fez1	fasciculation and elongation protein zeta 1 (zygin I)
10158	chr1	131116738	131117138	401	*	7.140074008	7.364876027	6.87365939	0.000924584	0.010097942	0.999994596	Mapkapk2	MAP kinase-activated protein kinase 2
202300	chr9	44482528	44482928	401	*	7.597603556	7.770919651	7.400586755	0.001185595	0.010108229	0.999994596	Bcl9l	B cell CLL/lymphoma 9-like
153139	chr5	27200582	27200982	401	*	6.741100448	7.160228701	6.147921478	0.000447987	0.010126428	0.999994596	Dpp6	dipeptidylpeptidase 6
117695	chr2	104855800	104856200	401	*	4.249189106	2.697700684	4.979365664	-0.000202053	0.010127311	0.999994596	Prrg4	proline rich Gla (G-carboxyglutamic acid) 4 (transmembrane)
36838	chr11	94601722	94602122	401	*	4.286678805	4.720816709	3.6627397	0.00039838	0.010133092	0.999994596	Acsf2	acyl-CoA synthetase family member 2
169918	chr6	65864259	65864659	401	*	5.37681836	3.809806307	6.110166907	-0.000195727	0.010142131	0.999994596	Prdm5	PR domain containing 5
142171	chr4	57374076	57374476	401	*	3.854153553	2.750814233	4.471980557	-0.00027485	0.010147303	0.999994596	1700042G15Rik	RIKEN cDNA 1700042G15 gene
172307	chr6	93567646	93568046	401	*	5.572997082	3.778022119	6.348530966	-0.000173359	0.010177198	0.999994596	Magi1	membrane associated guanylate kinase, WW and PDZ domain containing 1
187059	chr7	138788070	138788470	401	*	5.964448558	6.373961292	5.390472519	0.000479882	0.010185778	0.999994596	Mapk1ip1	mitogen-activated protein kinase 1 interacting protein 1
81205	chr16	18066176	18066576	401	*	7.828791309	8.013772934	7.616553911	0.001154807	0.010193771	0.999994596	Dgcr6	DiGeorge syndrome critical region gene 6
180517	chr7	58772161	58772561	401	*	5.53497921	5.923573805	5.00149148	0.000464375	0.010198537	0.999994596	Atp10a	ATPase, class V, type 10A
123103	chr2	160169312	160169712	401	*	4.910445075	3.151608668	5.679805192	-0.00017726	0.010225717	0.999994596	9130015L21Rik	RIKEN cDNA 9130015L21 gene
149404	chr4	138056852	138057252	401	*	5.429074019	3.827999123	6.16924061	-0.000190531	0.010228403	0.999994596	Eif4g3	eukaryotic translation initiation factor 4 gamma, 3
117057	chr2	97138442	97138842	401	*	4.546703276	5.264445629	3.054192862	0.000199591	0.010235199	0.999994596	Lrrc4c	leucine rich repeat containing 4C
166056	chr6	22030370	22030770	401	*	6.901488933	5.722512279	7.541494643	-0.000244067	0.010245823	0.999994596	Cped1	cadherin-like and PC-esterase domain containing 1
26780	chr10	114463138	114463538	401	*	4.838100789	5.587648303	3.188528168	0.000177784	0.010252648	0.999994596	Trhde	TRH-degrading enzyme
151239	chr4	155288379	155288779	401	*	6.443378874	4.620832892	7.223502817	-0.000169488	0.010269014	0.999994596	Faap20	Fanconi anemia core complex associated protein 20
41976	chr12	26490880	26491280	401	*	3.375444685	4.082435311	1.931671072	0.000235323	0.010304544	0.999994596	Cmpk2	cytidine monophosphate (UMP-CMP) kinase 2, mitochondrial
60518	chr13	118363326	118363726	401	*	6.678568615	7.00181518	6.261330982	0.000602477	0.010306108	0.999994596	Mrps30	mitochondrial ribosomal protein S30
214122	chrX	143547887	143548287	401	*	4.311204461	3.279477535	4.906589426	-0.000290516	0.010321036	0.999994596	Pak3	p21 (RAC1) activated kinase 3
184029	chr7	101896485	101896885	401	*	8.557995589	8.694590681	8.407102024	0.001508008	0.010326435	0.999994596	Anapc15	anaphase prompoting complex C subunit 15
58161	chr13	95748991	95749391	401	*	4.075825232	4.675443763	3.030942066	0.000284884	0.01036378	0.999994596	F2rl2	coagulation factor II (thrombin) receptor-like 2
37671	chr11	101618488	101618888	401	*	3.587045958	2.306607821	4.254556218	-0.000235261	0.010375822	0.999994596	LOC666331	uncharacterized LOC666331
93271	chr17	73918853	73919253	401	*	5.754409144	3.45299687	6.600108402	-0.000140466	0.010389171	0.999994596	Xdh	xanthine dehydrogenase
27049	chr10	116996193	116996593	401	*	5.209611698	3.523618816	5.965961287	-0.000182291	0.010408509	0.999994596	Best3	bestrophin 3
183488	chr7	97613261	97613661	401	*	3.882491605	2.892715687	4.464029913	-0.000284547	0.010423217	0.999994596	Rsf1os1	remodeling and spacing factor 1, opposite strand 1
103199	chr18	90019243	90019643	401	*	5.597124138	6.270451276	4.294020588	0.000226884	0.010426889	0.999994596	Dok6	docking protein 6
76510	chr15	77269526	77269926	401	*	6.130948734	6.496846766	5.63951218	0.000526028	0.010446417	0.999994596	Rbfox2	RNA binding protein, fox-1 homolog (C. elegans) 2
126484	chr3	27431862	27432262	401	*	5.083424274	3.678209225	5.781587744	-0.000212046	0.010467248	0.999994596	Ghsr	growth hormone secretagogue receptor
28912	chr11	8569582	8569982	401	*	3.803300828	2.84095836	4.375489172	-0.000299044	0.010538406	0.999994596	Tns3	tensin 3
75125	chr15	64630989	64631389	401	*	3.726466015	4.326020678	2.681782506	0.000298819	0.010550505	0.999994596	Asap1	ArfGAP with SH3 domain, ankyrin repeat and PH domain1
14059	chr1	169740576	169740976	401	*	4.408480702	4.929134664	3.585810721	0.000303484	0.010583517	0.999994596	Rgs4	regulator of G-protein signaling 4
59441	chr13	107485715	107486115	401	*	5.710505545	3.971741489	6.476357435	-0.000175426	0.010622675	0.999994596	AI197445	expressed sequence AI197445
90458	chr17	35241360	35241760	401	*	8.520063495	8.6600024	8.365078231	0.001522407	0.010643851	0.999994596	Ddx39b	DEAD (Asp-Glu-Ala-Asp) box polypeptide 39B
91213	chr17	47873399	47873799	401	*	7.701218175	7.917908115	7.446129565	0.000959407	0.010657127	0.999994596	Mdfi	MyoD family inhibitor
134649	chr3	123391121	123391521	401	*	5.83521126	3.594731074	6.673867899	-0.000140532	0.01065714	0.999994596	Mettl14	methyltransferase like 14
35004	chr11	76154878	76155278	401	*	4.012569351	2.845938949	4.649056574	-0.000257679	0.010659495	0.999994596	Vps53	VPS53 GARP complex subunit
151225	chr4	155235230	155235630	401	*	7.520002823	7.712178818	7.298235608	0.001063873	0.010708833	0.999994596	Ski	ski sarcoma viral oncogene homolog (avian)
119828	chr2	128817833	128818233	401	*	9.225978329	9.351462034	9.088531415	0.001616582	0.010724151	0.999994596	Tmem87b	transmembrane protein 87B
28357	chr11	3514561	3514961	401	*	8.264168065	8.418641752	8.09114886	0.001366603	0.010736257	0.999994596	Selenom	selenoprotein M
202535	chr9	46082321	46082721	401	*	7.134967294	7.394183082	6.818748241	0.000753165	0.010737885	0.999994596	Sik3	SIK family kinase 3
161649	chr5	122619803	122620203	401	*	5.254775784	5.718454812	4.567315328	0.000402584	0.010742189	0.999994596	Ift81	intraflagellar transport 81
106373	chr19	38187330	38187730	401	*	5.777775739	6.153471258	5.268417934	0.000534638	0.010750481	0.999994596	Fra10ac1	FRA10AC1 homolog (human)
178703	chr7	28981727	28982127	401	*	8.252744948	8.449794909	8.024458351	0.00105965	0.010761888	0.999994596	Eif3k	eukaryotic translation initiation factor 3, subunit K
135675	chr3	135620953	135621353	401	*	4.106555901	2.858382997	4.765584414	-0.0002438	0.010777526	0.999994596	Nfkb1	nuclear factor of kappa light polypeptide gene enhancer in B cells 1, p105
50699	chr13	8805915	8806315	401	*	5.875544719	3.81847708	6.690870962	-0.000151324	0.010785074	0.999994596	Wdr37	WD repeat domain 37
172548	chr6	95689577	95689977	401	*	4.508191106	3.644438976	5.044720003	-0.000329937	0.010795144	0.999994596	Suclg2	succinate-Coenzyme A ligase, GDP-forming, beta subunit
99504	chr18	54278742	54279142	401	*	7.741744736	8.051279345	7.34712935	0.000632238	0.010799012	0.999994596	Redrum	Redrum, erythroid developmental long intergenic non-protein coding transcript
74072	chr15	53199951	53200351	401	*	4.055371087	3.19158171	4.591914095	-0.000334719	0.010816637	0.999994596	Ext1	exostoses (multiple) 1
136789	chr3	146404426	146404826	401	*	8.286892996	8.479283035	8.064840557	0.00112231	0.010818183	0.999994596	Ssx2ip	synovial sarcoma, X 2 interacting protein
20858	chr10	52318080	52318480	401	*	4.90002616	3.632818946	5.564087277	-0.000233299	0.010818657	0.999994596	Gopc	golgi associated PDZ and coiled-coil motif containing
7757	chr1	92386694	92387094	401	*	4.728636135	5.433606442	3.293799991	0.000201099	0.010819067	0.999994596	Mir6900	microRNA 6900
86095	chr16	80728699	80729099	401	*	4.298269732	4.923841356	3.169097615	0.000240957	0.010881311	0.999994596	Ncam2	neural cell adhesion molecule 2
36149	chr11	86757454	86757854	401	*	8.848466108	8.980789577	8.702769038	0.001599827	0.010890629	0.999994596	Cltc	clathrin, heavy polypeptide (Hc)
107923	chr19	55217394	55217794	401	*	7.434100048	7.776787969	6.98378488	0.000567076	0.010895177	0.999994596	0	0
148481	chr4	130754817	130755217	401	*	4.685087221	5.176763331	3.933433826	0.000372485	0.010900192	0.999994596	Snord85	small nucleolar RNA, C/D box 85
44174	chr12	52346555	52346955	401	*	4.601914483	5.064641932	3.916565141	0.000387642	0.010911755	0.999994596	Gm35135	predicted gene, 35135
166371	chr6	27240443	27240843	401	*	4.270315574	2.803411837	4.982464185	-0.000205117	0.010911871	0.999994596	Mir592	microRNA 592
171082	chr6	83478575	83478975	401	*	6.388111272	4.702063078	7.144471037	-0.000178157	0.010922455	0.999994596	Tet3	tet methylcytosine dioxygenase 3
148274	chr4	129068001	129068401	401	*	5.729008193	3.449833217	6.572175592	-0.000138164	0.010926475	0.999994596	Rnf19b	ring finger protein 19B
189071	chr8	16541653	16542053	401	*	5.940826003	6.439337036	5.172861063	0.000347902	0.010937659	0.999994596	Mir3106	microRNA 3106
155073	chr5	45549624	45550024	401	*	4.277423165	4.940790454	3.012859086	0.000224379	0.01097623	0.999994596	Med28	mediator complex subunit 28
38866	chr11	112608089	112608489	401	*	4.587225615	5.177038133	3.572576961	0.00028208	0.01098614	0.999994596	BC006965	cDNA sequence BC006965
35567	chr11	80872436	80872836	401	*	5.494217772	3.632433525	6.280700558	-0.00016513	0.010987404	0.999994596	Spaca3	sperm acrosome associated 3
136288	chr3	141596992	141597392	401	*	5.073633427	4.112090049	5.645545829	-0.000295778	0.011029138	0.999994596	Unc5c	unc-5 netrin receptor C
90589	chr17	37045783	37046183	401	*	7.851806619	8.071099223	7.593100797	0.000929553	0.011036631	0.999994596	Gabbr1	gamma-aminobutyric acid (GABA) B receptor, 1
3469	chr1	45795243	45795643	401	*	8.918589969	9.093122558	8.719999145	0.001198081	0.011087512	0.999994596	Wdr75	WD repeat domain 75
43539	chr12	41839346	41839746	401	*	3.9700167	2.464957352	4.69045655	-0.000197087	0.011105618	0.999994596	Lrrn3	leucine rich repeat protein 3, neuronal
83898	chr16	44993587	44993987	401	*	4.920075769	5.609086997	3.553541539	0.000210661	0.011107225	0.999994596	Cd200r3	CD200 receptor 3
46593	chr12	81408977	81409377	401	*	5.308897036	3.167803494	6.135327249	-0.000145221	0.011129087	0.999994596	Adam4	a disintegrin and metallopeptidase domain 4
187967	chr8	7890476	7890876	401	*	5.575573498	3.712943895	6.362191082	-0.00016388	0.011133538	0.999994596	Efnb2	ephrin B2
135217	chr3	129953901	129954301	401	*	4.713610975	3.715303482	5.298008865	-0.000288409	0.011147684	0.999994596	Mcub	mitochondrial calcium uniporter dominant negative beta subunit
56818	chr13	77275225	77275625	401	*	6.172418774	6.781386757	5.097908433	0.000256759	0.011167843	0.999994596	2210408I21Rik	RIKEN cDNA 2210408I21 gene
36357	chr11	88405210	88405610	401	*	6.147435201	6.483625792	5.708308997	0.000562786	0.011195909	0.999994596	Mir378b	microRNA 378b
92408	chr17	65613551	65613951	401	*	9.29107481	9.419086136	9.150589113	0.0016073	0.011209228	0.999994596	Vapa	vesicle-associated membrane protein, associated protein A
43841	chr12	46801319	46801719	401	*	3.601395571	4.255014548	2.373333977	0.000227738	0.011247198	0.999994596	Nova1	neuro-oncological ventral antigen 1
27649	chr10	122760838	122761238	401	*	3.421283081	2.415969104	4.008012567	-0.000280078	0.011250757	0.999994596	Mir8104	microRNA 8104
3366	chr1	43766399	43766799	401	*	4.990258596	3.457598092	5.716532347	-0.000192696	0.011263041	0.999994596	Ecrg4	ECRG4 augurin precursor
91530	chr17	50650534	50650934	401	*	7.778170724	8.03436273	7.466445764	0.000779388	0.011301995	0.999994596	Btg3	B cell translocation gene 3
163409	chr5	137559169	137559569	401	*	4.27839925	4.974978758	2.879970996	0.000210403	0.011328773	0.999994596	Actl6b	actin-like 6B
109506	chr2	13011526	13011926	401	*	7.900150143	8.163212859	7.57817958	0.000728273	0.011372111	0.999994596	C1ql3	C1q-like 3
118453	chr2	114548385	114548785	401	*	4.376238318	2.816226516	5.108161571	-0.000193599	0.011459523	0.999994596	Dph6	diphthamine biosynthesis 6
189188	chr8	17401603	17402003	401	*	5.694209436	3.70265772	6.500353412	-0.000152517	0.011477979	0.999994596	Csmd1	CUB and Sushi multiple domains 1
136124	chr3	139025612	139026012	401	*	4.904769501	4.142750635	5.400801677	-0.000362691	0.011502687	0.999994596	Rap1gds1	RAP1, GTP-GDP dissociation stimulator 1
77492	chr15	84545303	84545703	401	*	3.471746398	2.279930644	4.115370291	-0.000254777	0.011508919	0.999994596	Rtl6	retrotransposon Gag like 6
189345	chr8	22398312	22398712	401	*	8.433403434	8.575040084	8.276332609	0.001498957	0.011556065	0.999994596	Slc25a15	solute carrier family 25 (mitochondrial carrier ornithine transporter), member 15
140639	chr4	41648154	41648554	401	*	4.375861062	4.937668661	3.443176146	0.000313582	0.011559461	0.999994596	Enho	energy homeostasis associated
94935	chr17	94243874	94244274	401	*	4.437688376	5.036165616	3.396367527	0.000268941	0.011564853	0.999994596	Mettl4	methyltransferase like 4
28042	chr10	127063265	127063665	401	*	9.202179838	9.313180978	9.081921023	0.001808716	0.011577014	0.999994596	Cdk4	cyclin-dependent kinase 4
139781	chr4	30809789	30810189	401	*	4.890309522	5.563660753	3.587111158	0.000209315	0.011580535	0.999994596	4930556G01Rik	RIKEN cDNA 4930556G01 gene
102353	chr18	79247304	79247704	401	*	5.294910007	3.307014095	6.100527454	-0.00015428	0.011613458	0.999994596	Setbp1	SET binding protein 1
203747	chr9	56773273	56773673	401	*	5.526379254	4.239987517	6.195428595	-0.000222211	0.011634647	0.999994596	Lingo1	leucine rich repeat and Ig domain containing 1
60016	chr13	112551545	112551945	401	*	5.394488838	3.608354514	6.168529105	-0.000167264	0.011638631	0.999994596	Il31ra	interleukin 31 receptor A
6546	chr1	81062845	81063245	401	*	5.495288861	6.167529149	4.196454328	0.000216586	0.011666903	0.999994596	Nyap2	neuronal tyrosine-phophorylated phosphoinositide 3-kinase adaptor 2
159042	chr5	99458992	99459392	401	*	6.06793891	6.64020512	5.105370846	0.000280361	0.011671679	0.999994596	Rasgef1b	RasGEF domain family, member 1B
154516	chr5	38598442	38598842	401	*	5.424053392	5.840150661	4.836969014	0.000466046	0.011675529	0.999994596	Wdr1	WD repeat domain 1
207773	chr9	100235516	100235916	401	*	4.432146813	4.974194371	3.553725793	0.000332329	0.011678751	0.999994596	4930519F24Rik	RIKEN cDNA 4930519F24 gene
82194	chr16	29198469	29198869	401	*	7.051658457	7.301919438	6.748680919	0.000797096	0.01173508	0.999994596	Plaat1	phospholipase A and acyltransferase 1
15399	chr1	181842261	181842661	401	*	8.597496638	8.737730812	8.442149049	0.001450421	0.011742998	0.999994596	Lbr	lamin B receptor
146788	chr4	115133586	115133986	401	*	7.520533263	7.79136814	7.186824806	0.000745691	0.011757867	0.999994596	Cyp4x1os	cytochrome P450, family 4, subfamily x, polypeptide 1, opposite strand
203224	chr9	51764950	51765350	401	*	8.297439548	8.499020181	8.063046307	0.001032031	0.011770824	0.999994596	Arhgap20	Rho GTPase activating protein 20
81349	chr16	20353929	20354329	401	*	4.433484381	3.123015848	5.108677116	-0.00022189	0.011776928	0.999994596	Cyp2ab1	cytochrome P450, family 2, subfamily ab, polypeptide 1
78201	chr15	90359184	90359584	401	*	3.440613109	4.034603508	2.413185422	0.00028567	0.011790777	0.999994596	Gm36480	predicted gene, 36480
179569	chr7	44748282	44748682	401	*	8.281355629	8.422529059	8.124854379	0.001404339	0.011812019	0.999994596	Zfp473	zinc finger protein 473
148501	chr4	130837786	130838186	401	*	5.728555737	3.897291247	6.510110001	-0.000163008	0.011814113	0.999994596	Sdc3	syndecan 3
131597	chr3	88631089	88631489	401	*	7.152941515	7.383188922	6.87883778	0.000900404	0.011819334	0.999994596	Arhgef2	rho/rac guanine nucleotide exchange factor (GEF) 2
179700	chr7	45704100	45704500	401	*	7.880691932	8.109245241	7.608987843	0.000861075	0.011833984	0.999994596	Dbp	D site albumin promoter binding protein
146813	chr4	115869493	115869893	401	*	4.626515321	5.435096436	2.617902665	0.000154255	0.011875541	0.999994596	Kncn	kinocilin
103860	chr19	9117392	9117792	401	*	4.792842763	5.516573601	3.272291918	0.000183121	0.011883927	0.999994596	Asrgl1	asparaginase like 1
198627	chr8	125410558	125410958	401	*	5.037285469	3.508260356	5.762798533	-0.000192092	0.011919581	0.999994596	Sipa1l2	signal-induced proliferation-associated 1 like 2
213639	chrX	133657911	133658311	401	*	5.79929062	6.180616654	5.279476073	0.000478374	0.011921472	0.999994596	Gm26851	predicted gene, 26851
149543	chr4	138801631	138802031	401	*	5.972825474	6.419220925	5.323025125	0.000388281	0.011939802	0.999994596	Pla2g5	phospholipase A2, group V
160634	chr5	114567081	114567481	401	*	8.432050579	8.593268851	8.250523209	0.001186586	0.011984025	0.999994596	Fam222a	family with sequence similarity 222, member A
182287	chr7	81198533	81198933	401	*	3.254320827	3.867069113	2.167600657	0.000267585	0.011989636	0.999994596	Pde8a	phosphodiesterase 8A
98569	chr18	42983383	42983783	401	*	7.233237423	7.773487948	6.35961558	0.000298035	0.011998075	0.999994596	Ppp2r2b	protein phosphatase 2, regulatory subunit B, beta
18841	chr10	24803330	24803730	401	*	4.353752289	3.128120194	5.006711272	-0.00023685	0.012006558	0.999994596	Enpp3	ectonucleotide pyrophosphatase/phosphodiesterase 3
5772	chr1	73471456	73471856	401	*	5.270436	3.694943026	6.005500208	-0.000185897	0.012009346	0.999994596	Pinc	pregnancy induced noncoding RNA
212395	chrX	75514062	75514462	401	*	7.825803442	7.980835382	7.652083418	0.001204054	0.012018279	0.999994596	Vbp1	von Hippel-Lindau binding protein 1
117768	chr2	105796086	105796486	401	*	5.576203685	3.685182025	6.367295865	-0.000158833	0.012023779	0.999994596	Elp4	elongator acetyltransferase complex subunit 4
184812	chr7	114029602	114030002	401	*	5.622914861	4.078977425	6.351533569	-0.000185867	0.012046567	0.999994596	Rras2	related RAS viral (r-ras) oncogene 2
16243	chr1	190596021	190596421	401	*	5.683320574	3.665172707	6.493249513	-0.000149187	0.012051556	0.999994596	Gm29678	predicted gene, 29678
103792	chr19	8662207	8662607	401	*	7.436924546	7.760229373	7.01958957	0.000596697	0.012113241	0.999994596	9830166K06Rik	RIKEN cDNA 9830166K06 gene
106571	chr19	40998506	40998906	401	*	4.317654743	2.863960685	5.026870008	-0.0002025	0.012172067	0.999994596	Blnk	B cell linker
146015	chr4	105050064	105050464	401	*	4.534573268	4.951958048	3.944904718	0.000421841	0.012260326	0.999994596	Prkaa2	protein kinase, AMP-activated, alpha 2 catalytic subunit
182628	chr7	84689772	84690172	401	*	8.30224113	8.491714766	8.084066483	0.001052002	0.012303334	0.999994596	Zfand6	zinc finger, AN1-type domain 6
209771	chr9	119438479	119438879	401	*	4.654513274	5.421702694	2.908135179	0.000172744	0.012339579	0.999994596	Exog	endo/exonuclease (5'-3'), endonuclease G-like
147883	chr4	126103649	126104049	401	*	8.582148734	8.71177488	8.4397155	0.001531772	0.012347742	0.999994596	Stk40	serine/threonine kinase 40
204038	chr9	59036414	59036814	401	*	8.847495098	9.022478016	8.648320819	0.001187704	0.012366992	0.999994596	Neo1	neogenin
57712	chr13	92220160	92220560	401	*	4.620991526	5.130386391	3.826501635	0.00031241	0.012380933	0.999994596	Rasgrf2	RAS protein-specific guanine nucleotide-releasing factor 2
46111	chr12	76807806	76808206	401	*	5.418084354	6.028755654	4.338089293	0.000250865	0.012382853	0.999994596	Rab15	RAB15, member RAS oncogene family
138723	chr4	12026447	12026847	401	*	3.543720785	4.149886654	2.478174234	0.000278202	0.012424721	0.999994596	1700123M08Rik	RIKEN cDNA 1700123M08 gene
2865	chr1	39294269	39294669	401	*	4.637609969	5.203138136	3.694389887	0.000312574	0.012427782	0.999994596	Rpl31	ribosomal protein L31
85550	chr16	73471661	73472061	401	*	3.320625376	3.914419964	2.293799991	0.000252514	0.012440189	0.999994596	Robo1	roundabout guidance receptor 1
179201	chr7	36739875	36740275	401	*	4.911206893	5.449207877	4.043561915	0.000304425	0.012443136	0.999994596	Tshz3	teashirt zinc finger family member 3
35325	chr11	78807389	78807789	401	*	4.047863649	4.656291578	2.975086606	0.00026256	0.012457962	0.999994596	Lyrm9	LYR motif containing 9
120557	chr2	135185487	135185887	401	*	3.840750205	3.086930738	4.33334028	-0.000331708	0.012478371	0.999994596	4930545L23Rik	RIKEN cDNA 4930545L23 gene
5938	chr1	74854676	74855076	401	*	8.43266436	8.61378034	8.225502136	0.001147391	0.012480613	0.999994596	Cdk5r2	cyclin-dependent kinase 5, regulatory subunit 2 (p39)
171432	chr6	86605472	86605872	401	*	5.431226847	3.380153729	6.245732542	-0.00014681	0.01249331	0.999994596	Asprv1	aspartic peptidase, retroviral-like 1
17473	chr10	9711113	9711513	401	*	5.377535995	3.314738553	6.193642936	-0.000145267	0.012527248	0.999994596	Gm6150	predicted gene 6150
1479	chr1	24122591	24122991	401	*	6.575985307	6.936531481	6.094194372	0.000509211	0.012527833	0.999994596	Fam135a	family with sequence similarity 135, member A
202059	chr9	42707848	42708248	401	*	4.39312127	4.854238086	3.711334987	0.000378319	0.012561439	0.999994596	Tbcel	tubulin folding cofactor E-like
25330	chr10	97749266	97749666	401	*	5.426148386	5.909113899	4.694909581	0.000374371	0.012600411	0.999994596	4930525C09Rik	RIKEN cDNA 4930525C09 gene
86358	chr16	85503441	85503841	401	*	5.560384636	4.997751976	5.964126256	-0.000453467	0.012606997	0.999994596	Cyyr1	cysteine and tyrosine-rich protein 1
163181	chr5	135507548	135507948	401	*	4.219274078	4.650891161	3.600569622	0.000375757	0.01263571	0.999994596	Hip1	huntingtin interacting protein 1
131766	chr3	90052426	90052826	401	*	8.717360981	8.849520232	8.571863006	0.001375267	0.012643768	0.999994596	Ubap2l	ubiquitin-associated protein 2-like
160220	chr5	112050860	112051260	401	*	4.759262753	3.29652481	5.470489847	-0.000194414	0.012690474	0.999994596	1700028D13Rik	RIKEN cDNA 1700028D13 gene
189449	chr8	23208254	23208654	401	*	8.748328708	8.900601516	8.578066493	0.001325539	0.01269087	0.999994596	Gpat4	glycerol-3-phosphate acyltransferase 4
174272	chr6	113849764	113850164	401	*	6.262933284	6.702222668	5.628208614	0.000394616	0.012752122	0.999994596	Atp2b2	ATPase, Ca++ transporting, plasma membrane 2
157784	chr5	81094632	81095032	401	*	4.268195109	3.22898875	4.865993149	-0.000273953	0.012772405	0.999994596	Adgrl3	adhesion G protein-coupled receptor L3
177845	chr7	4922472	4922872	401	*	7.781444924	7.969522672	7.565119869	0.00104306	0.012794038	0.999994596	Nat14	N-acetyltransferase 14
212011	chrX	62218556	62218956	401	*	4.941790708	3.644438976	5.613652545	-0.000215807	0.012799928	0.999994596	4933402E13Rik	RIKEN cDNA 4933402E13 gene
80782	chr16	12512741	12513141	401	*	4.024056344	4.54077971	3.211311876	0.000300728	0.012815223	0.999994596	1700003L19Rik	RIKEN cDNA 1700003L19 gene
117171	chr2	100964629	100965029	401	*	4.72741747	2.784612592	5.526413367	-0.000151923	0.012850887	0.999994596	B230118H07Rik	RIKEN cDNA B230118H07 gene
197474	chr8	117430801	117431201	401	*	6.041132408	4.249989622	6.816020163	-0.000161765	0.012884987	0.999994596	Mir7077	microRNA 7077
163866	chr5	142178147	142178547	401	*	6.294435539	6.775861673	5.566761975	0.000342001	0.012927414	0.999994596	Foxk1	forkhead box K1
53251	chr13	39849423	39849823	401	*	5.426016151	2.90731544	6.294307787	-0.000121244	0.012937387	0.999994596	Ofcc1	orofacial cleft 1 candidate 1
208844	chr9	110272391	110272791	401	*	4.547246107	3.034043197	5.269421302	-0.000189427	0.012946661	0.999994596	Mir6236	microRNA 6236
90467	chr17	35516738	35517138	401	*	8.156771323	8.32524903	7.965984922	0.001109002	0.012952091	0.999994596	Tcf19	transcription factor 19
175999	chr6	134120780	134121180	401	*	3.821777461	2.996183413	4.343582206	-0.000325168	0.012953869	0.999994596	Etv6	ets variant 6
3771	chr1	51643640	51644040	401	*	4.237832248	3.201424939	4.834729172	-0.000268863	0.012955759	0.999994596	Gm17767	predicted gene, 17767
210211	chr9	122521407	122521807	401	*	5.274053114	4.700335981	5.683434888	-0.000442967	0.012962722	0.999994596	9530059O14Rik	RIKEN cDNA 9530059O14 gene
40163	chr11	121485856	121486256	401	*	3.390482002	2.323702984	3.997034502	-0.000256784	0.013008275	0.999994596	Zfp750	zinc finger protein 750
21145	chr10	56486569	56486969	401	*	5.491444919	3.600968037	6.282452197	-0.000153974	0.013016513	0.999994596	Gm36595	predicted gene, 36595
182097	chr7	79569119	79569519	401	*	5.265645031	5.709966207	4.620269302	0.000387328	0.013032349	0.999994596	Rhcg	Rhesus blood group-associated C glycoprotein
24726	chr10	91888603	91889003	401	*	6.08560341	6.528990438	5.442213809	0.000388878	0.013053738	0.999994596	Gm31592	predicted gene, 31592
101028	chr18	67681666	67682066	401	*	6.620144168	7.200015651	5.635310307	0.000266477	0.013057812	0.999994596	Psmg2	proteasome (prosome, macropain) assembly chaperone 2
206481	chr9	84135095	84135495	401	*	5.101618609	3.71572524	5.79524832	-0.000199389	0.013079136	0.999994596	Bckdhb	branched chain ketoacid dehydrogenase E1, beta polypeptide
174320	chr6	114094315	114094715	401	*	5.864344173	6.181759916	5.456796037	0.000558452	0.013087043	0.999994596	Slc6a11	solute carrier family 6 (neurotransmitter transporter, GABA), member 11
162848	chr5	132131987	132132387	401	*	4.685025504	5.347130951	3.425252789	0.00021916	0.013097544	0.999994596	4930563F08Rik	RIKEN cDNA 4930563F08 gene
57801	chr13	92919838	92920238	401	*	5.505908944	3.768107506	6.271591142	-0.000166755	0.013098235	0.999994596	Mtx3	metaxin 3
185598	chr7	122577484	122577884	401	*	4.85084024	5.345744971	4.091514344	0.000363715	0.013103484	0.999994596	Cacng3	calcium channel, voltage-dependent, gamma subunit 3
172609	chr6	96369568	96369968	401	*	4.042391321	4.575720411	3.187051246	0.000304993	0.013118519	0.999994596	1700123L14Rik	nucleoporin 50 pseudogene
92384	chr17	65370389	65370789	401	*	7.882583589	8.31862286	7.254677487	0.000387354	0.013145339	0.999994596	Tmem232	transmembrane protein 232
146582	chr4	110427642	110428042	401	*	4.685509111	5.199354921	3.879970996	0.000328837	0.013148084	0.999994596	Agbl4	ATP/GTP binding protein-like 4
90528	chr17	35979722	35980122	401	*	8.048229524	8.199730446	7.878931992	0.001219446	0.013165857	0.999994596	Gnl1	guanine nucleotide binding protein-like 1
126983	chr3	32496648	32497048	401	*	5.951424445	4.406724317	6.680200951	-0.00018178	0.013169788	0.999994596	Kcnmb3	potassium large conductance calcium-activated channel, subfamily M, beta member 3
108095	chr19	56817946	56818346	401	*	5.679006329	6.059454223	5.160830314	0.000475792	0.013184466	0.999994596	Ccdc186	coiled-coil domain containing 186
7513	chr1	90633713	90634113	401	*	5.449519504	3.323702984	6.2739849	-0.000140547	0.013200253	0.999994596	Cops8	COP9 signalosome subunit 8
168551	chr6	48846668	48847068	401	*	4.147316533	4.702797513	3.232310029	0.000318119	0.013202117	0.999994596	Tmem176a	transmembrane protein 176A
4080	chr1	54717151	54717551	401	*	4.929658453	5.606503547	3.612627197	0.000207549	0.013206964	0.999994596	Pgap1	post-GPI attachment to proteins 1
33087	chr11	58330334	58330734	401	*	8.554719916	8.698505177	8.395001813	0.001394213	0.01322533	0.999994596	Sh3bp5l	SH3 binding domain protein 5 like
128591	chr3	54666934	54667334	401	*	3.726874776	4.266255084	2.855569078	0.000282407	0.013269099	0.999994596	Supt20	suppressor of Ty 20
33126	chr11	58954326	58954726	401	*	8.435541084	8.573194151	8.283355194	0.001422388	0.013301176	0.999994596	Hist3h2bb-ps	histone cluster 3, H2bb, pseudogene
31187	chr11	36878048	36878448	401	*	4.653048719	3.485585927	5.289774378	-0.000235684	0.013357959	0.999994596	Tenm2	teneurin transmembrane protein 2
83040	chr16	35929478	35929878	401	*	4.637614072	2.893900227	5.404336416	-0.000167734	0.013373998	0.999994596	Parp9	poly (ADP-ribose) polymerase family, member 9
46164	chr12	77238532	77238932	401	*	8.737201226	8.904052995	8.548497851	0.001190223	0.013384354	0.999994596	Fut8	fucosyltransferase 8
9900	chr1	128285088	128285488	401	*	4.38824337	3.787176691	4.811266044	-0.000404888	0.013416754	0.999994596	Ubxn4	UBX domain protein 4
55895	chr13	63421088	63421488	401	*	4.708457425	3.468986075	5.365157134	-0.000223908	0.013419676	0.999994596	Fancc	Fanconi anemia, complementation group C
154170	chr5	36419865	36420265	401	*	6.33921255	5.328102157	6.927859582	-0.000260016	0.013450796	0.999994596	Sorcs2	sortilin-related VPS10 domain containing receptor 2
36785	chr11	94206736	94207136	401	*	6.028999106	6.452064463	5.427845621	0.000423014	0.013452526	0.999994596	Tob1	transducer of ErbB-2.1
154556	chr5	39063073	39063473	401	*	6.352008021	7.051632924	4.940496078	0.000190828	0.013494135	0.999994596	Clnk	cytokine-dependent hematopoietic cell linker
167033	chr6	32276559	32276959	401	*	5.424820617	5.851906294	4.815455644	0.00042121	0.013496408	0.999994596	1700012A03Rik	RIKEN cDNA 1700012A03 gene
177844	chr7	4915085	4915485	401	*	8.099209848	8.262082578	7.915581613	0.001159242	0.013499404	0.999994596	Zfp628	zinc finger protein 628
63056	chr14	30746143	30746543	401	*	3.612757497	4.397455972	1.762109337	0.000157758	0.013500408	0.999994596	Sfmbt1	Scm-like with four mbt domains 1
113316	chr2	53574037	53574437	401	*	4.172864114	4.768352653	3.140817208	0.000281575	0.013508911	0.999994596	Arl6ip6	ADP-ribosylation factor-like 6 interacting protein 6
73110	chr15	38966819	38967219	401	*	3.94716696	2.425324261	4.671170307	-0.000182882	0.01352336	0.999994596	Baalc	brain and acute leukemia, cytoplasmic
67802	chr14	86825708	86826108	401	*	5.023046391	3.527934672	5.74135026	-0.000187838	0.013563894	0.999994596	Diaph3	diaphanous related formin 3
13421	chr1	164257391	164257791	401	*	4.931418374	3.409255198	5.655489278	-0.000185699	0.013579742	0.999994596	Slc19a2	solute carrier family 19 (thiamine transporter), member 2
60805	chr14	9458840	9459240	401	*	4.631090054	3.017989876	5.373617924	-0.00017819	0.013600732	0.999994596	Mnd1-ps	Mnd1 retrotransposed pseudogene
135880	chr3	137170067	137170467	401	*	4.230756774	4.765375413	3.37203471	0.000322653	0.013601634	0.999994596	0	0
37463	chr11	99989935	99990335	401	*	5.227982913	3.553007059	5.982296342	-0.000170483	0.013625933	0.999994596	Krtap16-1	keratin associated protein 16-1
209727	chr9	119016871	119017271	401	*	5.929669629	6.375120209	5.281887251	0.000376836	0.013646438	0.999994596	Mir26a-1	microRNA 26a-1
201279	chr9	34411818	34412218	401	*	7.024371208	7.432366537	6.453390755	0.000418817	0.013660341	0.999994596	Kirrel3	kirre like nephrin family adhesion molecule 3
40447	chr12	5070151	5070551	401	*	5.597068589	6.259632854	4.335556009	0.000206957	0.013667345	0.999994596	Atad2b	ATPase family, AAA domain containing 2B
23519	chr10	80264694	80265094	401	*	8.647061758	8.792528864	8.485265321	0.00139998	0.013675571	0.999994596	Dazap1	DAZ associated protein 1
147957	chr4	126749511	126749911	401	*	7.039896061	7.24641439	6.798795976	0.000909229	0.013693253	0.999994596	Ncdn	neurochondrin
139270	chr4	20534422	20534822	401	*	3.877723264	2.758236625	4.500412298	-0.000241425	0.013694275	0.999994596	Nkain3	Na+/K+ transporting ATPase interacting 3
169813	chr6	64398566	64398966	401	*	5.771470807	6.376446249	4.709710332	0.000252555	0.013697124	0.999994596	Atoh1	atonal bHLH transcription factor 1
4617	chr1	60409449	60409849	401	*	8.682700162	8.853336292	8.48914026	0.001187643	0.013697703	0.999994596	Abi2	abl-interactor 2
205055	chr9	67565963	67566363	401	*	5.619530538	3.626718458	6.425855685	-0.00014515	0.01370471	0.999994596	Tln2	talin 2
60510	chr13	118269080	118269480	401	*	3.512079098	2.261229592	4.17182038	-0.000223666	0.013706801	0.999994596	Mrps30	mitochondrial ribosomal protein S30
200202	chr9	23856358	23856758	401	*	4.648829604	5.250290762	3.598170421	0.000256703	0.013709356	0.999994596	Npsr1	neuropeptide S receptor 1
93982	chr17	82925709	82926109	401	*	5.194430032	3.824494701	5.884258226	-0.000201243	0.013729281	0.999994596	Gm19689	predicted gene, 19689
129608	chr3	65958034	65958434	401	*	8.725529482	8.871504333	8.563104534	0.00130485	0.013759689	0.999994596	Ccnl1	cyclin L1
158703	chr5	93206454	93206854	401	*	8.592073088	8.776525993	8.380531701	0.001049523	0.013794454	0.999994596	2010109A12Rik	RIKEN cDNA 2010109A12 gene
123075	chr2	159361371	159361771	401	*	5.046553745	5.753382455	3.60349892	0.000197232	0.013800771	0.999994596	Dhx35	DEAH (Asp-Glu-Ala-His) box polypeptide 35
6426	chr1	79840738	79841138	401	*	3.516861131	4.0770989	2.588590278	0.00027402	0.013805838	0.999994596	Serpine2	serine (or cysteine) peptidase inhibitor, clade E, member 2
66627	chr14	73110734	73111134	401	*	5.251503762	3.790136794	5.96242687	-0.000188018	0.013817385	0.999994596	Rcbtb2	regulator of chromosome condensation (RCC1) and BTB (POZ) domain containing protein 2
138671	chr4	11653542	11653942	401	*	4.872337146	3.26077057	5.614565187	-0.000176787	0.01383165	0.999994596	Gem	GTP binding protein (gene overexpressed in skeletal muscle)
70486	chr15	6063890	6064290	401	*	5.736589201	3.825169394	6.530833865	-0.000150002	0.013838165	0.999994596	Gm41259	predicted gene, 41259
183513	chr7	97842828	97843228	401	*	7.74334743	7.908618202	7.556664384	0.001147254	0.013840642	0.999994596	Pak1	p21 (RAC1) activated kinase 1
34187	chr11	68703369	68703769	401	*	4.858153984	5.292862587	4.233025872	0.000421657	0.013842509	0.999994596	Myh10	myosin, heavy polypeptide 10, non-muscle
39638	chr11	117989935	117990335	401	*	5.967981195	4.506074412	6.679024038	-0.000188532	0.013846284	0.999994596	Pgs1	phosphatidylglycerophosphate synthase 1
186926	chr7	136829796	136830196	401	*	3.725148072	4.295191607	2.769001053	0.000279102	0.013872115	0.999994596	Mgmt	O-6-methylguanine-DNA methyltransferase
57124	chr13	83077093	83077493	401	*	6.00423776	6.635536475	4.855569078	0.000225424	0.013873362	0.999994596	Mir3961	microRNA 3961
63575	chr14	35561289	35561689	401	*	6.238341348	6.935353851	4.838061748	0.000194775	0.013907443	0.999994596	4930596D02Rik	RIKEN cDNA 4930596D02 gene
208821	chr9	110051843	110052243	401	*	7.01556279	7.295632223	6.667698964	0.000670066	0.013918587	0.999994596	Map4	microtubule-associated protein 4
167302	chr6	34220071	34220471	401	*	4.575310087	3.279477535	5.246783681	-0.000213888	0.013933462	0.999994596	Slc35b4	solute carrier family 35, member B4
203561	chr9	55045480	55045880	401	*	5.353629214	3.192146437	6.182645452	-0.000134979	0.013942435	0.999994596	Chrnb4	cholinergic receptor, nicotinic, beta polypeptide 4
6921	chr1	85869989	85870389	401	*	7.163772994	7.626720359	6.477936156	0.000355335	0.013959364	0.999994596	Itm2c	integral membrane protein 2C
57715	chr13	92241439	92241839	401	*	4.727953484	3.507453286	5.379513689	-0.00022472	0.014012585	0.999994596	Rasgrf2	RAS protein-specific guanine nucleotide-releasing factor 2
30874	chr11	35160755	35161155	401	*	6.881543533	7.297463701	6.294814071	0.000412784	0.014041922	0.999994596	Slit3	slit guidance ligand 3
116361	chr2	91025141	91025541	401	*	7.339201805	7.734138202	6.793620324	0.00044527	0.014054754	0.999994596	Rapsn	receptor-associated protein of the synapse
65405	chr14	62536143	62536543	401	*	4.761431003	3.618258278	5.391125407	-0.000233803	0.014094323	0.999994596	Fam124a	family with sequence similarity 124, member A
192697	chr8	66034438	66034838	401	*	4.72957738	5.468903783	3.132752539	0.000169357	0.014119953	0.999994596	45352	membrane-associated ring finger (C3HC4) 1
34520	chr11	71763118	71763518	401	*	5.160472174	5.600215661	4.524791022	0.000410453	0.014120246	0.999994596	Wscd1	WSC domain containing 1
164006	chr5	143020833	143021233	401	*	4.21152	4.708994457	3.44604574	0.000358679	0.01412345	0.999994596	Fscn1	fascin actin-bundling protein 1
139898	chr4	32277906	32278306	401	*	5.263829746	5.721515964	4.589590306	0.000387664	0.014126521	0.999994596	Bach2	BTB and CNC homology, basic leucine zipper transcription factor 2
111806	chr2	35200920	35201320	401	*	9.136568939	9.260784422	9.000642312	0.001557486	0.014144996	0.999994596	Rab14	RAB14, member RAS oncogene family
188913	chr8	14888480	14888880	401	*	8.96892415	9.097778797	8.827421973	0.001507588	0.014149292	0.999994596	Cln8	ceroid-lipofuscinosis, neuronal 8
146984	chr4	117550066	117550466	401	*	8.584052403	8.719326428	8.434769582	0.001366303	0.014151246	0.999994596	Eri3	exoribonuclease 3
126034	chr3	20769463	20769863	401	*	3.939030154	4.601755767	2.676905104	0.000226774	0.014158807	0.999994596	Agtr1b	angiotensin II receptor, type 1b
86091	chr16	80600127	80600527	401	*	5.298438785	3.705371554	6.037019876	-0.000174356	0.014167321	0.999994596	Ncam2	neural cell adhesion molecule 2
110644	chr2	26964255	26964655	401	*	8.566105679	8.717756154	8.396621328	0.001258136	0.014175524	0.999994596	Rexo4	REX4, 3'-5' exonuclease
43413	chr12	40684244	40684644	401	*	3.086461072	3.778022119	1.709278651	0.000223627	0.014189114	0.999994596	Dock4	dedicator of cytokinesis 4
176916	chr6	141707979	141708379	401	*	4.131771772	4.742196698	3.052571731	0.000265451	0.014192729	0.999994596	Slco1b2	solute carrier organic anion transporter family, member 1b2
46747	chr12	82400208	82400608	401	*	6.594517932	6.86453513	6.262051866	0.000706061	0.014199469	0.999994596	Sipa1l1	signal-induced proliferation-associated 1 like 1
49071	chr12	106003031	106003431	401	*	4.7519615	3.36232446	5.446475515	-0.000198019	0.014215654	0.999994596	Vrk1	vaccinia related kinase 1
184364	chr7	110337583	110337983	401	*	5.961419621	4.496739129	6.673076831	-0.000186925	0.014216325	0.999994596	Swap70	SWA-70 protein
207109	chr9	94538156	94538556	401	*	9.084607427	9.280257701	8.858198316	0.000935153	0.014238555	0.999994596	Dipk2a	divergent protein kinase domain 2A
180860	chr7	65014449	65014849	401	*	4.119701449	4.656276508	3.255827466	0.000316413	0.01424545	0.999994596	Nsmce3	NSE3 homolog, SMC5-SMC6 complex component
108879	chr2	5888854	5889254	401	*	5.188119591	3.300605132	5.978664536	-0.000151379	0.014258376	0.999994596	Sec61a2	Sec61, alpha subunit 2 (S. cerevisiae)
88977	chr17	17063793	17064193	401	*	7.887056266	8.040298742	7.715580537	0.001218543	0.01425952	0.999994596	Zfp960	zinc finger protein 960
77934	chr15	87717030	87717430	401	*	5.542521162	4.268091858	6.208469934	-0.000210061	0.014277173	0.999994596	Mir6393	microRNA 6393
49352	chr12	108453432	108453832	401	*	6.231699518	4.481766296	6.999510618	-0.000159746	0.014289964	0.999994596	Eml1	echinoderm microtubule associated protein like 1
128567	chr3	54327867	54328267	401	*	5.935669351	4.202588016	6.700517553	-0.000161791	0.014306211	0.999994596	Postn	periostin, osteoblast specific factor
91762	chr17	55891827	55892227	401	*	8.56657784	8.725595875	8.387835921	0.001150481	0.014324005	0.999994596	Zfp959	zinc finger protein 959
161949	chr5	124862388	124862788	401	*	8.57682933	8.734766798	8.399451869	0.001147538	0.014329207	0.999994596	Zfp664	zinc finger protein 664
44795	chr12	59898941	59899341	401	*	5.377000351	6.063441722	4.021100238	0.000201012	0.014391246	0.999994596	Fbxo33	F-box protein 33
169840	chr6	64729380	64729780	401	*	4.803121633	4.144772945	5.253498234	-0.000388927	0.014393355	0.999994596	Atoh1	atonal bHLH transcription factor 1
16320	chr1	191222033	191222433	401	*	4.424321808	3.336704566	5.037346189	-0.000251206	0.01439491	0.999994596	D730003I15Rik	RIKEN cDNA D730003I15 gene
109732	chr2	16163258	16163658	401	*	5.746763577	6.426258185	4.419130597	0.000199963	0.014402218	0.999994596	Plxdc2	plexin domain containing 2
95300	chr18	7122445	7122845	401	*	5.150220364	3.554602959	5.889307529	-0.000174447	0.014418912	0.999994596	Mkx	mohawk homeobox
108099	chr19	56841620	56842020	401	*	4.510536897	5.007014639	3.747451804	0.000327389	0.01442142	0.999994596	Tdrd1	tudor domain containing 1
45107	chr12	67152210	67152610	401	*	4.242265926	3.306086176	4.805311828	-0.000291292	0.014452381	0.999994596	Mdga2	MAM domain containing glycosylphosphatidylinositol anchor 2
49989	chr12	116205673	116206073	401	*	6.29914918	4.367205227	7.09651434	-0.000145974	0.014452704	0.999994596	Wdr60	WD repeat domain 60
88917	chr17	15564239	15564639	401	*	8.936393407	9.083184563	8.772956961	0.001346153	0.014453122	0.999994596	Prdm9	PR domain containing 9
48039	chr12	98187136	98187536	401	*	7.022995803	7.410411655	6.491738973	0.000448145	0.014458549	0.999994596	Galc	galactosylceramidase
6961	chr1	86141031	86141431	401	*	5.961852439	3.902746205	6.777456849	-0.000138721	0.01447455	0.999994596	Armc9	armadillo repeat containing 9
118348	chr2	113361857	113362257	401	*	4.835480536	5.33833559	4.057011148	0.00031409	0.014479257	0.999994596	Fmn1	formin 1
546	chr1	12117207	12117607	401	*	5.921856476	4.498761433	6.624149253	-0.0001899	0.014485538	0.999994596	Mir6341	microRNA 6341
177776	chr7	3693012	3693412	401	*	8.958383747	9.106618884	8.793154894	0.001210971	0.014504109	0.999994596	Mboat7	membrane bound O-acyltransferase domain containing 7
19414	chr10	31336444	31336844	401	*	6.811894236	5.669926915	7.441235716	-0.000226952	0.01451151	0.999994596	Hddc2	HD domain containing 2
145939	chr4	104591692	104592092	401	*	4.545365292	5.029256534	3.811976389	0.000361693	0.014542797	0.999994596	C8b	complement component 8, beta polypeptide
112334	chr2	42659731	42660131	401	*	3.994835313	4.616139769	2.879970996	0.000240729	0.014556119	0.999994596	Lrp1b	low density lipoprotein-related protein 1B
98263	chr18	40041534	40041934	401	*	4.551424495	5.239031115	3.190714618	0.000206903	0.014573009	0.999994596	Yipf5	Yip1 domain family, member 5
151111	chr4	154313182	154313582	401	*	5.878597254	6.199334235	5.465542763	0.000542124	0.014581552	0.999994596	Arhgef16	Rho guanine nucleotide exchange factor (GEF) 16
50227	chr12	117688598	117688998	401	*	7.478646257	7.662525401	7.267859505	0.001020161	0.014591995	0.999994596	Cdca7l	cell division cycle associated 7 like
60693	chr14	8154071	8154471	401	*	6.441067149	4.86567971	7.176110082	-0.000173032	0.014616442	0.999994596	Pdhb	pyruvate dehydrogenase (lipoamide) beta
89343	chr17	25808768	25809168	401	*	8.34247695	8.506150439	8.157829931	0.001117498	0.014628799	0.999994596	Fbxl16	F-box and leucine-rich repeat protein 16
154810	chr5	43232854	43233254	401	*	9.203735068	9.322164784	9.074707061	0.001509974	0.014671387	0.999994596	Cpeb2	cytoplasmic polyadenylation element binding protein 2
85391	chr16	70776179	70776579	401	*	4.213245455	3.619394723	4.63270662	-0.000373344	0.014681696	0.999994596	D16Ertd519e	DNA segment, Chr 16, ERATO Doi 519, expressed
13777	chr1	167075753	167076153	401	*	4.311634205	2.718385756	5.050251293	-0.000176728	0.014723268	0.999994596	Fam78b	family with sequence similarity 78, member B
99903	chr18	57789053	57789453	401	*	6.274686418	6.832224657	5.353963554	0.000271792	0.014725134	0.999994596	Gm19519	predicted gene, 19519
413	chr1	10193195	10193595	401	*	3.748825829	4.483646975	2.174538017	0.000179913	0.014738759	0.999994596	Arfgef1	ADP-ribosylation factor guanine nucleotide-exchange factor 1(brefeldin A-inhibited)
68686	chr14	103033483	103033883	401	*	4.691369011	3.371035634	5.369041961	-0.000206984	0.014741637	0.999994596	4933432I03Rik	RIKEN cDNA 4933432I03 gene
178877	chr7	30450287	30450687	401	*	3.707907788	4.198720459	2.958296478	0.000307471	0.014771615	0.999994596	Aplp1	amyloid beta (A4) precursor-like protein 1
171673	chr6	88544995	88545395	401	*	4.800992862	4.102172555	5.269757824	-0.000368705	0.014775007	0.999994596	Sec61a1	Sec61 alpha 1 subunit (S. cerevisiae)
84464	chr16	54498444	54498844	401	*	5.469979566	6.073123108	4.414019924	0.000252568	0.014801528	0.999994596	Zpld1	zona pellucida like domain containing 1
162141	chr5	125805334	125805734	401	*	7.675248672	7.928408971	7.368006169	0.000718894	0.014823556	0.999994596	Mir12200	microRNA mir-12200
57856	chr13	93330795	93331195	401	*	4.888176195	3.774421786	5.509147327	-0.000236522	0.014824308	0.999994596	Homer1	homer scaffolding protein 1
110982	chr2	29468541	29468941	401	*	7.32839658	7.609762803	6.978526464	0.000674059	0.014861401	0.999994596	Mir133c	microRNA 133c
26218	chr10	108738280	108738680	401	*	6.110368854	4.914565873	6.75510802	-0.000217133	0.014863205	0.999994596	Gm5136	predicted gene 5136
103821	chr19	8852936	8853336	401	*	4.528929336	5.231758493	3.103491626	0.000187048	0.014890319	0.999994596	Lrrn4cl	LRRN4 C-terminal like
680	chr1	13639507	13639907	401	*	5.569078639	4.065841077	6.289128646	-0.000179776	0.014896599	0.999994596	Lactb2	lactamase, beta 2
172043	chr6	91473382	91473782	401	*	8.941009081	9.047786938	8.825692086	0.001732751	0.014916026	0.999994596	Tmem43	transmembrane protein 43
81081	chr16	17015090	17015490	401	*	6.056643419	6.498856313	5.4157445	0.000374333	0.014928663	0.999994596	Mapk1	mitogen-activated protein kinase 1
36804	chr11	94327710	94328110	401	*	8.152834518	8.310621778	7.975646544	0.001228208	0.014961918	0.999994596	Ankrd40	ankyrin repeat domain 40
38848	chr11	112298840	112299240	401	*	7.358387937	7.621300053	7.036643257	0.000671792	0.014973697	0.999994596	BC006965	cDNA sequence BC006965
92103	chr17	62665904	62666304	401	*	4.566198296	5.224781756	3.319693475	0.000211501	0.014987773	0.999994596	Efna5	ephrin A5
116764	chr2	93473990	93474390	401	*	5.114197745	3.625556982	5.831102515	-0.000182652	0.014988388	0.999994596	Cd82	CD82 antigen
178104	chr7	16809787	16810187	401	*	5.578341039	5.9132882	5.141340564	0.000533281	0.014991206	0.999994596	Strn4	striatin, calmodulin binding protein 4
165204	chr6	7374596	7374996	401	*	3.413696562	4.071241822	2.171073506	0.000224027	0.014992622	0.999994596	Tac1	tachykinin 1
4099	chr1	54896394	54896794	401	*	7.037752415	7.310931781	6.700471853	0.000684714	0.014997532	0.999994596	Ankrd44	ankyrin repeat domain 44
194782	chr8	87513314	87513714	401	*	5.860967204	6.286388809	5.255009542	0.000412238	0.015004641	0.999994596	Gm2694	predicted gene 2694
132885	chr3	103695593	103695993	401	*	4.947189707	3.501541388	5.654602169	-0.000189039	0.015025661	0.999994596	Olfml3	olfactomedin-like 3
146238	chr4	107066714	107067114	401	*	8.573564029	8.701435337	8.433246973	0.001495824	0.015036468	0.999994596	Mrpl37	mitochondrial ribosomal protein L37
104210	chr19	14806766	14807166	401	*	4.434328153	3.433186631	5.019670961	-0.000267441	0.015051872	0.999994596	Tle4	transducin-like enhancer of split 4
63791	chr14	39090902	39091302	401	*	3.922478531	4.495205409	2.958574826	0.000291983	0.015055396	0.999994596	Nrg3os	neuregulin 3, opposite strand
151034	chr4	153652910	153653310	401	*	5.41644102	5.955418619	4.546205435	0.000282646	0.015062839	0.999994596	Ajap1	adherens junction associated protein 1
106091	chr19	35442452	35442852	401	*	5.697387604	6.24691408	4.798754682	0.000282485	0.015082884	0.999994596	Mir1950	microRNA 1950
97385	chr18	32959103	32959503	401	*	6.690755303	7.111270198	6.094775227	0.000399858	0.01512684	0.999994596	Camk4	calcium/calmodulin-dependent protein kinase IV
78562	chr15	93853286	93853686	401	*	5.984988819	6.626592509	4.800359793	0.000217655	0.015129207	0.999994596	9430014N10Rik	RIKEN cDNA 9430014N10 gene
7395	chr1	89730820	89731220	401	*	5.617319376	3.63649738	6.421913653	-0.00014169	0.015132261	0.999994596	4933400F21Rik	RIKEN cDNA 4933400F21 gene
126667	chr3	28805233	28805633	401	*	8.826271179	8.964692989	8.67314494	0.001403704	0.015160634	0.999994596	Rpl22l1	ribosomal protein L22 like 1
131598	chr3	88636437	88636837	401	*	6.035184323	6.554085587	5.216952023	0.00029216	0.015185443	0.999994596	Arhgef2	rho/rac guanine nucleotide exchange factor (GEF) 2
30017	chr11	25710544	25710944	401	*	5.840995964	6.381142113	4.967652197	0.000287631	0.015203617	0.999994596	4933427E13Rik	RIKEN cDNA 4933427E13 gene
5685	chr1	72609068	72609468	401	*	4.831003115	2.828362442	5.638734881	-0.000140538	0.015206883	0.999994596	Smarcal1	SWI/SNF related matrix associated, actin dependent regulator of chromatin, subfamily a-like 1
97268	chr18	31946476	31946876	401	*	5.182865115	5.58352813	4.626228922	0.000434991	0.015263267	0.999994596	Gpr17	G protein-coupled receptor 17
2074	chr1	33490042	33490442	401	*	6.142548608	4.791891145	6.827714345	-0.000195043	0.015276067	0.999994596	Prim2	DNA primase, p58 subunit
28488	chr11	4594642	4595042	401	*	7.453530543	7.693875237	7.164981641	0.000799496	0.015291286	0.999994596	Mtmr3	myotubularin related protein 3
164994	chr6	4925151	4925551	401	*	4.152345599	2.809205718	4.835672076	-0.000199504	0.015297419	0.999994596	Ppp1r9a	protein phosphatase 1, regulatory subunit 9A
158028	chr5	84872581	84872981	401	*	3.828859874	4.469883543	2.646285787	0.000221192	0.015301771	0.999994596	Epha5	Eph receptor A5
42214	chr12	29075631	29076031	401	*	4.671273902	3.132289802	5.398865326	-0.000175569	0.015312335	0.999994596	Gm31333	predicted gene, 31333
117024	chr2	96685338	96685738	401	*	4.950042374	5.699607434	3.300377197	0.00016726	0.015331197	0.999994596	Lrrc4c	leucine rich repeat containing 4C
193014	chr8	69134080	69134480	401	*	7.997411057	8.281661178	7.643062684	0.000614547	0.015338189	0.999994596	Slc18a1	solute carrier family 18 (vesicular monoamine), member 1
81323	chr16	20140954	20141354	401	*	8.136617435	8.27234233	7.986785247	0.001337339	0.01534314	0.999994596	Yeats2	YEATS domain containing 2
211158	chrX	36676585	36676985	401	*	3.73839589	4.41123275	2.437220056	0.000199725	0.015381762	0.999994596	Akap17b	A kinase (PRKA) anchor protein 17B
120493	chr2	134817425	134817825	401	*	6.092628147	6.655070549	5.158153075	0.000268327	0.0153954	0.999994596	Plcb1	phospholipase C, beta 1
66156	chr14	67941092	67941492	401	*	4.21288734	3.023572404	4.855809711	-0.000225748	0.015400159	0.999994596	Dock5	dedicator of cytokinesis 5
27071	chr10	117119550	117119950	401	*	5.823917145	6.2863373	5.139248587	0.000364295	0.015401542	0.999994596	Frs2	fibroblast growth factor receptor substrate 2
46291	chr12	78908097	78908497	401	*	5.917594571	3.86497139	6.732312815	-0.000136456	0.015422603	0.999994596	Plek2	pleckstrin 2
67116	chr14	77156522	77156922	401	*	8.576748363	8.720423813	8.417165771	0.001236032	0.015438282	0.999994596	Enox1	ecto-NOX disulfide-thiol exchanger 1
54210	chr13	47310710	47311110	401	*	5.095099788	5.45830261	4.608533325	0.000457194	0.01543911	0.999994596	Rnf144b	ring finger protein 144B
94425	chr17	86648985	86649385	401	*	4.044256457	3.283154332	4.539905164	-0.000322339	0.015452419	0.999994596	Epas1	endothelial PAS domain protein 1
37222	chr11	97874509	97874909	401	*	4.936900577	5.438945119	4.160399339	0.000334051	0.015481025	0.999994596	Fbxo47	F-box protein 47
18020	chr10	15249421	15249821	401	*	3.549873373	2.705342421	4.079052809	-0.000294866	0.015501358	0.999994596	Nmbr	neuromedin B receptor
1818	chr1	28807731	28808131	401	*	4.995290367	5.596664483	3.944904718	0.000239992	0.015501785	0.999994596	Gm597	predicted gene 597
65838	chr14	65266381	65266781	401	*	8.503110656	8.668381348	8.316427712	0.001104149	0.015502982	0.999994596	Fbxo16	F-box protein 16
197211	chr8	114406887	114407287	401	*	5.211167193	3.594605253	5.954370461	-0.000169218	0.015519235	0.999994596	Clec3a	C-type lectin domain family 3, member a
95154	chr18	5583536	5583936	401	*	5.212962411	3.509100352	5.972575684	-0.000160622	0.015521457	0.999994596	Zeb1	zinc finger E-box binding homeobox 1
34215	chr11	68961602	68962002	401	*	5.09459807	3.269698182	5.875109177	-0.000151805	0.015532404	0.999994596	Arhgef15	Rho guanine nucleotide exchange factor (GEF) 15
65157	chr14	60427858	60428258	401	*	4.782870545	3.171733627	5.525014516	-0.000169871	0.015586795	0.999994596	Amer2	APC membrane recruitment 2
143703	chr4	80737051	80737451	401	*	4.162456641	4.864997471	2.738278798	0.000195149	0.015608497	0.999994596	Tyrp1	tyrosinase-related protein 1
82762	chr16	34078745	34079145	401	*	6.556430532	7.001841866	5.908731881	0.000355671	0.015644166	0.999994596	Umps	uridine monophosphate synthetase
106620	chr19	41476473	41476873	401	*	4.50568793	5.203937149	3.100104349	0.000196406	0.015646381	0.999994596	Lcor	ligand dependent nuclear receptor corepressor
149220	chr4	136741803	136742203	401	*	8.036440401	8.251556635	7.783531396	0.000868621	0.015656032	0.999994596	Ephb2	Eph receptor B2
182079	chr7	79499671	79500071	401	*	7.388083932	7.574285888	7.174237821	0.001011842	0.015657411	0.999994596	Mir9-3hg	Mir9-3 host gene
122073	chr2	151009051	151009451	401	*	7.83184921	8.004721037	7.635406491	0.001113543	0.0156638	0.999994596	Ninl	ninein-like
156157	chr5	63331203	63331603	401	*	5.404326919	6.136222581	3.844450219	0.000170248	0.015667823	0.999994596	Nwd2	NACHT and WD repeat domain containing 2
77639	chr15	85494054	85494454	401	*	7.454176648	7.647198558	7.23128163	0.00094282	0.015682581	0.999994596	7530416G11Rik	RIKEN cDNA 7530416G11 gene
159913	chr5	108369226	108369626	401	*	8.031048904	8.260338425	7.758302825	0.000783299	0.015707094	0.999994596	9330198I05Rik	RIKEN cDNA 9330198I05 gene
28736	chr11	6546508	6546908	401	*	8.079410397	8.259745321	7.873269805	0.001089038	0.015749139	0.999994596	Ccm2	cerebral cavernous malformation 2
116575	chr2	92459554	92459954	401	*	7.899978997	8.065665692	7.71276494	0.001173731	0.015774499	0.999994596	Slc35c1	solute carrier family 35, member C1
73699	chr15	47140181	47140581	401	*	5.739929596	3.71263727	6.551141614	-0.000137141	0.015784863	0.999994596	4930548G14Rik	RIKEN cDNA 4930548G14 gene
74227	chr15	54947223	54947623	401	*	5.042810241	5.727806357	3.692848111	0.000190412	0.015837929	0.999994596	Gm26684	predicted gene, 26684
125516	chr3	10181378	10181778	401	*	4.469883808	3.055818259	5.170099137	-0.000192848	0.015851109	0.999994596	Pmp2	peripheral myelin protein 2
168096	chr6	41613506	41613906	401	*	5.378202017	5.98032125	4.325472581	0.000241083	0.015852082	0.999994596	Ephb6	Eph receptor B6
8388	chr1	104241606	104242006	401	*	6.254545069	6.838298771	5.258165399	0.000247354	0.015881496	0.999994596	Cdh20	cadherin 20
164663	chr5	149464913	149465313	401	*	4.997463478	3.507066294	5.714748763	-0.000179105	0.015899108	0.999994596	Tex26	testis expressed 26
90590	chr17	37050415	37050815	401	*	7.703871412	7.951432038	7.404847182	0.000741493	0.015911583	0.999994596	Gabbr1	gamma-aminobutyric acid (GABA) B receptor, 1
116506	chr2	91971478	91971878	401	*	7.145891196	7.440724266	6.77491104	0.000626097	0.015949422	0.999994596	Dgkz	diacylglycerol kinase zeta
63656	chr14	37094475	37094875	401	*	4.671175945	3.345138386	5.35027339	-0.000201066	0.015966108	0.999994596	Cdhr1	cadherin-related family member 1
105978	chr19	33159866	33160266	401	*	5.083116022	3.117893378	5.885433601	-0.000139821	0.015980991	0.999994596	Mir3970	microRNA 3970
174193	chr6	113364311	113364711	401	*	5.521270137	4.402463757	6.143755766	-0.000227885	0.015996876	0.999994596	Tada3	transcriptional adaptor 3
171821	chr6	89499211	89499611	401	*	6.673685218	7.031624027	6.196557397	0.000494317	0.015997923	0.999994596	Chchd6	coiled-coil-helix-coiled-coil-helix domain containing 6
123594	chr2	164804782	164805182	401	*	8.681993522	8.797150287	8.556841264	0.001585469	0.016021851	0.999994596	Acot8	acyl-CoA thioesterase 8
152722	chr5	23408288	23408688	401	*	4.561838896	3.903014977	5.01243581	-0.000371954	0.016058194	0.999994596	5031425E22Rik	RIKEN cDNA 5031425E22 gene
136890	chr3	147166679	147167079	401	*	5.360836495	3.301536583	6.176467309	-0.000135719	0.016064707	0.999994596	Ttll7	tubulin tyrosine ligase-like family, member 7
166311	chr6	25375935	25376335	401	*	5.033448996	3.742139901	5.703763525	-0.000203591	0.016065118	0.999994596	Gpr37	G protein-coupled receptor 37
152433	chr5	20484512	20484912	401	*	5.074417277	5.601740117	4.234686353	0.000301146	0.016080467	0.999994596	Phtf2	putative homeodomain transcription factor 2
78235	chr15	90818168	90818568	401	*	4.656579387	5.249235585	3.633249011	0.000237505	0.016082739	0.999994596	Spn-ps	sialophorin, pseudogene
16127	chr1	189576611	189577011	401	*	5.562806566	3.583069226	6.36724345	-0.000139044	0.016084874	0.999994596	Cenpf	centromere protein F
127892	chr3	45378133	45378533	401	*	8.616223079	8.810117996	8.392162519	0.000954907	0.016096295	0.999994596	Pcdh10	protocadherin 10
174378	chr6	114404861	114405261	401	*	5.752983245	6.295843796	4.872383812	0.000280266	0.016117555	0.999994596	Hrh1	histamine receptor H1
131249	chr3	85662178	85662578	401	*	6.318988235	6.871570732	5.41198358	0.000268213	0.01613608	0.999994596	Fam160a1	family with sequence similarity 160, member A1
156025	chr5	60032552	60032952	401	*	5.389757218	3.201903233	6.222057754	-0.000128967	0.01613698	0.999994596	4933402J10Rik	RIKEN cDNA 4933402J10 gene
99642	chr18	55446955	55447355	401	*	5.923854501	4.260830038	6.675938134	-0.00016072	0.016143164	0.999994596	Zfp608	zinc finger protein 608
144498	chr4	88117918	88118318	401	*	5.509447401	3.685241108	6.289844504	-0.000148948	0.016153552	0.999994596	Mir491	microRNA 491
93641	chr17	79599154	79599554	401	*	5.195613677	3.744808886	5.904182961	-0.000182877	0.016155507	0.999994596	Rmdn2	regulator of microtubule dynamics 2
74387	chr15	57567987	57568387	401	*	5.293249141	3.803384618	6.010419088	-0.000178328	0.016160313	0.999994596	Slc22a22	solute carrier family 22 (organic cation transporter), member 22
187270	chr7	140154553	140154953	401	*	7.570083627	7.767584267	7.341191595	0.000894437	0.016162564	0.999994596	Sprn	shadow of prion protein
21158	chr10	56611943	56612343	401	*	6.067000204	4.423213985	6.815448109	-0.000161559	0.016177638	0.999994596	Gm36595	predicted gene, 36595
78208	chr15	90536845	90537245	401	*	5.131186374	3.287801082	5.914712492	-0.000148064	0.016194385	0.999994596	Cpne8	copine VIII
161254	chr5	119480773	119481173	401	*	5.381930605	5.79053435	4.809750172	0.000434197	0.016211691	0.999994596	AW549542	expressed sequence AW549542
173211	chr6	101891802	101892202	401	*	4.710249563	5.453982363	3.090966544	0.000170208	0.016211777	0.999994596	Gm9871	predicted gene 9871
92424	chr17	65719854	65720254	401	*	5.650474072	4.249487052	6.347651846	-0.000186971	0.016213048	0.999994596	Rab31	RAB31, member RAS oncogene family
112451	chr2	44215550	44215950	401	*	5.979540226	6.577240792	4.940636986	0.000235877	0.01624517	0.999994596	Arhgap15os	Rho GTPase activating protein 15, opposite strand
174192	chr6	113362391	113362791	401	*	5.618269622	4.031251577	6.355645974	-0.000168373	0.016248551	0.999994596	Tada3	transcriptional adaptor 3
169833	chr6	64678849	64679249	401	*	4.29524812	4.899169456	3.236829287	0.000219278	0.016249897	0.999994596	Atoh1	atonal bHLH transcription factor 1
107713	chr19	53165584	53165984	401	*	6.93028291	7.290643219	6.44882516	0.000486637	0.016250856	0.999994596	Add3	adducin 3 (gamma)
4612	chr1	60359816	60360216	401	*	3.649200477	4.159996243	2.851246029	0.000284483	0.016268046	0.999994596	Cyp20a1	cytochrome P450, family 20, subfamily a, polypeptide 1
126347	chr3	25946348	25946748	401	*	4.146044038	2.704667575	4.852494293	-0.000185086	0.016272061	0.999994596	Nlgn1	neuroligin 1
84791	chr16	59639087	59639487	401	*	8.994403151	9.137342665	8.835728132	0.001377278	0.016284827	0.999994596	Arl6	ADP-ribosylation factor-like 6
180719	chr7	64033048	64033448	401	*	7.233702908	7.490016345	6.921797921	0.000714005	0.016293872	0.999994596	Klf13	Kruppel-like factor 13
191386	chr8	46193111	46193511	401	*	6.265923212	4.840317543	6.968790783	-0.000182068	0.016303954	0.999994596	Slc25a4	solute carrier family 25 (mitochondrial carrier, adenine nucleotide translocator), member 4
167668	chr6	37870455	37870855	401	*	9.342854878	9.51422327	9.148351887	0.001057157	0.016307347	0.999994596	Trim24	tripartite motif-containing 24
56155	chr13	69349292	69349692	401	*	4.112354706	4.6772009	3.171073506	0.000277334	0.016320298	0.999994596	Tent4a	terminal nucleotidyltransferase 4A
196335	chr8	105605066	105605466	401	*	7.858068967	8.018588495	7.677427236	0.001179946	0.016323172	0.999994596	Ripor1	RHO family interacting cell polarization regulator 1
81530	chr16	22108080	22108480	401	*	5.519100961	4.071435764	6.2269665	-0.000182148	0.016330344	0.999994596	Ndufa11b	NADH:ubiquinone oxidoreductase subunit A11B
169444	chr6	56797533	56797933	401	*	8.869504467	8.986902641	8.741700062	0.001553505	0.016332043	0.999994596	Kbtbd2	kelch repeat and BTB (POZ) domain containing 2
125313	chr3	8666902	8667302	401	*	8.723804745	8.877858345	8.551312505	0.001256635	0.016351084	0.999994596	Hey1	hairy/enhancer-of-split related with YRPW motif 1
76346	chr15	76259881	76260281	401	*	5.491464031	4.012728938	6.206212224	-0.000178098	0.016351442	0.999994596	Spatc1	spermatogenesis and centriole associated 1
132814	chr3	102744641	102745041	401	*	6.469948343	4.775901869	7.227774786	-0.000157254	0.016369545	0.999994596	Tspan2os	tetraspanin 2, opposite strand
184391	chr7	110702005	110702405	401	*	4.669011263	5.387602327	3.172566867	0.000171218	0.016385615	0.999994596	Ampd3	adenosine monophosphate deaminase 3
106608	chr19	41263871	41264271	401	*	8.096064392	8.23955436	7.936710636	0.00122148	0.016385693	0.999994596	Tm9sf3	transmembrane 9 superfamily member 3
135973	chr3	137933977	137934377	401	*	5.870221787	4.037342369	6.652039887	-0.000147951	0.016387388	0.999994596	Lamtor3	late endosomal/lysosomal adaptor, MAPK and MTOR activator 3
74065	chr15	53161992	53162392	401	*	6.275985621	6.73115053	5.607256294	0.000352015	0.016408583	0.999994596	Ext1	exostoses (multiple) 1
44662	chr12	58480627	58481027	401	*	4.662785893	3.147040821	5.38550038	-0.000177205	0.01641005	0.999994596	Clec14a	C-type lectin domain family 14, member a
158634	chr5	92811024	92811424	401	*	4.649827063	5.217642653	3.70007791	0.00025242	0.016426988	0.999994596	Shroom3	shroom family member 3
174333	chr6	114174718	114175118	401	*	3.965270371	4.579451788	2.873885814	0.000260393	0.016431803	0.999994596	Slc6a11	solute carrier family 6 (neurotransmitter transporter, GABA), member 11
7118	chr1	87536983	87537383	401	*	5.662837407	6.237655989	4.692848111	0.00024797	0.016435918	0.999994596	Ngef	neuronal guanine nucleotide exchange factor
32659	chr11	54604033	54604433	401	*	4.025448393	2.73269409	4.69613373	-0.000209899	0.016488276	0.999994596	Rapgef6	Rap guanine nucleotide exchange factor (GEF) 6
210070	chr9	121563314	121563714	401	*	5.814931473	4.099598488	6.576614799	-0.00015522	0.016498683	0.999994596	Lyzl4os	lysozyme-like 4, opposite strand
185031	chr7	117106791	117107191	401	*	7.590903479	7.847184901	7.279045958	0.000677887	0.016524888	0.999994596	Xylt1	xylosyltransferase 1
129201	chr3	60597000	60597400	401	*	5.627251276	4.159974985	6.339482141	-0.000178152	0.016533844	0.999994596	Mbnl1	muscleblind like splicing factor 1
108079	chr19	56710368	56710768	401	*	7.090100148	7.585357748	6.329932174	0.000309625	0.016536465	0.999994596	Adrb1	adrenergic receptor, beta 1
139954	chr4	32544852	32545252	401	*	5.258196803	5.777324926	4.439391188	0.000311203	0.016538227	0.999994596	Bach2os	BTB and CNC homology 2, opposite strand
97251	chr18	31840578	31840978	401	*	5.707730814	4.212139792	6.426138012	-0.000174331	0.016562793	0.999994596	Wdr33	WD repeat domain 33
64250	chr14	48224250	48224650	401	*	6.751098255	7.029319346	6.406086114	0.000621014	0.016612735	0.999994596	Gm6498	glyceraldehyde-3-phosphate dehydrogenase pseudogene
143493	chr4	76489666	76490066	401	*	5.947540096	4.107461281	6.730530214	-0.000145997	0.016630639	0.999994596	Ptprd	protein tyrosine phosphatase, receptor type, D
172228	chr6	92736270	92736670	401	*	5.040661545	5.471129701	4.424333603	0.000393947	0.016635348	0.999994596	Prickle2	prickle planar cell polarity protein 2
147821	chr4	125553809	125554209	401	*	4.842041554	3.200385194	5.590083392	-0.000164324	0.016660684	0.999994596	Mir692-2	microRNA 692-2
95257	chr18	6541066	6541466	401	*	3.651834068	4.238641265	2.646285787	0.000249147	0.016672286	0.999994596	Epc1	enhancer of polycomb homolog 1
47623	chr12	90166077	90166477	401	*	5.258070987	3.565689016	6.015592995	-0.000157683	0.016719079	0.999994596	Nrxn3	neurexin III
92590	chr17	67136516	67136916	401	*	5.211894311	5.672969098	4.530200834	0.000324701	0.016732477	0.999994596	Mir5709	microRNA 5709
21052	chr10	54341061	54341461	401	*	5.842652339	4.440838777	6.540023088	-0.000184895	0.016745617	0.999994596	Gm16998	predicted gene, 16998
114112	chr2	63239320	63239720	401	*	4.964488905	3.204268911	5.73408874	-0.000154065	0.016759278	0.999994596	Kcnh7	potassium voltage-gated channel, subfamily H (eag-related), member 7
45405	chr12	70695262	70695662	401	*	6.158845541	4.559394206	6.898691523	-0.000163703	0.016837489	0.999994596	Frmd6	FERM domain containing 6
162989	chr5	133708885	133709285	401	*	5.329955699	5.731956278	4.770718851	0.000416647	0.016838403	0.999994596	Castor2	cytosolic arginine sensor for mTORC1 subunit 2
84398	chr16	52399120	52399520	401	*	4.771033129	5.44481169	3.466151772	0.000189555	0.016839796	0.999994596	Alcam	activated leukocyte cell adhesion molecule
177747	chr7	3432040	3432440	401	*	3.90817212	4.578219611	2.617902665	0.000209882	0.016848607	0.999994596	Cacng6	calcium channel, voltage-dependent, gamma subunit 6
139839	chr4	31808528	31808928	401	*	4.290425698	4.894323995	3.23207979	0.000235273	0.016849439	0.999994596	Map3k7	mitogen-activated protein kinase kinase kinase 7
210435	chrX	7244599	7244999	401	*	3.732329319	4.266255084	2.875425756	0.000246593	0.016864577	0.999994596	Mir362	microRNA 362
178480	chr7	25707651	25708051	401	*	5.505182294	3.830540748	6.259433648	-0.000157848	0.016872919	0.999994596	Ccdc97	coiled-coil domain containing 97
61541	chr14	17724947	17725347	401	*	4.704538238	5.296719606	3.682662344	0.000229435	0.016892643	0.999994596	Thrb	thyroid hormone receptor beta
130172	chr3	72855394	72855794	401	*	5.19349147	5.599963623	4.625508597	0.000391842	0.016903518	0.999994596	Sis	sucrase isomaltase (alpha-glucosidase)
173032	chr6	100190337	100190737	401	*	5.757096333	4.147083719	6.499020175	-0.000162805	0.016923932	0.999994596	Rybp	RING1 and YY1 binding protein
169367	chr6	55792484	55792884	401	*	7.351422774	7.746900107	6.804802549	0.000416265	0.016952556	0.999994596	Itprid1	ITPR interacting domain containing 1
201781	chr9	40678760	40679160	401	*	5.134227276	5.674657983	4.260125225	0.000279922	0.016955122	0.999994596	Clmp	CXADR-like membrane protein
180495	chr7	58488223	58488623	401	*	5.60902733	6.142533774	4.753222773	0.000290724	0.016986502	0.999994596	Atp10a	ATPase, class V, type 10A
138678	chr4	11734276	11734676	401	*	4.69860576	3.017399608	5.454072932	-0.000160671	0.016987111	0.999994596	Cdh17	cadherin 17
67813	chr14	86904003	86904403	401	*	5.092475477	3.622238769	5.80535904	-0.000178863	0.017001932	0.999994596	Diaph3	diaphanous related formin 3
204014	chr9	58669104	58669504	401	*	5.833980257	4.303367503	6.559825812	-0.00016989	0.017030598	0.999994596	Rec114	REC114 meiotic recombination protein
209473	chr9	115867203	115867603	401	*	4.146380191	2.78322439	4.83457753	-0.000195439	0.017041055	0.999994596	Gadl1	glutamate decarboxylase-like 1
137473	chr3	153724922	153725322	401	*	7.973539464	8.164703959	7.753118791	0.000954403	0.017071805	0.999994596	St6galnac3	ST6 (alpha-N-acetyl-neuraminyl-2,3-beta-galactosyl-1,3)-N-acetylgalactosaminide alpha-2,6-sialyltransferase 3
103392	chr19	4756239	4756639	401	*	8.285827127	8.444919507	8.106991247	0.001189565	0.017105251	0.999994596	Rbm4b	RNA binding motif protein 4B
66998	chr14	76414455	76414855	401	*	9.030672954	9.157424896	8.891702794	0.001506945	0.017120184	0.999994596	Tsc22d1	TSC22 domain family, member 1
107165	chr19	46499713	46500113	401	*	8.446742937	8.590286808	8.287322687	0.001207934	0.017166951	0.999994596	Trim8	tripartite motif-containing 8
21563	chr10	60752665	60753065	401	*	7.754604759	7.921918412	7.5653102	0.001017516	0.017186811	0.999994596	Slc29a3	solute carrier family 29 (nucleoside transporters), member 3
158463	chr5	91375466	91375866	401	*	5.589386207	3.956712103	6.335707658	-0.00016095	0.017231432	0.999994596	Btc	betacellulin, epidermal growth factor family member
148221	chr4	128698109	128698509	401	*	6.621007977	6.929563019	6.227987065	0.000557995	0.017257716	0.999994596	Phc2	polyhomeotic 2
37428	chr11	99364397	99364797	401	*	4.169372816	3.477078182	4.635223249	-0.000334753	0.0172644	0.999994596	Krt28	keratin 28
188040	chr8	8661079	8661479	401	*	8.784597963	8.905514022	8.652612812	0.001503139	0.017275342	0.999994596	Efnb2	ephrin B2
76316	chr15	75981745	75982145	401	*	8.322749717	8.44924214	8.184091498	0.001339534	0.017276862	0.999994596	Ccdc166	coiled-coil domain containing 166
76557	chr15	77888266	77888666	401	*	5.910591998	3.618678441	6.755215081	-0.000120231	0.017303678	0.999994596	Txn2	thioredoxin 2
7136	chr1	87679068	87679468	401	*	5.255366245	5.96105186	3.817373486	0.000176572	0.017304067	0.999994596	Inpp5d	inositol polyphosphate-5-phosphatase D
188512	chr8	12135774	12136174	401	*	4.343659874	4.872196015	3.500794602	0.000293574	0.017315568	0.999994596	Sox1ot	Sox1 overlapping transcript
206422	chr9	83597922	83598322	401	*	6.880667388	7.462289767	5.890641603	0.000239095	0.017319032	0.999994596	Sh3bgrl2	SH3 domain binding glutamic acid-rich protein like 2
122559	chr2	155792933	155793333	401	*	4.401102709	3.269202432	5.027481768	-0.000227202	0.01732501	0.999994596	Mmp24	matrix metallopeptidase 24
203197	chr9	51423352	51423752	401	*	6.574382468	7.010203753	5.946931989	0.000359999	0.017325204	0.999994596	1810046K07Rik	RIKEN cDNA 1810046K07 gene
132429	chr3	98419241	98419641	401	*	6.831592785	7.296878897	6.140556751	0.00032773	0.01732991	0.999994596	Zfp697	zinc finger protein 697
73006	chr15	37943087	37943487	401	*	3.225211175	3.906971472	1.888434486	0.000194158	0.017334482	0.999994596	Rrm2b	ribonucleotide reductase M2 B (TP53 inducible)
134245	chr3	119214882	119215282	401	*	4.474866325	3.279969767	5.1193523	-0.000214295	0.017346096	0.999994596	Ptbp2	polypyrimidine tract binding protein 2
201516	chr9	36973669	36974069	401	*	5.757519435	6.079416149	5.342534236	0.000510782	0.017397934	0.999994596	Fez1	fasciculation and elongation protein zeta 1 (zygin I)
126092	chr3	21564321	21564721	401	*	6.988407719	7.312248402	6.570176928	0.00052824	0.017399046	0.999994596	Tbl1xr1	transducin (beta)-like 1X-linked receptor 1
205491	chr9	72101248	72101648	401	*	4.193766769	2.84095836	4.879456569	-0.000192863	0.017400349	0.999994596	Tcf12	transcription factor 12
93216	chr17	73518358	73518758	401	*	6.179046192	6.751708696	5.21532923	0.000246306	0.017404758	0.999994596	Capn13	calpain 13
148636	chr4	131873311	131873711	401	*	8.154741133	8.305925319	7.985839112	0.001072208	0.017421397	0.999994596	Srsf4	serine/arginine-rich splicing factor 4
79635	chr15	102635811	102636211	401	*	7.359033946	7.567494785	7.115280471	0.000875804	0.017425763	0.999994596	Atf7	activating transcription factor 7
195106	chr8	91069875	91070275	401	*	8.19589103	8.388004485	7.974207135	0.000970288	0.017444351	0.999994596	Rbl2	RB transcriptional corepressor like 2
71073	chr15	12555688	12556088	401	*	3.786146056	4.297439572	2.986957804	0.000302861	0.017445168	0.999994596	Pdzd2	PDZ domain containing 2
7416	chr1	89864745	89865145	401	*	5.550626987	3.968240096	6.287076907	-0.000165291	0.017447097	0.999994596	Gbx2	gastrulation brain homeobox 2
130391	chr3	78077293	78077693	401	*	5.331972545	5.814338384	4.602124099	0.000338703	0.01746736	0.999994596	Rapgef2	Rap guanine nucleotide exchange factor (GEF) 2
147893	chr4	126168006	126168406	401	*	4.229824786	2.95791863	4.89511543	-0.000204286	0.017484847	0.999994596	Sh3d21	SH3 domain containing 21
17001	chr10	5031254	5031654	401	*	5.294931333	2.809941788	6.159958875	-0.000111478	0.017490746	0.999994596	Syne1	spectrin repeat containing, nuclear envelope 1
102216	chr18	78312083	78312483	401	*	3.213340817	3.768163289	2.30015757	0.00024681	0.017517757	0.999994596	Slc14a2	solute carrier family 14 (urea transporter), member 2
180455	chr7	57806440	57806840	401	*	4.787115404	3.336742179	5.495588063	-0.00017768	0.017538346	0.999994596	Gabrb3	gamma-aminobutyric acid (GABA) A receptor, subunit beta 3
194946	chr8	89164856	89165256	401	*	4.364633664	2.73269409	5.110813863	-0.000164208	0.017540394	0.999994596	Sall1	spalt like transcription factor 1
16022	chr1	188313357	188313757	401	*	4.828593187	5.52974793	3.410453143	0.00018974	0.017556615	0.999994596	Ush2a	usherin
75447	chr15	67840619	67841019	401	*	7.983759856	8.215424912	7.707642814	0.000762674	0.017563268	0.999994596	Zfat	zinc finger and AT hook domain containing
187090	chr7	139009787	139010187	401	*	5.482195576	4.425698446	6.085509263	-0.000233019	0.017570778	0.999994596	Jakmip3	janus kinase and microtubule interacting protein 3
209559	chr9	116707071	116707471	401	*	5.164171718	3.630320401	5.890694137	-0.000169552	0.017571961	0.999994596	Gm4668	predicted gene 4668
151203	chr4	155078808	155079208	401	*	5.43660634	4.114961735	6.114607364	-0.000191987	0.017573067	0.999994596	Rer1	retention in endoplasmic reticulum sorting receptor 1
127246	chr3	35314010	35314410	401	*	4.688505286	3.097467408	5.426682892	-0.000165386	0.017576389	0.999994596	Gm6639	predicted gene 6639
150244	chr4	148166438	148166838	401	*	6.759291561	7.057530929	6.382890888	0.0005911	0.017582704	0.999994596	Fbxo2	F-box protein 2
40314	chr12	3981346	3981746	401	*	8.004654199	8.255874156	7.700268329	0.000720152	0.017593711	0.999994596	Pomc	pro-opiomelanocortin-alpha
118447	chr2	114460043	114460443	401	*	3.983414647	4.607311738	2.859879212	0.000212329	0.017600722	0.999994596	Dph6	diphthamine biosynthesis 6
105105	chr19	24514643	24515043	401	*	4.024533704	2.968264375	4.62777529	-0.000245661	0.017608604	0.999994596	Fam122a	family with sequence similarity 122, member A
120275	chr2	132118974	132119374	401	*	5.125851693	3.660841068	5.83758193	-0.000176855	0.017634508	0.999994596	Slc23a2	solute carrier family 23 (nucleobase transporters), member 2
127318	chr3	36381661	36382061	401	*	6.502731902	6.823186924	6.090146186	0.000507329	0.017638246	0.999994596	Mir7009	microRNA 7009
131054	chr3	84347646	84348046	401	*	5.194808753	3.387990344	5.972326893	-0.000145042	0.017664477	0.999994596	4930565D16Rik	RIKEN cDNA 4930565D16 gene
208217	chr9	104375491	104375891	401	*	5.172236318	3.957610978	5.822187442	-0.000207341	0.017668101	0.999994596	Acpp	acid phosphatase, prostate
149528	chr4	138724107	138724507	401	*	6.404683159	6.783623775	5.889312948	0.000438266	0.017694991	0.999994596	Ubxn10	UBX domain protein 10
42079	chr12	27928601	27929001	401	*	4.107423777	3.270154373	4.633791198	-0.000302343	0.017704273	0.999994596	Sox11	SRY (sex determining region Y)-box 11
6180	chr1	77186496	77186896	401	*	4.872630684	5.284136124	4.294706464	0.000398782	0.017706357	0.999994596	Mir6352	microRNA 6352
33419	chr11	61434707	61435107	401	*	5.806908232	6.215982448	5.233798857	0.000402154	0.017716451	0.999994596	Rnf112	ring finger protein 112
177380	chr6	146205213	146205613	401	*	3.928576179	2.827689241	4.545658543	-0.000231594	0.017722717	0.999994596	Sspn	sarcospan
131218	chr3	85490200	85490600	401	*	6.115181014	6.648217406	5.260607049	0.000266628	0.017744819	0.999994596	Mir466k	microRNA 466k
185172	chr7	118252317	118252717	401	*	4.017527387	2.678896558	4.699744935	-0.000197265	0.017746461	0.999994596	4930583K01Rik	RIKEN cDNA 4930583K01 gene
60552	chr13	119062839	119063239	401	*	4.504416564	5.095282268	3.486560627	0.000249931	0.017757333	0.999994596	Nnt	nicotinamide nucleotide transhydrogenase
74543	chr15	58650872	58651272	401	*	5.100588938	3.75853371	5.783649056	-0.000190092	0.017768839	0.999994596	Fer1l6	fer-1-like 6 (C. elegans)
28030	chr10	126978347	126978747	401	*	8.522591413	8.650396945	8.382353567	0.001309682	0.017787324	0.999994596	Ctdsp2	CTD (carboxy-terminal domain, RNA polymerase II, polypeptide A) small phosphatase 2
37435	chr11	99416934	99417334	401	*	6.746400064	7.079232156	6.313004073	0.000517295	0.017799249	0.999994596	A830036E02Rik	RIKEN cDNA A830036E02 gene
115205	chr2	73672091	73672491	401	*	3.732956684	2.51220342	4.384586015	-0.000219293	0.017836329	0.999994596	Chn1	chimerin 1
100768	chr18	65572189	65572589	401	*	6.77239254	7.320067627	5.87879926	0.000259496	0.017845206	0.999994596	Zfp532	zinc finger protein 532
15309	chr1	181144130	181144530	401	*	8.385450383	8.515057119	8.243040586	0.001398389	0.017846218	0.999994596	Nvl	nuclear VCP-like
163482	chr5	138754727	138755127	401	*	7.82275521	7.995746071	7.626158716	0.001075082	0.017870884	0.999994596	Fam20c	family with sequence similarity 20, member C
155745	chr5	53761061	53761461	401	*	5.318845124	5.824487917	4.533577258	0.000284123	0.017928669	0.999994596	Tbc1d19	TBC1 domain family, member 19
129556	chr3	65585396	65585796	401	*	5.347197088	4.369094118	5.924786095	-0.000249682	0.017937494	0.999994596	4931440P22Rik	RIKEN cDNA 4931440P22 gene
208437	chr9	106327421	106327821	401	*	7.477388857	7.800939625	7.059642839	0.000535104	0.017938615	0.999994596	Dusp7	dual specificity phosphatase 7
152440	chr5	20510622	20511022	401	*	5.363338813	5.944883902	4.373542743	0.000247948	0.017938896	0.999994596	Phtf2	putative homeodomain transcription factor 2
52958	chr13	36432245	36432645	401	*	4.992785587	5.558011043	4.050426564	0.000249129	0.017954392	0.999994596	Nrn1	neuritin 1
186781	chr7	134906199	134906599	401	*	4.341507697	5.010310343	3.056072331	0.000192306	0.017969446	0.999994596	Insyn2a	inhibitory synaptic factor 2A
130640	chr3	80310779	80311179	401	*	4.273781578	4.774945705	3.499413947	0.000313945	0.017977849	0.999994596	Gask1b	golgi associated kinase 1B
165692	chr6	17114611	17115011	401	*	4.986226151	5.659275549	3.684215038	0.000196842	0.018003975	0.999994596	Tes	testis derived transcript
178519	chr7	27258419	27258819	401	*	7.635414469	7.803408223	7.445248631	0.000960237	0.018017708	0.999994596	Numbl	numb-like
191164	chr8	43188978	43189378	401	*	4.883513779	3.345608722	5.610880851	-0.000168293	0.018038413	0.999994596	Triml2	tripartite motif family-like 2
55906	chr13	63549158	63549558	401	*	4.651829857	5.117722872	3.959440188	0.000346811	0.018042059	0.999994596	Ptch1	patched 1
31938	chr11	47180619	47181019	401	*	5.505329251	3.995907633	6.226700153	-0.000169132	0.018048301	0.999994596	Sgcd	sarcoglycan, delta (dystrophin-associated glycoprotein)
122513	chr2	155464261	155464661	401	*	4.551111963	4.992969425	3.910965774	0.000330992	0.018066883	0.999994596	Ncoa6	nuclear receptor coactivator 6
45726	chr12	73507140	73507540	401	*	6.957398893	7.560564143	5.901370687	0.000227379	0.018073328	0.999994596	Tmem30b	transmembrane protein 30B
192633	chr8	65199778	65200178	401	*	4.110373693	4.719685165	3.034759508	0.000233887	0.018083678	0.999994596	Smim31	small integral membrane protein 31
184262	chr7	109202565	109202965	401	*	4.566721729	3.3836194	5.207894599	-0.000212914	0.01808401	0.999994596	Lmo1	LIM domain only 1
81159	chr16	17623305	17623705	401	*	4.104329189	4.680909964	3.129186092	0.000232074	0.018097099	0.999994596	Smpd4	sphingomyelin phosphodiesterase 4
104570	chr19	19199537	19199937	401	*	3.51261498	4.107971759	2.480975119	0.000253233	0.018101528	0.999994596	Rorb	RAR-related orphan receptor beta
89082	chr17	23673383	23673783	401	*	8.808551142	8.990510064	8.600284905	0.000961256	0.018121116	0.999994596	Hcfc1r1	host cell factor C1 regulator 1 (XPO1-dependent)
175112	chr6	120493797	120494197	401	*	8.577138081	8.732773642	8.402659596	0.001163097	0.018135223	0.999994596	Tmem121b	transmembrane protein 121B
12805	chr1	158315192	158315592	401	*	5.494948605	3.977226139	6.218081779	-0.000166834	0.018144253	0.999994596	Brinp2	bone morphogenic protein/retinoic acid inducible neural-specific 2
22559	chr10	70717102	70717502	401	*	6.965556683	7.295922998	6.53634487	0.000502295	0.018155255	0.999994596	D630013N20Rik	RIKEN cDNA D630013N20 gene
130166	chr3	72620832	72621232	401	*	5.304708531	5.869294696	4.364165681	0.000256387	0.018161257	0.999994596	Sis	sucrase isomaltase (alpha-glucosidase)
69189	chr14	111557732	111558132	401	*	4.6010343	3.070934803	5.326772415	-0.000168598	0.018162807	0.999994596	Slitrk5	SLIT and NTRK-like family, member 5
212625	chrX	85403920	85404320	401	*	3.823349634	4.381905832	2.899786809	0.000286597	0.018166597	0.999994596	Fthl17a	ferritin, heavy polypeptide-like 17, member A
62410	chr14	25519717	25520117	401	*	6.132909096	4.83574565	6.804722842	-0.000191101	0.018168727	0.999994596	Mir3075	microRNA 3075
120305	chr2	132340280	132340680	401	*	5.896049726	4.270421797	6.641012644	-0.000158222	0.018169509	0.999994596	Prokr2	prokineticin receptor 2
147010	chr4	117780339	117780739	401	*	4.354067546	5.057138905	2.927570469	0.000190773	0.018188949	0.999994596	Klf17	Kruppel-like factor 17
205938	chr9	76872405	76872805	401	*	4.367450018	4.837190757	3.66643536	0.000314465	0.01819692	0.999994596	Tinag	tubulointerstitial nephritis antigen
83006	chr16	35604118	35604518	401	*	6.021129035	6.409119684	5.488784997	0.000427081	0.018199395	0.999994596	Sema5b	sema domain, seven thrombospondin repeats (type 1 and type 1-like), transmembrane domain (TM) and short cytoplasmic domain, (semaphorin) 5B
118901	chr2	119173191	119173591	401	*	5.417931655	4.812039846	5.84332104	-0.000385554	0.018214848	0.999994596	Gm14137	predicted gene 14137
50192	chr12	117482681	117483081	401	*	5.972002882	6.4221735	5.314098308	0.00033204	0.018222529	0.999994596	Rapgef5	Rap guanine nucleotide exchange factor (GEF) 5
24103	chr10	86123243	86123643	401	*	5.363018448	3.815601605	6.092356217	-0.000165226	0.018224777	0.999994596	4930486F22Rik	RIKEN cDNA 4930486F22 gene
75187	chr15	65568022	65568422	401	*	5.580873359	6.140581468	4.654087688	0.000260417	0.018229954	0.999994596	Efr3a	EFR3 homolog A
131288	chr3	85957288	85957688	401	*	4.630433155	2.789736242	5.413523579	-0.000145197	0.018236198	0.999994596	Prss48	protease, serine 48
111717	chr2	34193415	34193815	401	*	4.253935702	4.755755278	3.477980074	0.000293541	0.018238293	0.999994596	C230014O12Rik	RIKEN cDNA C230014O12 gene
58084	chr13	95171171	95171571	401	*	4.608754187	5.172173599	3.671518033	0.0002614	0.018241248	0.999994596	Pde8b	phosphodiesterase 8B
89019	chr17	17862399	17862799	401	*	5.236504097	3.113217349	6.06064186	-0.000126158	0.018246176	0.999994596	Has1	hyaluronan synthase 1
42828	chr12	34169068	34169468	401	*	5.163725194	5.759038311	4.132220179	0.000227187	0.018287591	0.999994596	Twist1	twist basic helix-loop-helix transcription factor 1
173867	chr6	110659103	110659503	401	*	5.107915851	3.602086885	5.828520211	-0.000169591	0.018299278	0.999994596	Grm7	glutamate receptor, metabotropic 7
96996	chr18	28393784	28394184	401	*	4.877879345	5.534230783	3.639703607	0.000201682	0.018302588	0.999994596	4930474G06Rik	RIKEN cDNA 4930474G06 gene
135459	chr3	132345822	132346222	401	*	4.013867222	2.608292197	4.71211445	-0.000188491	0.018305234	0.999994596	Dkk2	dickkopf WNT signaling pathway inhibitor 2
139111	chr4	17649399	17649799	401	*	6.295425914	4.714335238	7.031615895	-0.00016091	0.018326827	0.999994596	Mmp16	matrix metallopeptidase 16
70869	chr15	10981676	10982076	401	*	8.879777553	9.02514706	8.71810187	0.00130806	0.018352364	0.999994596	Amacr	alpha-methylacyl-CoA racemase
79274	chr15	99798635	99799035	401	*	5.940319838	4.715667391	6.593012292	-0.000201013	0.018374418	0.999994596	Lima1	LIM domain and actin binding 1
186550	chr7	132700207	132700607	401	*	6.368092592	5.037714601	7.048269261	-0.000186399	0.018381087	0.999994596	Fam53b	family with sequence similarity 53, member B
102758	chr18	83298541	83298941	401	*	4.955020038	5.416045364	4.27343577	0.000358067	0.018381558	0.999994596	4921531P14Rik	RIKEN cDNA 4921531P14 gene
146863	chr4	116220987	116221387	401	*	8.867204975	8.985234645	8.738651724	0.001544968	0.018384252	0.999994596	Pik3r3	phosphoinositide-3-kinase regulatory subunit 3
41236	chr12	13434032	13434432	401	*	4.784036521	5.505118834	3.275968739	0.000174031	0.01839437	0.999994596	Nbas	neuroblastoma amplified sequence
42362	chr12	30015552	30015952	401	*	5.948714856	6.342372484	5.40558444	0.000409932	0.018400207	0.999994596	Pxdn	peroxidasin
44287	chr12	53124151	53124551	401	*	5.578196767	5.92835969	5.114837427	0.000467675	0.018408365	0.999994596	Npas3	neuronal PAS domain protein 3
121555	chr2	145173030	145173430	401	*	6.511177397	7.154271146	5.321252038	0.000201055	0.018417717	0.999994596	Slc24a3	solute carrier family 24 (sodium/potassium/calcium exchanger), member 3
1240	chr1	21788772	21789172	401	*	3.826223699	2.671113067	4.45939285	-0.00022529	0.018445964	0.999994596	Kcnq5	potassium voltage-gated channel, subfamily Q, member 5
2585	chr1	37357583	37357983	401	*	4.986707922	4.005200661	5.565453122	-0.000248926	0.018456958	0.999994596	Inpp4a	inositol polyphosphate-4-phosphatase, type I
76518	chr15	77444742	77445142	401	*	5.560537719	5.940560552	5.043153807	0.000438336	0.018463239	0.999994596	Apol7b	apolipoprotein L 7b
163621	chr5	139775543	139775943	401	*	7.684056213	7.861705499	7.481418755	0.001053344	0.018468517	0.999994596	Ints1	integrator complex subunit 1
64613	chr14	54641273	54641673	401	*	8.231755819	8.375926197	8.071562285	0.001216651	0.018477216	0.999994596	Cdh24	cadherin-like 24
150281	chr4	148397009	148397409	401	*	5.846095363	4.233558885	6.58851307	-0.000158844	0.018480536	0.999994596	Ubiad1	UbiA prenyltransferase domain containing 1
128894	chr3	56702826	56703226	401	*	4.097114109	3.201383627	4.645575409	-0.000272744	0.018489276	0.999994596	Nbea	neurobeachin
98202	chr18	39489648	39490048	401	*	8.13995219	8.269252371	7.997912469	0.001273275	0.018497189	0.999994596	Nr3c1	nuclear receptor subfamily 3, group C, member 1
58926	chr13	102148034	102148434	401	*	5.447625076	5.977529636	4.601213369	0.00026629	0.018510938	0.999994596	Pik3r1	phosphoinositide-3-kinase regulatory subunit 1
158505	chr5	91709494	91709894	401	*	4.922528243	5.526922854	3.862610331	0.000232992	0.01851132	0.999994596	1700063O14Rik	RIKEN cDNA 1700063O14 gene
10534	chr1	133367778	133368178	401	*	4.749117904	5.178136942	4.135779143	0.000349278	0.018512116	0.999994596	Etnk2	ethanolamine kinase 2
68722	chr14	103284198	103284598	401	*	5.116639311	4.029649099	5.729470733	-0.000226141	0.018559126	0.999994596	Mycbp2	MYC binding protein 2, E3 ubiquitin protein ligase
10990	chr1	136328562	136328962	401	*	4.955145346	3.8796578	5.564417429	-0.000229423	0.018565717	0.999994596	Camsap2	calmodulin regulated spectrin-associated protein family, member 2
31501	chr11	42247207	42247607	401	*	4.176226491	4.696418782	3.354727272	0.000287234	0.018574987	0.999994596	Gabra1	gamma-aminobutyric acid (GABA) A receptor, subunit alpha 1
108136	chr19	57098440	57098840	401	*	7.306028513	7.598400811	6.938943688	0.000589802	0.018577073	0.999994596	Ablim1	actin-binding LIM protein 1
179916	chr7	49000891	49001291	401	*	6.249110106	6.549094552	5.86991956	0.000501042	0.018620152	0.999994596	Nav2	neuron navigator 2
81817	chr16	24828520	24828920	401	*	6.459220022	5.20137776	7.120815569	-0.000194396	0.018644412	0.999994596	Lpp	LIM domain containing preferred translocation partner in lipoma
67521	chr14	80080523	80080923	401	*	3.955310967	2.88789426	4.562063342	-0.000234571	0.018648922	0.999994596	Olfm4	olfactomedin 4
49498	chr12	109889543	109889943	401	*	4.838647187	3.395604086	5.545473256	-0.000176606	0.018671162	0.999994596	Mir3072	microRNA 3072
180683	chr7	63755214	63755614	401	*	7.188217604	7.420676772	6.910970691	0.000792822	0.018681171	0.999994596	E030018B13Rik	RIKEN cDNA E030018B13 gene
162108	chr5	125641421	125641821	401	*	5.235445106	5.683765374	4.581521053	0.000358197	0.018698424	0.999994596	Tmem132b	transmembrane protein 132B
200511	chr9	27387311	27387711	401	*	4.653806109	5.051673549	4.102582583	0.000393897	0.018706939	0.999994596	Spata19	spermatogenesis associated 19
186369	chr7	130885052	130885452	401	*	3.596555941	4.152952901	2.679008071	0.000237029	0.018725444	0.999994596	Plekha1	pleckstrin homology domain containing, family A (phosphoinositide binding specific) member 1
123619	chr2	164968053	164968453	401	*	7.588130596	7.773204193	7.375772065	0.000985337	0.018732341	0.999994596	Slc12a5	solute carrier family 12, member 5
114750	chr2	70160265	70160665	401	*	5.175178672	3.260311401	5.96995107	-0.00013769	0.018757733	0.999994596	Myo3b	myosin IIIB
118028	chr2	109183079	109183479	401	*	4.451482823	4.933983892	3.721321009	0.000328704	0.018775374	0.999994596	Mettl15	methyltransferase like 15
82670	chr16	33446806	33447206	401	*	6.019450415	4.918553832	6.63653571	-0.000218301	0.018775739	0.999994596	Zfp148	zinc finger protein 148
88173	chr17	8283538	8283938	401	*	8.850112431	8.983603236	8.702998664	0.001337561	0.018793997	0.999994596	Mpc1	mitochondrial pyruvate carrier 1
90373	chr17	34457284	34457684	401	*	4.352931375	2.967653404	5.046415448	-0.000185762	0.018795326	0.999994596	Btnl4	butyrophilin-like 4
65204	chr14	60732739	60733139	401	*	6.528965673	5.57655399	7.097710061	-0.000245123	0.018796649	0.999994596	Spata13	spermatogenesis associated 13
38064	chr11	104526377	104526777	401	*	4.129574794	4.789549505	2.877847343	0.000199564	0.018799524	0.999994596	Cdc27	cell division cycle 27
16815	chr1	194929984	194930384	401	*	5.927527502	6.405969146	5.206730334	0.000319169	0.018838025	0.999994596	Cd34	CD34 antigen
125868	chr3	18653533	18653933	401	*	4.841093052	5.479920802	3.666264954	0.000194812	0.018843691	0.999994596	4930433B08Rik	RIKEN cDNA 4930433B08 gene
82876	chr16	34573484	34573884	401	*	7.901350214	8.089371304	7.685100146	0.000984149	0.018849347	0.999994596	Kalrn	kalirin, RhoGEF kinase
11956	chr1	152060280	152060680	401	*	5.853113604	4.377837749	6.567104422	-0.000168567	0.018875226	0.999994596	1700025G04Rik	RIKEN cDNA 1700025G04 gene
201539	chr9	37101543	37101943	401	*	3.316732184	3.960524235	2.12431615	0.000238576	0.018882851	0.999994596	Pknox2	Pbx/knotted 1 homeobox 2
78253	chr15	91010336	91010736	401	*	4.334779183	3.464922937	4.873613928	-0.000280639	0.01888693	0.999994596	Kif21a	kinesin family member 21A
129949	chr3	69316585	69316985	401	*	9.084238042	9.224361728	8.929026052	0.001308301	0.01889039	0.999994596	Ppm1l	protein phosphatase 1 (formerly 2C)-like
154471	chr5	38365536	38365936	401	*	5.505830974	4.551891083	6.07510742	-0.000250864	0.018939121	0.999994596	4930487D11Rik	RIKEN cDNA 4930487D11 gene
134389	chr3	121126477	121126877	401	*	5.76577872	4.39006212	6.456990144	-0.000180296	0.018946263	0.999994596	Rwdd3	RWD domain containing 3
113546	chr2	58023432	58023832	401	*	5.023589688	5.464455414	4.385540734	0.000329419	0.018967166	0.999994596	Galnt5	polypeptide N-acetylgalactosaminyltransferase 5
83819	chr16	44268492	44268892	401	*	7.529686688	7.810491559	7.180685614	0.000607985	0.01897708	0.999994596	Sidt1	SID1 transmembrane family, member 1
122542	chr2	155680264	155680664	401	*	4.094270583	4.590730306	3.331228629	0.000326503	0.018980441	0.999994596	Trpc4ap	transient receptor potential cation channel, subfamily C, member 4 associated protein
199911	chr9	21031761	21032161	401	*	8.424085944	8.625290053	8.190201916	0.000906718	0.018997604	0.999994596	Icam5	intercellular adhesion molecule 5, telencephalin
54677	chr13	52436797	52437197	401	*	6.430824162	6.902343855	5.725796508	0.000324782	0.019016833	0.999994596	Diras2	DIRAS family, GTP-binding RAS-like 2
72570	chr15	33702812	33703212	401	*	5.60105511	3.775092545	6.381740762	-0.000141711	0.019021864	0.999994596	Tspyl5	testis-specific protein, Y-encoded-like 5
20204	chr10	42042916	42043316	401	*	6.07426203	6.587648349	5.26986998	0.000277546	0.019030055	0.999994596	Armc2	armadillo repeat containing 2
178045	chr7	16273241	16273641	401	*	8.058418739	8.260744282	7.823017152	0.000827074	0.019048649	0.999994596	Inafm1	InaF motif containing 1
178803	chr7	29768249	29768649	401	*	8.302816907	8.450096286	8.138774882	0.001281443	0.01904993	0.999994596	Zfp84	zinc finger protein 84
54197	chr13	47224823	47225223	401	*	5.811360404	6.223101427	5.232968344	0.000390827	0.019065122	0.999994596	Rnf144b	ring finger protein 144B
256	chr1	7199459	7199859	401	*	5.340547395	3.687987871	6.090660469	-0.00015454	0.019088713	0.999994596	Pcmtd1	protein-L-isoaspartate (D-aspartate) O-methyltransferase domain containing 1
92411	chr17	65629974	65630374	401	*	5.517129695	3.332762932	6.348999791	-0.000121451	0.019093716	0.999994596	Txndc2	thioredoxin domain containing 2 (spermatozoa)
166258	chr6	24600510	24600910	401	*	5.632500456	4.21479879	6.333554284	-0.000175085	0.019114418	0.999994596	Lmod2	leiomodin 2 (cardiac)
45465	chr12	71101982	71102382	401	*	3.511940463	4.084543898	2.548394829	0.000268293	0.019115631	0.999994596	Tomm20l	translocase of outer mitochondrial membrane 20-like
159521	chr5	103753738	103754138	401	*	7.559650928	7.725646962	7.372041709	0.001060327	0.01911978	0.999994596	Aff1	AF4/FMR2 family, member 1
74530	chr15	58526535	58526935	401	*	5.621523184	4.228754071	6.316774862	-0.000178626	0.019123584	0.999994596	Fer1l6	fer-1-like 6 (C. elegans)
6	chr1	3119920	3120320	401	*	6.644334424	7.040019043	6.097315853	0.00039709	0.019135188	0.999994596	Xkr4	X-linked Kx blood group related 4
128129	chr3	50972156	50972556	401	*	4.648528898	5.16266199	3.84227359	0.000281002	0.019145332	0.999994596	Noct	nocturnin
119100	chr2	120951258	120951658	401	*	5.338189188	5.768345681	4.722504907	0.000379893	0.019184585	0.999994596	Ubr1	ubiquitin protein ligase E3 component n-recognin 1
62	chr1	3611174	3611574	401	*	4.94303829	3.76819118	5.581871448	-0.000205211	0.019196063	0.999994596	Xkr4	X-linked Kx blood group related 4
59055	chr13	103284975	103285375	401	*	4.748371249	5.457071271	3.296982282	0.000168311	0.019208488	0.999994596	Mast4	microtubule associated serine/threonine kinase family member 4
172194	chr6	92580682	92581082	401	*	5.36455012	4.245027299	5.987249968	-0.000214172	0.019230079	0.999994596	Prickle2	prickle planar cell polarity protein 2
185313	chr7	119895636	119896036	401	*	8.67949837	8.864159771	8.467682587	0.000913901	0.019230138	0.999994596	Lyrm1	LYR motif containing 1
45477	chr12	71219485	71219885	401	*	4.250993621	3.102707025	4.882181057	-0.000219594	0.019239759	0.999994596	2700049A03Rik	RIKEN cDNA 2700049A03 gene
109421	chr2	12187629	12188029	401	*	5.4286839	6.097232465	4.144232702	0.000191047	0.019254362	0.999994596	E030013I19Rik	RIKEN cDNA E030013I19 gene
207152	chr9	94773421	94773821	401	*	5.3350848	4.360352677	5.911525364	-0.000244536	0.01929805	0.999994596	Mir7656	microRNA 7656
83188	chr16	37868198	37868598	401	*	8.463988437	8.619436054	8.289746184	0.001147708	0.019313025	0.999994596	Lrrc58	leucine rich repeat containing 58
40151	chr11	121354249	121354649	401	*	7.964877799	8.113702537	7.79891592	0.001069916	0.019325673	0.999994596	Wdr45b	WD repeat domain 45B
42119	chr12	28535829	28536229	401	*	6.10657606	6.566045697	5.42842051	0.000321241	0.019333335	0.999994596	Dcdc2c	doublecortin domain containing 2C
127694	chr3	40761336	40761736	401	*	5.389191211	3.392694739	6.196044934	-0.000130378	0.01937166	0.999994596	Hspa4l	heat shock protein 4 like
54056	chr13	46153284	46153684	401	*	5.237857819	4.076271493	5.872896381	-0.000208515	0.019371816	0.999994596	Stmnd1	stathmin domain containing 1
14088	chr1	169900869	169901269	401	*	5.421403641	5.962812435	4.544691027	0.00026272	0.019385192	0.999994596	Ccdc190	coiled-coil domain containing 190
6959	chr1	86126018	86126418	401	*	5.918833091	4.474861529	6.62586829	-0.000171407	0.019397456	0.999994596	Htr2b	5-hydroxytryptamine (serotonin) receptor 2B
79219	chr15	99449450	99449850	401	*	6.090332781	6.378329628	5.730132009	0.000561102	0.019399016	0.999994596	Nckap5l	NCK-associated protein 5-like
182547	chr7	84051420	84051820	401	*	3.65445379	4.333237318	2.329675685	0.000194799	0.019415083	0.999994596	Cemip	cell migration inducing protein, hyaluronan binding
110730	chr2	27544569	27544969	401	*	5.735055371	6.068378862	5.300823213	0.000505199	0.019437633	0.999994596	Wdr5	WD repeat domain 5
146642	chr4	111463350	111463750	401	*	5.340814506	3.948909567	6.035862853	-0.000177113	0.019450512	0.999994596	Bend5	BEN domain containing 5
192025	chr8	55039904	55040304	401	*	4.960827884	5.507654999	4.069534841	0.000260615	0.019467821	0.999994596	Gpm6a	glycoprotein m6a
110465	chr2	25304025	25304425	401	*	5.872453566	6.365717814	5.117033363	0.000303321	0.019474383	0.999994596	Grin1os	glutamate receptor, ionotropic, NMDA1 (zeta 1), opposite strand
139934	chr4	32432564	32432964	401	*	6.237983432	6.583950653	5.781968591	0.000486655	0.019489774	0.999994596	Bach2	BTB and CNC homology, basic leucine zipper transcription factor 2
141803	chr4	53856891	53857291	401	*	3.516820123	4.018874824	2.74029424	0.000262277	0.019499919	0.999994596	Tmem38b	transmembrane protein 38B
103385	chr19	4710961	4711361	401	*	7.209231123	7.413063637	6.971785878	0.000855162	0.019507426	0.999994596	Sptbn2	spectrin beta, non-erythrocytic 2
180449	chr7	57763038	57763438	401	*	5.705577926	3.810201326	6.497347479	-0.000135712	0.019508645	0.999994596	Gabrb3	gamma-aminobutyric acid (GABA) A receptor, subunit beta 3
81427	chr16	21294842	21295242	401	*	5.189015637	3.748512062	5.89526885	-0.00017331	0.019511343	0.999994596	Gm16863	predicted gene, 16863
206018	chr9	77776574	77776974	401	*	4.39613747	3.79727811	4.818073521	-0.000360905	0.01953025	0.999994596	Gclc	glutamate-cysteine ligase, catalytic subunit
208439	chr9	106337611	106338011	401	*	6.455053284	6.954634382	5.684510798	0.000287663	0.019535136	0.999994596	Dusp7	dual specificity phosphatase 7
209640	chr9	118220374	118220774	401	*	3.707481631	4.330769185	2.585990899	0.000213753	0.01955255	0.999994596	Gm17399	predicted gene, 17399
148568	chr4	131386942	131387342	401	*	6.472181533	4.829606766	7.220398557	-0.000152449	0.019570663	0.999994596	A930031H19Rik	RIKEN cDNA A930031H19 gene
8167	chr1	98303121	98303521	401	*	5.869798553	6.345413616	5.155470858	0.000327038	0.019570857	0.999994596	Slco6d1	solute carrier organic anion transporter family, member 6d1
14023	chr1	169422431	169422831	401	*	7.558430235	7.900112492	7.109855901	0.000470065	0.01959338	0.999994596	Nuf2	NUF2, NDC80 kinetochore complex component
6014	chr1	75479243	75479643	401	*	8.746225615	8.899998914	8.574084798	0.001130187	0.019595458	0.999994596	Chpf	chondroitin polymerizing factor
20435	chr10	43957765	43958165	401	*	5.34385099	4.120160165	5.996281594	-0.000198065	0.01962127	0.999994596	Crybg1	crystallin beta-gamma domain containing 1
191140	chr8	42596656	42597056	401	*	6.997598471	5.704176803	7.668454882	-0.000185779	0.019627157	0.999994596	Triml1	tripartite motif family-like 1
138548	chr4	9693728	9694128	401	*	6.789724202	7.292562462	6.011295632	0.000285326	0.019630182	0.999994596	Asph	aspartate-beta-hydroxylase
206900	chr9	90420588	90420988	401	*	4.148235271	4.716380479	3.197541978	0.000265475	0.019637038	0.999994596	Tbc1d2b	TBC1 domain family, member 2B
35400	chr11	79459776	79460176	401	*	5.272926581	5.801116176	4.43095751	0.000265619	0.019648066	0.999994596	AU040972	expressed sequence AU040972
205118	chr9	68094268	68094668	401	*	3.891383289	4.389624187	3.124068014	0.00030998	0.019691929	0.999994596	Gm20745	predicted gene, 20745
44274	chr12	53033345	53033745	401	*	7.964572162	8.182881453	7.707234795	0.000805817	0.019706388	0.999994596	Npas3	neuronal PAS domain protein 3
103864	chr19	9899399	9899799	401	*	8.793807197	8.925766229	8.648551896	0.001328465	0.019719199	0.999994596	Incenp	inner centromere protein
104154	chr19	14225171	14225571	401	*	6.725111143	7.185263587	6.045452154	0.000317554	0.01977103	0.999994596	Gm8630	predicted gene 8630
40212	chr12	3309881	3310281	401	*	9.287326997	9.404232781	9.160105984	0.001437624	0.019778537	0.999994596	Rab10	RAB10, member RAS oncogene family
119451	chr2	124921646	124922046	401	*	4.411361245	3.634329001	4.913624616	-0.00030347	0.01979628	0.999994596	Slc24a5	solute carrier family 24, member 5
20562	chr10	45426890	45427290	401	*	4.592982	2.963125142	5.338761223	-0.000154997	0.019800898	0.999994596	Lin28b	lin-28 homolog B (C. elegans)
86101	chr16	80912675	80913075	401	*	4.266680146	4.795144932	3.423999467	0.00030383	0.019863576	0.999994596	Ncam2	neural cell adhesion molecule 2
158716	chr5	95911007	95911407	401	*	5.063676047	5.775270041	3.599281266	0.000165175	0.01989729	0.999994596	Cxcl13	chemokine (C-X-C motif) ligand 13
108286	chr19	58164211	58164611	401	*	3.839750504	4.336723373	3.075479272	0.000310771	0.019897654	0.999994596	Mir5623	microRNA 5623
72047	chr15	28213056	28213456	401	*	6.275725546	6.953659931	4.9543474	0.000183607	0.019922652	0.999994596	Dnah5	dynein, axonemal, heavy chain 5
4308	chr1	57234296	57234696	401	*	3.895874529	4.396721202	3.122275125	0.000308234	0.019922983	0.999994596	BC055402	cDNA sequence BC055402
192652	chr8	65627848	65628248	401	*	3.995574731	4.445242012	3.33875454	0.000316334	0.019932599	0.999994596	45352	membrane-associated ring finger (C3HC4) 1
207001	chr9	92731336	92731736	401	*	7.705460112	7.958538148	7.398338913	0.000687195	0.019936779	0.999994596	4933400C23Rik	RIKEN cDNA 4933400C23 gene
46133	chr12	76942494	76942894	401	*	5.841641659	6.412240945	4.883892747	0.000242404	0.01994441	0.999994596	Max	Max protein
42800	chr12	33545505	33545905	401	*	6.138256129	6.75753531	5.030118559	0.000215112	0.019957611	0.999994596	Twistnb	twist basic helix-loop-helix transcription factor 1 neighbor
196953	chr8	111573596	111573996	401	*	5.851662355	6.485354883	4.694742505	0.000203257	0.019987002	0.999994596	Znrf1	zinc and ring finger 1
82515	chr16	31884453	31884853	401	*	4.184997708	4.760425039	3.213230827	0.000251944	0.019992554	0.999994596	Meltf	melanotransferrin
47215	chr12	86158180	86158580	401	*	6.895294733	7.112371957	6.639668857	0.000797199	0.020012123	0.999994596	Gm805	predicted gene 805
208845	chr9	110273484	110273884	401	*	4.105663916	4.564929505	3.427957209	0.000297329	0.020034432	0.999994596	Mir6236	microRNA 6236
38096	chr11	105120712	105121112	401	*	5.260165863	4.385083986	5.800963963	-0.000267153	0.020035722	0.999994596	Mettl2	methyltransferase like 2
62085	chr14	23424657	23425057	401	*	5.026672974	5.46159065	4.40110891	0.000371094	0.020044148	0.999994596	Gm10248	predicted gene 10248
102387	chr18	80069094	80069494	401	*	4.805021182	5.326139845	3.98117142	0.000299502	0.02006552	0.999994596	Pard6g	par-6 family cell polarity regulator gamma
191219	chr8	44805338	44805738	401	*	3.625804966	2.629578821	4.209507317	-0.000246079	0.020073095	0.999994596	Fat1	FAT atypical cadherin 1
161890	chr5	124293909	124294309	401	*	5.220005319	5.981855558	3.503742705	0.000149776	0.020083193	0.999994596	Mphosph9	M-phase phosphoprotein 9
127013	chr3	32736697	32737097	401	*	9.47653341	9.587024744	9.356872807	0.001611549	0.020101856	0.999994596	Mrpl47	mitochondrial ribosomal protein L47
153069	chr5	26169803	26170203	401	*	5.505324568	3.864565	6.253195214	-0.000153363	0.020104856	0.999994596	Gm10220	predicted gene 10220
136442	chr3	143246199	143246599	401	*	5.141088019	3.293408415	5.925308143	-0.000136534	0.020118594	0.999994596	A830019L24Rik	RIKEN cDNA A830019L24 gene
113140	chr2	52291707	52292107	401	*	4.773114853	5.294139721	3.949503327	0.000297285	0.02012978	0.999994596	4930573O16Rik	RIKEN cDNA 4930573O16 gene
164755	chr5	150146555	150146955	401	*	5.365553732	5.894626279	4.521299736	0.000268178	0.020138654	0.999994596	Fry	FRY microtubule binding protein
140234	chr4	35225811	35226211	401	*	8.982930717	9.12225832	8.828695057	0.001312366	0.020141268	0.999994596	C9orf72	C9orf72, member of C9orf72-SMCR8 complex
74996	chr15	63680081	63680481	401	*	6.232717712	6.701412711	5.534054551	0.000314349	0.020154724	0.999994596	Gsdmc	gasdermin C
160612	chr5	114358751	114359151	401	*	6.723908212	6.95225289	6.452499172	0.000741549	0.020182102	0.999994596	Myo1h	myosin 1H
24118	chr10	86198673	86199073	401	*	4.707173044	2.882356979	5.487670377	-0.000141861	0.020191503	0.999994596	Timp3	tissue inhibitor of metalloproteinase 3
177522	chr6	147475825	147476225	401	*	7.883150541	8.06668647	7.672814869	0.000912267	0.020198493	0.999994596	Ccdc91	coiled-coil domain containing 91
90402	chr17	34699799	34700199	401	*	7.471404726	7.820794293	7.009403556	0.000466691	0.020203958	0.999994596	Tnxb	tenascin XB
39484	chr11	117105781	117106181	401	*	5.146805967	5.724556177	4.168228997	0.00022736	0.020208286	0.999994596	Sec14l1	SEC14-like lipid binding 1
8387	chr1	104226899	104227299	401	*	8.164904251	8.524081937	7.685563704	0.000439349	0.020233122	0.999994596	Cdh20	cadherin 20
84785	chr16	59567627	59568027	401	*	4.898959938	5.32276664	4.296297488	0.000367992	0.020237993	0.999994596	Crybg3	beta-gamma crystallin domain containing 3
133579	chr3	109286602	109287002	401	*	5.330362079	3.729339171	6.070518411	-0.000155249	0.020276677	0.999994596	Vav3	vav 3 oncogene
182773	chr7	89323720	89324120	401	*	3.955282596	4.594121699	2.78041459	0.000204167	0.020279382	0.999994596	Tmem135	transmembrane protein 135
209944	chr9	120776583	120776983	401	*	5.125887572	3.349984373	5.898185883	-0.000143852	0.020282745	0.999994596	1700020M21Rik	RIKEN cDNA 1700020M21 gene
63992	chr14	45491416	45491816	401	*	4.703899998	3.279477535	5.406496835	-0.00017411	0.020313843	0.999994596	Fermt2	fermitin family member 2
133949	chr3	116380358	116380758	401	*	5.047640203	3.392203315	5.798296783	-0.000151837	0.020364975	0.999994596	Cdc14a	CDC14 cell division cycle 14A
157037	chr5	72630060	72630460	401	*	5.600079782	3.34658629	6.440268521	-0.000115671	0.020376658	0.999994596	Cnga1	cyclic nucleotide gated channel alpha 1
183322	chr7	96397957	96398357	401	*	5.189765588	5.58258296	4.648242277	0.000420298	0.020388887	0.999994596	Gm15412	predicted gene 15412
100533	chr18	63692216	63692616	401	*	8.740086063	8.877052641	8.588738966	0.001295244	0.020389753	0.999994596	Txnl1	thioredoxin-like 1
34502	chr11	71591022	71591422	401	*	4.632536841	5.168175253	3.771132536	0.000250723	0.020409885	0.999994596	9230020A06Rik	RIKEN cDNA 9230020A06 gene
121131	chr2	141405737	141406137	401	*	4.284004317	2.881760072	4.981475565	-0.000178793	0.020435992	0.999994596	Flrt3	fibronectin leucine rich transmembrane protein 3
27459	chr10	121016965	121017365	401	*	3.931849563	3.086886014	4.461195904	-0.000281935	0.020443489	0.999994596	Wif1	Wnt inhibitory factor 1
57512	chr13	90335420	90335820	401	*	4.899754067	5.410131895	4.102834443	0.000306277	0.020443693	0.999994596	Tmem167	transmembrane protein 167
155231	chr5	48448853	48449253	401	*	4.702813844	3.56107984	5.332086969	-0.000212061	0.020448979	0.999994596	Kcnip4	Kv channel interacting protein 4
202646	chr9	46849547	46849947	401	*	4.931555733	3.297420246	5.678157955	-0.00015409	0.020450617	0.999994596	2900052N01Rik	RIKEN cDNA 2900052N01 gene
89911	chr17	30004408	30004808	401	*	8.280738569	8.43130484	8.112607585	0.001163716	0.020453465	0.999994596	Zfand3	zinc finger, AN1-type domain 3
16178	chr1	189919801	189920201	401	*	5.997446521	6.437361883	5.361403102	0.000336758	0.020464832	0.999994596	Smyd2	SET and MYND domain containing 2
50419	chr13	4645162	4645562	401	*	4.442175256	5.107771646	3.169097615	0.00018198	0.020466189	0.999994596	Akr1e1	aldo-keto reductase family 1, member E1
38148	chr11	105549627	105550027	401	*	4.70429062	5.355961905	3.483383733	0.000184473	0.020472562	0.999994596	Tanc2	tetratricopeptide repeat, ankyrin repeat and coiled-coil containing 2
101571	chr18	72854649	72855049	401	*	4.677363364	5.312209736	3.516444521	0.000210475	0.020490839	0.999994596	Dcc	deleted in colorectal carcinoma
136076	chr3	138771550	138771950	401	*	6.133147834	5.315300789	6.651896583	-0.000276023	0.020509885	0.999994596	Tspan5	tetraspanin 5
59187	chr13	104793295	104793695	401	*	3.692010403	4.240979022	2.794898549	0.000279131	0.020516329	0.999994596	Cwc27	CWC27 spliceosome-associated protein
212909	chrX	98354861	98355261	401	*	3.836830934	4.330256204	3.081028032	0.000312236	0.020517852	0.999994596	Ar	androgen receptor
134224	chr3	118871937	118872337	401	*	4.060417876	4.521888813	3.377849296	0.000307515	0.020535223	0.999994596	Dpyd	dihydropyrimidine dehydrogenase
42073	chr12	27736654	27737054	401	*	5.770288535	5.068378862	6.240426651	-0.000318899	0.020539846	0.999994596	Sox11	SRY (sex determining region Y)-box 11
142977	chr4	68532063	68532463	401	*	5.942519	6.412481413	5.241005162	0.00031769	0.020542171	0.999994596	Gm12911	predicted gene 12911
183601	chr7	98728615	98729015	401	*	4.945034267	3.39216712	5.67549421	-0.000161154	0.020555465	0.999994596	Thap12	THAP domain containing 12
34009	chr11	67358830	67359230	401	*	3.942926948	4.468019167	3.108933888	0.000264589	0.020562814	0.999994596	Myh13	myosin, heavy polypeptide 13, skeletal muscle
149454	chr4	138317669	138318069	401	*	4.922777392	3.806311686	5.544562183	-0.000211754	0.020571691	0.999994596	Mir7019	microRNA 7019
211098	chrX	23753434	23753834	401	*	3.262764191	3.794042835	2.412779179	0.000225043	0.020581482	0.999994596	Wdr44	WD repeat domain 44
77118	chr15	81760300	81760700	401	*	4.735544871	2.74021005	5.542232106	-0.000128211	0.020582034	0.999994596	Zc3h7b	zinc finger CCCH type containing 7B
208355	chr9	105684529	105684929	401	*	6.849048146	7.09685279	6.549667423	0.000676828	0.0205858	0.999994596	Pik3r4	phosphoinositide-3-kinase regulatory subunit 4
59136	chr13	104112184	104112584	401	*	6.052177225	6.412710387	5.570409617	0.000457399	0.020590533	0.999994596	Sgtb	small glutamine-rich tetratricopeptide repeat (TPR)-containing, beta
127111	chr3	33717333	33717733	401	*	4.894572767	5.610308569	3.411311626	0.000157715	0.020606619	0.999994596	Ttc14	tetratricopeptide repeat domain 14
116115	chr2	84493455	84493855	401	*	4.838234441	3.357949069	5.553321339	-0.000166074	0.020619839	0.999994596	Gm13710	predicted gene 13710
77610	chr15	85327863	85328263	401	*	6.446143116	6.983208815	5.580973123	0.000255353	0.020656497	0.999994596	Atxn10	ataxin 10
50385	chr13	3744271	3744671	401	*	3.839010878	3.023572404	4.356804832	-0.000287047	0.020679218	0.999994596	Calml3	calmodulin-like 3
89595	chr17	27655347	27655747	401	*	6.991036324	7.249119972	6.676502656	0.00065318	0.020685349	0.999994596	Pacsin1	protein kinase C and casein kinase substrate in neurons 1
179195	chr7	36711640	36712040	401	*	4.377624694	4.989903871	3.29242705	0.000223789	0.020697162	0.999994596	Tshz3	teashirt zinc finger family member 3
61409	chr14	15655875	15656275	401	*	6.311157974	4.895461661	7.011749683	-0.000170012	0.02071666	0.999994596	Lrrc3b	leucine rich repeat containing 3B
89575	chr17	27574699	27575099	401	*	5.318557027	5.785028433	4.624875602	0.00030972	0.020717879	0.999994596	AI413582	expressed sequence AI413582
161574	chr5	122158066	122158466	401	*	7.704598642	7.855440369	7.536124034	0.001083101	0.020719498	0.999994596	Ppp1cc	protein phosphatase 1 catalytic subunit gamma
178323	chr7	24316535	24316935	401	*	8.405292576	8.571305438	8.217661853	0.001048785	0.020730118	0.999994596	Zfp94	zinc finger protein 94
104677	chr19	21077775	21078175	401	*	5.060381697	3.518873029	5.788497228	-0.000160802	0.020730347	0.999994596	4930554I06Rik	RIKEN cDNA 4930554I06 gene
38827	chr11	111913866	111914266	401	*	5.454154292	5.962085826	4.663270919	0.0002667	0.020758223	0.999994596	BC006965	cDNA sequence BC006965
127877	chr3	44222816	44223216	401	*	3.734001609	2.96307641	4.23374136	-0.000289968	0.020762079	0.999994596	2610316D01Rik	RIKEN cDNA 2610316D01 gene
143657	chr4	79234322	79234722	401	*	4.423981018	5.038040337	3.33299462	0.000236325	0.020787671	0.999994596	A430085M09Rik	RIKEN cDNA A430085M09 gene
171156	chr6	84147937	84148337	401	*	4.133820461	2.650495407	4.849570183	-0.000169678	0.020790882	0.999994596	Dysf	dysferlin
148197	chr4	128540167	128540567	401	*	5.075345201	3.424843828	5.82506872	-0.000150492	0.020805557	0.999994596	Zscan20	zinc finger and SCAN domains 20
23720	chr10	81535754	81536154	401	*	4.805718182	4.233324948	5.214429742	-0.00037772	0.020820196	0.999994596	Gna11	guanine nucleotide binding protein, alpha 11
109148	chr2	7845438	7845838	401	*	4.140913921	4.795888209	2.907846926	0.000187789	0.020838251	0.999994596	Celf2	CUGBP, Elav-like family member 2
40822	chr12	9112278	9112678	401	*	5.391030556	3.899688323	6.108520345	-0.000163604	0.020841709	0.999994596	Ttc32	tetratricopeptide repeat domain 32
137173	chr3	152032905	152033305	401	*	5.38232835	3.63649738	6.149421934	-0.000142504	0.020848768	0.999994596	Gipc2	GIPC PDZ domain containing family, member 2
72524	chr15	32920513	32920913	401	*	8.029940422	8.224155711	7.805451723	0.00090126	0.020864466	0.999994596	Sdc2	syndecan 2
177978	chr7	13054616	13055016	401	*	8.891259466	9.038372234	8.727424151	0.001131408	0.020869251	0.999994596	Mzf1	myeloid zinc finger 1
58241	chr13	96423360	96423760	401	*	5.411871587	5.90508704	4.656567326	0.000303182	0.020889618	0.999994596	Poc5	POC5 centriolar protein
147948	chr4	126680183	126680583	401	*	4.795707853	3.516553509	5.462885188	-0.000190367	0.0209229	0.999994596	Psmb2	proteasome (prosome, macropain) subunit, beta type 2
173008	chr6	100032635	100033035	401	*	7.183886932	6.410882354	7.684487642	-0.000283718	0.020941062	0.999994596	Rybp	RING1 and YY1 binding protein
135633	chr3	135164161	135164561	401	*	5.112224183	3.755210271	5.798935821	-0.000178124	0.020946574	0.999994596	Cenpe	centromere protein E
132797	chr3	102649065	102649465	401	*	4.86808225	3.980306682	5.413609078	-0.000264256	0.020979691	0.999994596	Tspan2	tetraspanin 2
34436	chr11	70731181	70731581	401	*	5.92582679	6.243257019	5.518254712	0.000477103	0.020984842	0.999994596	Mir6925	microRNA 6925
1379	chr1	23117450	23117850	401	*	5.57598302	6.102645317	4.737954525	0.0002556	0.020987311	0.999994596	4933415F23Rik	RIKEN cDNA 4933415F23 gene
191784	chr8	49282400	49282800	401	*	5.457196508	3.409219428	6.271276888	-0.000125647	0.020994288	0.999994596	Tenm3	teneurin transmembrane protein 3
204347	chr9	61714181	61714581	401	*	5.943140017	6.387750966	5.297147369	0.000339956	0.0209973	0.999994596	Rplp1	ribosomal protein, large, P1
187185	chr7	139550445	139550845	401	*	4.996828513	3.382703047	5.739556621	-0.000153773	0.021018629	0.999994596	Nkx6-2	NK6 homeobox 2
64724	chr14	55490885	55491285	401	*	8.017995792	8.186485431	7.827194085	0.001055962	0.021057277	0.999994596	Carmil3	capping protein regulator and myosin 1 linker 3
7754	chr1	92371625	92372025	401	*	6.26504136	6.581768774	5.858630218	0.000535055	0.021061406	0.999994596	Mir6900	microRNA 6900
79771	chr16	3908720	3909120	401	*	7.986859358	8.13446195	7.822416175	0.001171844	0.021065212	0.999994596	Cluap1	clusterin associated protein 1
27427	chr10	120616640	120617040	401	*	5.427117173	3.608777571	6.206547427	-0.000136704	0.021067616	0.999994596	Hmga2	high mobility group AT-hook 2
180376	chr7	57156023	57156423	401	*	5.482863328	4.004652486	6.197496883	-0.000163417	0.021079142	0.999994596	Gabrg3	gamma-aminobutyric acid (GABA) A receptor, subunit gamma 3
6409	chr1	79736622	79737022	401	*	5.657996679	4.358415247	6.330427412	-0.000181826	0.021099141	0.999994596	Wdfy1	WD repeat and FYVE domain containing 1
182555	chr7	84125731	84126131	401	*	5.54388154	5.910665352	5.050838841	0.000441876	0.021112525	0.999994596	Abhd17c	abhydrolase domain containing 17C
142400	chr4	59454978	59455378	401	*	5.311622057	3.629995701	6.067166831	-0.000146202	0.0211177	0.999994596	Susd1	sushi domain containing 1
178714	chr7	29070730	29071130	401	*	6.825295212	7.167190217	6.376352882	0.000480746	0.021136354	0.999994596	Mir1963	microRNA 1963
51771	chr13	21372652	21373052	401	*	5.849454871	6.332324081	5.118439478	0.000297386	0.021138455	0.999994596	Zscan12	zinc finger and SCAN domain containing 12
103946	chr19	10372819	10373219	401	*	4.895446861	3.375444811	5.619061844	-0.000159436	0.021145255	0.999994596	Syt7	synaptotagmin VII
123247	chr2	161695820	161696220	401	*	4.217637065	4.745564382	3.376345759	0.000258826	0.021145823	0.999994596	Chd6	chromodomain helicase DNA binding protein 6
183791	chr7	100083790	100084190	401	*	5.34588326	3.623045817	6.108910378	-0.000143858	0.021178963	0.999994596	Pold3	polymerase (DNA-directed), delta 3, accessory subunit
36735	chr11	93769763	93770163	401	*	4.819349684	5.547899439	3.275745363	0.000157437	0.02118693	0.999994596	Utp18	UTP18 small subunit processome component
189230	chr8	18059544	18059944	401	*	5.478885446	4.451398541	6.072895092	-0.00022606	0.021190008	0.999994596	Csmd1	CUB and Sushi multiple domains 1
193270	chr8	71476357	71476757	401	*	7.857722279	8.028589694	7.663864622	0.000911502	0.021213245	0.999994596	Dda1	DET1 and DDB1 associated 1
194155	chr8	81996806	81997206	401	*	6.580924473	6.822249657	6.290959721	0.000678485	0.021222153	0.999994596	Il15	interleukin 15
7289	chr1	89092638	89093038	401	*	6.884373168	7.12486867	6.595606647	0.000681106	0.021226279	0.999994596	Sh3bp4	SH3-domain binding protein 4
176666	chr6	139198635	139199035	401	*	6.338841689	6.824007071	5.602485949	0.000299173	0.021226984	0.999994596	4922502N22Rik	RIKEN cDNA 4922502N22 gene
88911	chr17	15498110	15498510	401	*	8.161237507	8.318835606	7.984288096	0.00107019	0.021231499	0.999994596	Psmb1	proteasome (prosome, macropain) subunit, beta type 1
182150	chr7	80072296	80072696	401	*	6.537274297	6.8061015	6.20661316	0.000598047	0.021254897	0.999994596	Gm21057	predicted gene, 21057
157702	chr5	79083177	79083577	401	*	5.901139532	6.345265278	5.256179645	0.000338641	0.021260298	0.999994596	1700017L05Rik	RIKEN cDNA 1700017L05 gene
26660	chr10	112278015	112278415	401	*	4.587093698	4.994091551	4.018077318	0.000373846	0.021268269	0.999994596	Kcnc2	potassium voltage gated channel, Shaw-related subfamily, member 2
1251	chr1	21904920	21905320	401	*	5.184296852	3.90030331	5.852727191	-0.000185722	0.021276974	0.999994596	Kcnq5	potassium voltage-gated channel, subfamily Q, member 5
113430	chr2	55889937	55890337	401	*	6.577421326	6.946498254	6.080207699	0.000411348	0.021277478	0.999994596	Kcnj3	potassium inwardly-rectifying channel, subfamily J, member 3
48416	chr12	100635581	100635981	401	*	5.649746023	6.093919727	5.004684106	0.000354327	0.021306584	0.999994596	Rps6ka5	ribosomal protein S6 kinase, polypeptide 5
146227	chr4	107024372	107024772	401	*	4.681765266	3.888488634	5.190668429	-0.000294914	0.021337692	0.999994596	Mrpl37	mitochondrial ribosomal protein L37
197815	chr8	120174148	120174548	401	*	5.632270311	3.602511783	6.443826782	-0.000124329	0.021358692	0.999994596	Fam92b	family with sequence similarity 92, member B
66291	chr14	69811665	69812065	401	*	4.742159049	5.381314159	3.566179586	0.000208859	0.021376039	0.999994596	Rhobtb2	Rho-related BTB domain containing 2
77865	chr15	87228606	87229006	401	*	5.500666302	3.416900155	6.319600447	-0.000121787	0.02138076	0.999994596	Tafa5	TAFA chemokine like family member 5
32949	chr11	57203708	57204108	401	*	5.552488909	4.888165813	6.00562749	-0.000334358	0.021381021	0.999994596	Gria1	glutamate receptor, ionotropic, AMPA1 (alpha 1)
134221	chr3	118860821	118861221	401	*	4.443405094	3.448923185	5.02652353	-0.000239994	0.021395006	0.999994596	Dpyd	dihydropyrimidine dehydrogenase
121771	chr2	147185645	147186045	401	*	4.132735164	4.579483577	3.482179929	0.00032576	0.021405113	0.999994596	Nkx2-2	NK2 homeobox 2
129607	chr3	65950829	65951229	401	*	6.152509625	4.888017209	6.81585808	-0.000185653	0.021423409	0.999994596	Ccnl1	cyclin L1
129369	chr3	63137866	63138266	401	*	3.614083283	2.816226516	4.124839616	-0.000278475	0.021443981	0.999994596	Mme	membrane metallo endopeptidase
121205	chr2	142212943	142213343	401	*	4.794513551	3.122972228	5.548188435	-0.000149412	0.021448163	0.999994596	Kif16b	kinesin family member 16B
143078	chr4	69761800	69762200	401	*	5.844540719	6.476343634	4.694139177	0.000199555	0.021449345	0.999994596	Cdk5rap2	CDK5 regulatory subunit associated protein 2
69190	chr14	111569018	111569418	401	*	4.969303761	3.504339974	5.681023639	-0.000164772	0.021466644	0.999994596	Slitrk5	SLIT and NTRK-like family, member 5
143367	chr4	74557422	74557822	401	*	5.073536442	3.762526139	5.74886594	-0.000183024	0.021480882	0.999994596	Kdm4c	lysine (K)-specific demethylase 4C
134537	chr3	122381475	122381875	401	*	5.431554287	3.780333029	6.181414137	-0.00014782	0.021482189	0.999994596	Bcar3	breast cancer anti-estrogen resistance 3
123764	chr2	166075997	166076397	401	*	6.25004358	4.581760793	7.003110971	-0.000145983	0.021493288	0.999994596	Sulf2	sulfatase 2
94681	chr17	89064699	89065099	401	*	4.280232033	4.756384604	3.564677298	0.000320644	0.021517236	0.999994596	Fshr	follicle stimulating hormone receptor
55800	chr13	62653087	62653487	401	*	7.679486114	7.854350335	7.480465661	0.000888566	0.021525279	0.999994596	6720489N17Rik	RIKEN cDNA 6720489N17 gene
198810	chr8	126538581	126538981	401	*	6.916234138	7.18995221	6.57813072	0.000575546	0.021526435	0.999994596	Irf2bp2	interferon regulatory factor 2 binding protein 2
71367	chr15	18820205	18820605	401	*	7.673145939	7.927789748	7.363712946	0.000633877	0.021542806	0.999994596	Cdh10	cadherin 10
32081	chr11	49493492	49493892	401	*	4.695773099	3.147537486	5.425279772	-0.000160049	0.021551298	0.999994596	Olfr1385	olfactory receptor 1385
175936	chr6	129380446	129380846	401	*	6.675565205	5.552567231	7.299302185	-0.000203926	0.021554645	0.999994596	Clec12b	C-type lectin domain family 12, member B
90797	chr17	44026357	44026757	401	*	6.326527622	6.69560352	5.829315877	0.000441572	0.021558177	0.999994596	Enpp5	ectonucleotide pyrophosphatase/phosphodiesterase 5
47560	chr12	89658292	89658692	401	*	3.317125239	2.341616403	3.893830747	-0.000245992	0.021574263	0.999994596	Nrxn3	neurexin III
131741	chr3	89795676	89796076	401	*	4.666990227	3.44063615	5.32014549	-0.000196077	0.021576541	0.999994596	Ube2q1	ubiquitin-conjugating enzyme E2Q family member 1
178622	chr7	28350455	28350855	401	*	8.036609317	8.223798697	7.821459215	0.000906149	0.021587021	0.999994596	Rps16	ribosomal protein S16
150147	chr4	144998238	144998638	401	*	4.817626153	3.085286699	5.582342979	-0.000142754	0.021594891	0.999994596	Dhrs3	dehydrogenase/reductase (SDR family) member 3
194333	chr8	83916066	83916466	401	*	7.044443588	7.285093662	6.755453962	0.000693193	0.021623341	0.999994596	Adgrl1	adhesion G protein-coupled receptor L1
130306	chr3	75730959	75731359	401	*	4.839150621	3.051073849	5.61351998	-0.000136928	0.021637504	0.999994596	Platr10	pluripotency associated transcript 10
63907	chr14	40995836	40996236	401	*	4.997123282	3.623014974	5.687950594	-0.000175407	0.021644166	0.999994596	Prxl2a	peroxiredoxin like 2A
65957	chr14	66260336	66260736	401	*	8.278441586	8.456757657	8.074935776	0.000977518	0.021671159	0.999994596	Ptk2b	PTK2 protein tyrosine kinase 2 beta
129483	chr3	65135021	65135421	401	*	5.397831156	4.129955192	6.062067568	-0.000185561	0.02168355	0.999994596	Kcnab1	potassium voltage-gated channel, shaker-related subfamily, beta member 1
109219	chr2	9141449	9141849	401	*	5.559613432	3.920392032	6.307190158	-0.000147833	0.021709684	0.999994596	1700061F12Rik	RIKEN cDNA 1700061F12 gene
194501	chr8	84775130	84775530	401	*	7.132350238	7.41073514	6.787085738	0.000580295	0.021740673	0.999994596	0	0
34364	chr11	69980471	69980871	401	*	8.529224244	8.667715436	8.376013081	0.001274606	0.021746513	0.999994596	Elp5	elongator acetyltransferase complex subunit 5
150192	chr4	145305925	145306325	401	*	4.343549215	4.788671251	3.696467539	0.000319292	0.021746908	0.999994596	Tnfrsf8	tumor necrosis factor receptor superfamily, member 8
142463	chr4	61835081	61835481	401	*	5.4221192	6.082437668	4.169097615	0.000181627	0.021755634	0.999994596	Mup5	major urinary protein 5
6400	chr1	79657393	79657793	401	*	4.952002993	5.625316942	3.648951343	0.000184807	0.021755788	0.999994596	Ap1s3	adaptor-related protein complex AP-1, sigma 3
177975	chr7	13038115	13038515	401	*	8.734510994	8.869225393	8.585909523	0.001284154	0.021762516	0.999994596	Ube2m	ubiquitin-conjugating enzyme E2M
61279	chr14	14030895	14031295	401	*	5.292195797	3.957303261	5.97349069	-0.000178228	0.021763346	0.999994596	Atxn7	ataxin 7
208167	chr9	103941388	103941788	401	*	5.398557892	4.066411858	6.079173014	-0.000176292	0.021768011	0.999994596	Nphp3	nephronophthisis 3 (adolescent)
121945	chr2	149455149	149455549	401	*	5.634132998	4.611822583	6.226456286	-0.000224138	0.021770555	0.999994596	Cst10	cystatin 10 (chondrocytes)
201042	chr9	31280165	31280565	401	*	9.409173017	9.544381565	9.259969945	0.001218815	0.021780924	0.999994596	Prdm10	PR domain containing 10
70819	chr15	10413657	10414057	401	*	5.270649692	5.943461532	3.969572145	0.000175768	0.021825603	0.999994596	Agxt2	alanine-glyoxylate aminotransferase 2
138990	chr4	15245759	15246159	401	*	5.277523477	3.745493552	6.003665448	-0.000158386	0.021830893	0.999994596	Tmem64	transmembrane protein 64
183422	chr7	96869444	96869844	401	*	6.174033299	6.718367586	5.289473439	0.000251247	0.021859139	0.999994596	Gm15413	predicted gene 15413
4273	chr1	56850456	56850856	401	*	6.151386822	6.678369872	5.312531993	0.000261254	0.021859558	0.999994596	Satb2	special AT-rich sequence binding protein 2
123867	chr2	166655690	166656090	401	*	6.081139465	4.261577926	6.860771476	-0.000135015	0.021870939	0.999994596	Prex1	phosphatidylinositol-3,4,5-trisphosphate-dependent Rac exchange factor 1
40473	chr12	5176855	5177255	401	*	6.427665507	5.049383454	7.119488546	-0.000170137	0.021880281	0.999994596	Klhl29	kelch-like 29
192748	chr8	66681271	66681671	401	*	5.460877415	3.640488879	6.24064586	-0.00013533	0.021883762	0.999994596	Npy5r	neuropeptide Y receptor Y5
91003	chr17	45904288	45904688	401	*	6.04817084	6.453910544	5.481626071	0.000384968	0.021888001	0.999994596	4930542M03Rik	RIKEN cDNA 4930542M03 gene
56014	chr13	67108477	67108877	401	*	8.416162969	8.579089294	8.232466588	0.001032643	0.021900463	0.999994596	Rslcan18	regulator of sex-limitation candidate 18
159237	chr5	101040512	101040912	401	*	3.843870451	4.506755558	2.581139643	0.000208033	0.021902383	0.999994596	Gpat3	glycerol-3-phosphate acyltransferase 3
104836	chr19	22595190	22595590	401	*	4.171554816	4.673669593	3.394883176	0.000290796	0.021924439	0.999994596	Trpm3	transient receptor potential cation channel, subfamily M, member 3
192434	chr8	61755164	61755564	401	*	5.329763221	4.319486213	5.918135187	-0.000225586	0.021987393	0.999994596	Palld	palladin, cytoskeletal associated protein
56283	chr13	70277640	70278040	401	*	7.372284371	7.676759178	6.985874518	0.000538182	0.022008001	0.999994596	4930520P13Rik	RIKEN cDNA 4930520P13 gene
33018	chr11	57651441	57651841	401	*	7.297735192	7.516832689	7.039301075	0.00078217	0.02201312	0.999994596	4933424L21Rik	RIKEN cDNA 4933424L21 gene
109281	chr2	10250430	10250830	401	*	5.420980433	3.097556202	6.269143481	-0.000109742	0.022015208	0.999994596	Itih5	inter-alpha (globulin) inhibitor H5
44960	chr12	64541097	64541497	401	*	5.708816612	6.123361107	5.124839616	0.000355785	0.022029151	0.999994596	Fscb	fibrous sheath CABYR binding protein
81711	chr16	23721728	23722128	401	*	4.083503742	4.603558033	3.262354219	0.000282383	0.022035265	0.999994596	Rtp4	receptor transporter protein 4
70584	chr15	7129291	7129691	401	*	8.684915115	8.835627938	8.51660133	0.001186551	0.022037504	0.999994596	Lifr	LIF receptor alpha
149031	chr4	134853293	134853693	401	*	9.469403736	9.641889096	9.273460078	0.000950811	0.022054945	0.999994596	Maco1	macoilin 1
186403	chr7	131362672	131363072	401	*	8.231348706	8.383736824	8.060942278	0.001026487	0.022059308	0.999994596	2310057M21Rik	RIKEN cDNA 2310057M21 gene
22608	chr10	71052486	71052886	401	*	5.506243324	6.057276778	4.603490439	0.000245724	0.022072676	0.999994596	Bicc1	BicC family RNA binding protein 1
41727	chr12	21511333	21511733	401	*	7.505537487	7.782718411	7.162126074	0.000589785	0.022085277	0.999994596	Ywhaq	tyrosine 3-monooxygenase/tryptophan 5-monooxygenase activation protein theta
55926	chr13	63815047	63815447	401	*	8.975740413	9.085162104	8.857333447	0.001548642	0.022091068	0.999994596	Ercc6l2	excision repair cross-complementing rodent repair deficiency, complementation group 6 like 2
17010	chr10	5110783	5111183	401	*	5.61788018	4.180700597	6.323381709	-0.000164687	0.022132345	0.999994596	Syne1	spectrin repeat containing, nuclear envelope 1
163792	chr5	141116008	141116408	401	*	7.733823664	7.959405387	7.466312357	0.000682245	0.022140928	0.999994596	Card11	caspase recruitment domain family, member 11
150418	chr4	149532101	149532501	401	*	3.706233433	4.270461179	2.766707471	0.000245196	0.02214942	0.999994596	Mir5616	microRNA 5616
85900	chr16	77569732	77570132	401	*	4.790762548	5.223273045	4.170206077	0.000367963	0.02215175	0.999994596	Mir99a	microRNA 99a
74307	chr15	55694674	55695074	401	*	6.784203065	7.167352333	6.26097737	0.00038806	0.022153484	0.999994596	Mtbp	Mdm2, transformed 3T3 cell double minute p53 binding protein
17160	chr10	6980206	6980606	401	*	6.101414651	6.432863418	5.670368399	0.00046327	0.022170332	0.999994596	Ipcef1	interaction protein for cytohesin exchange factors 1
59790	chr13	110262552	110262952	401	*	3.992697447	4.54830821	3.07733123	0.000257145	0.022183956	0.999994596	Rab3c	RAB3C, member RAS oncogene family
55469	chr13	58413242	58413642	401	*	3.477980862	4.086671773	2.404360124	0.000229699	0.022195149	0.999994596	Hnrnpk	heterogeneous nuclear ribonucleoprotein K
13646	chr1	165879796	165880196	401	*	4.760344628	3.623045817	5.388315635	-0.000205071	0.022200594	0.999994596	Pou2f1	POU domain, class 2, transcription factor 1
52648	chr13	32832704	32833104	401	*	6.006745537	4.482954827	6.731159248	-0.00015632	0.022201107	0.999994596	Serpinb1a	serine (or cysteine) peptidase inhibitor, clade B, member 1a
200858	chr9	29556465	29556865	401	*	4.113288258	4.679157341	3.169097615	0.000225117	0.022202266	0.999994596	Ntm	neurotrimin
144893	chr4	95188021	95188421	401	*	5.717191954	3.921023345	6.492926685	-0.000135581	0.022203738	0.999994596	Jun	jun proto-oncogene
162215	chr5	126799782	126800182	401	*	6.454765728	6.878106324	5.853052286	0.000344403	0.022203795	0.999994596	4933438B17Rik	RIKEN cDNA 4933438B17 gene
201740	chr9	40449885	40450285	401	*	6.043268384	6.542882844	5.272645434	0.000270512	0.022211171	0.999994596	Gramd1b	GRAM domain containing 1B
161689	chr5	122941214	122941614	401	*	5.474618403	4.1767108	6.146622171	-0.000181181	0.022212223	0.999994596	Kdm2b	lysine (K)-specific demethylase 2B
147074	chr4	118169444	118169844	401	*	4.70914827	3.413064903	5.380685997	-0.000183215	0.022223985	0.999994596	Kdm4a	lysine (K)-specific demethylase 4A
130396	chr3	78172004	78172404	401	*	5.596946535	6.10851748	4.797069964	0.000278168	0.022226566	0.999994596	Rapgef2	Rap guanine nucleotide exchange factor (GEF) 2
15478	chr1	182527911	182528311	401	*	6.094961007	4.39866195	6.853198781	-0.000142492	0.022237872	0.999994596	Capn2	calpain 2
149439	chr4	138198208	138198608	401	*	4.125610588	4.642112864	3.313421591	0.000275908	0.022243982	0.999994596	Hp1bp3	heterochromatin protein 1, binding protein 3
192848	chr8	67765051	67765451	401	*	5.196066461	5.803373869	4.126877019	0.000219889	0.022265117	0.999994596	Psd3	pleckstrin and Sec7 domain containing 3
160189	chr5	111791028	111791428	401	*	5.597993503	6.340915436	3.982874752	0.000147494	0.022278327	0.999994596	E130006D01Rik	RIKEN cDNA E130006D01 gene
208833	chr9	110206170	110206570	401	*	6.477863692	6.83008575	6.010878292	0.000448757	0.022280298	0.999994596	Cspg5	chondroitin sulfate proteoglycan 5
184358	chr7	110288355	110288755	401	*	5.612268209	3.894272882	6.374429212	-0.000141506	0.02228432	0.999994596	Swap70	SWA-70 protein
170940	chr6	82313899	82314299	401	*	5.45923297	3.822334103	6.206365186	-0.000146884	0.022293227	0.999994596	Tacr1	tachykinin receptor 1
125020	chr2	180825446	180825846	401	*	7.329392134	7.826211517	6.565488744	0.000277716	0.02229955	0.999994596	Bhlhe23	basic helix-loop-helix family, member e23
181188	chr7	67951605	67952005	401	*	8.431727442	8.567527578	8.281803539	0.001277487	0.022308241	0.999994596	Igf1r	insulin-like growth factor I receptor
88705	chr17	12992394	12992794	401	*	8.096947722	8.243485434	7.933825459	0.001052985	0.022323643	0.999994596	Wtap	Wilms tumour 1-associating protein
159081	chr5	99715244	99715644	401	*	6.182786447	6.48080739	5.806734355	0.000527715	0.022326804	0.999994596	A930011G23Rik	RIKEN cDNA A930011G23 gene
174983	chr6	119248595	119248995	401	*	4.218363757	4.826625128	3.146120728	0.000229357	0.022342485	0.999994596	Cacna2d4	calcium channel, voltage-dependent, alpha 2/delta subunit 4
85309	chr16	68666944	68667344	401	*	7.120592927	7.522057274	6.562399539	0.00037504	0.022372404	0.999994596	Cadm2	cell adhesion molecule 2
114507	chr2	68091614	68092014	401	*	5.529466669	3.692238884	6.311993469	-0.000133203	0.022376488	0.999994596	B3galt1	UDP-Gal:betaGlcNAc beta 1,3-galactosyltransferase, polypeptide 1
193319	chr8	71922585	71922985	401	*	8.394097098	8.551001565	8.218021871	0.001075324	0.022395023	0.999994596	Zfp617	zinc finger protein 617
145655	chr4	102717250	102717650	401	*	5.238818	5.810701798	4.277357424	0.000230641	0.022415493	0.999994596	Sgip1	SH3-domain GRB2-like (endophilin) interacting protein 1
193519	chr8	73930318	73930718	401	*	5.995939487	6.351602472	5.522862706	0.000431702	0.022418589	0.999994596	Large1	LARGE xylosyl- and glucuronyltransferase 1
132758	chr3	102108215	102108615	401	*	4.645486802	3.781321119	5.182172345	-0.000264003	0.022418772	0.999994596	Casq2	calsequestrin 2
117443	chr2	102873624	102874024	401	*	5.209124564	3.702599345	5.929877659	-0.000159196	0.02242817	0.999994596	Cd44	CD44 antigen
114836	chr2	70919974	70920374	401	*	4.792412541	3.284097114	5.513547668	-0.000160286	0.022431211	0.999994596	Tlk1	tousled-like kinase 1
27539	chr10	121653071	121653471	401	*	7.109174321	7.63439377	6.274854836	0.000255151	0.022440903	0.999994596	D930020B18Rik	RIKEN cDNA D930020B18 gene
204105	chr9	59656213	59656613	401	*	8.827153962	8.957983759	8.683265943	0.001191009	0.02245178	0.999994596	Pkm	pyruvate kinase, muscle
36792	chr11	94233395	94233795	401	*	5.143081245	5.493996846	4.678398125	0.000387757	0.022453318	0.999994596	Wfikkn2	WAP, follistatin/kazal, immunoglobulin, kunitz and netrin domain containing 2
18859	chr10	24966126	24966526	401	*	7.0948769	6.537443508	7.495950317	-0.000374778	0.022483747	0.999994596	Arg1	arginase, liver
40090	chr11	120796268	120796668	401	*	6.92662864	7.141560705	6.673974342	0.000762932	0.022491706	0.999994596	Dus1l	dihydrouridine synthase 1-like (S. cerevisiae)
27658	chr10	122807864	122808264	401	*	5.966402734	6.329609886	5.479828465	0.000433992	0.022507875	0.999994596	Mir8104	microRNA 8104
110209	chr2	21349406	21349806	401	*	4.109029355	4.760615421	2.888434486	0.000191933	0.022515168	0.999994596	Gpr158	G protein-coupled receptor 158
35499	chr11	80333020	80333420	401	*	5.795766433	4.58451237	6.444790412	-0.000190018	0.022520172	0.999994596	Rhbdl3	rhomboid like 3
206161	chr9	79589302	79589702	401	*	5.336404261	3.097556202	6.174867652	-0.000112252	0.022523198	0.999994596	Gm10635	predicted gene 10635
36854	chr11	94727262	94727662	401	*	3.821052168	4.256845801	3.193659471	0.000277805	0.022534405	0.999994596	Gm11541	predicted gene 11541
76653	chr15	78591839	78592239	401	*	5.539315988	4.307669961	6.193906128	-0.0001881	0.022536566	0.999994596	Cyth4	cytohesin 4
82796	chr16	34236939	34237339	401	*	7.986040048	8.252497334	7.658962358	0.000610515	0.022537421	0.999994596	Umps	uridine monophosphate synthetase
69921	chr14	120867121	120867521	401	*	5.439516028	5.964399425	4.606058506	0.000262276	0.022547925	0.999994596	Ipo5	importin 5
142958	chr4	68085252	68085652	401	*	5.166521746	5.831743008	3.894881265	0.000176366	0.022548989	0.999994596	Gm12911	predicted gene 12911
88150	chr17	7877813	7878213	401	*	4.75119168	5.383381156	3.59945977	0.000201032	0.022550871	0.999994596	Tagap	T cell activation Rho GTPase activating protein
87232	chr16	94569344	94569744	401	*	8.747180743	8.856206654	8.629237125	0.001410377	0.022550902	0.999994596	Dyrk1a	dual-specificity tyrosine-(Y)-phosphorylation regulated kinase 1a
164028	chr5	143261622	143262022	401	*	5.810061178	6.409241072	4.766548507	0.000209044	0.02258191	0.999994596	Zfp316	zinc finger protein 316
159075	chr5	99659567	99659967	401	*	4.671916669	2.431007361	5.510624077	-0.000114484	0.022587314	0.999994596	A930011G23Rik	RIKEN cDNA A930011G23 gene
108063	chr19	56637279	56637679	401	*	5.34096744	5.724744249	4.816564789	0.000417308	0.022604706	0.999994596	Adrb1	adrenergic receptor, beta 1
200747	chr9	28825826	28826226	401	*	5.422000968	5.914150586	4.669225952	0.000289036	0.022613865	0.999994596	Opcml	opioid binding protein/cell adhesion molecule-like
72115	chr15	29266771	29267171	401	*	4.903401514	5.572967964	3.615002497	0.000173305	0.022656419	0.999994596	Mir3964	microRNA 3964
157196	chr5	73874762	73875162	401	*	6.667142401	5.557556695	7.286858623	-0.000202517	0.022678797	0.999994596	Usp46	ubiquitin specific peptidase 46
115224	chr2	73807641	73808041	401	*	3.92136584	2.963738033	4.491923139	-0.000233943	0.022699164	0.999994596	Chn1	chimerin 1
109345	chr2	11282862	11283262	401	*	5.335015164	3.091737182	6.174002502	-0.000111829	0.022703362	0.999994596	Gm13293	predicted gene 13293
210997	chrX	20222976	20223376	401	*	3.917492385	2.85904203	4.52142368	-0.00022453	0.022711491	0.999994596	Slc9a7	solute carrier family 9 (sodium/hydrogen exchanger), member 7
9164	chr1	119605411	119605811	401	*	5.288709339	5.930222838	4.104400097	0.000190476	0.022714713	0.999994596	Epb41l5	erythrocyte membrane protein band 4.1 like 5
116351	chr2	90964796	90965196	401	*	8.049864583	8.218620552	7.858721157	0.00102128	0.022731972	0.999994596	Celf1	CUGBP, Elav-like family member 1
136450	chr3	143288728	143289128	401	*	5.042419727	5.717833497	3.731075465	0.000176424	0.022740844	0.999994596	A830019L24Rik	RIKEN cDNA A830019L24 gene
56811	chr13	77176658	77177058	401	*	3.824261427	2.704667575	4.446982507	-0.000209466	0.022749994	0.999994596	2210408I21Rik	RIKEN cDNA 2210408I21 gene
208521	chr9	106909998	106910398	401	*	3.870626637	4.467837495	2.833245	0.000221005	0.022776178	0.999994596	Manf	mesencephalic astrocyte-derived neurotrophic factor
115397	chr2	75960921	75961321	401	*	5.853049933	6.182636729	5.425156884	0.000497378	0.02278999	0.999994596	Ttc30a2	tetratricopeptide repeat domain 30A2
32694	chr11	54866165	54866565	401	*	7.955579056	8.087717375	7.810106454	0.001206655	0.022794934	0.999994596	Hint1	histidine triad nucleotide binding protein 1
163417	chr5	137600889	137601289	401	*	8.248438199	8.397101586	8.082676988	0.001154	0.022822319	0.999994596	Mospd3	motile sperm domain containing 3
68643	chr14	102686289	102686689	401	*	5.047428325	4.379924145	5.502030722	-0.000324011	0.022822395	0.999994596	Mir5130	microRNA 5130
132221	chr3	97069615	97070015	401	*	4.616039409	5.007448746	4.07720306	0.000374792	0.022832515	0.999994596	4930573H18Rik	RIKEN cDNA 4930573H18 gene
94729	chr17	90074928	90075328	401	*	4.510018283	4.986048644	3.794742662	0.000305105	0.022847156	0.999994596	Nrxn1	neurexin I
189564	chr8	24189233	24189633	401	*	4.381621793	4.99415117	3.295612368	0.000215982	0.022861893	0.999994596	Tcim	transcriptional and immune response regulator
184460	chr7	111319907	111320307	401	*	5.18728087	5.749602927	4.2531454	0.000228526	0.022867784	0.999994596	1700012D14Rik	RIKEN cDNA 1700012D14 gene
107590	chr19	50596872	50597272	401	*	4.339121236	4.925163378	3.335877454	0.000233582	0.022871788	0.999994596	Sorcs1	sortilin-related VPS10 domain containing receptor 1
162646	chr5	130650867	130651267	401	*	5.515877736	4.468968916	6.116143586	-0.000216391	0.022880081	0.999994596	Caln1	calneuron 1
146793	chr4	115709778	115710178	401	*	6.408891399	6.682911699	6.070325997	0.000608087	0.022885917	0.999994596	Efcab14	EF-hand calcium binding domain 14
174349	chr6	114272276	114272676	401	*	4.666425805	5.107045227	4.028897016	0.000322359	0.022909536	0.999994596	Slc6a1	solute carrier family 6 (neurotransmitter transporter, GABA), member 1
25224	chr10	96504308	96504708	401	*	6.574997542	5.378007647	7.220067939	-0.000188535	0.02292659	0.999994596	Btg1	B cell translocation gene 1, anti-proliferative
19415	chr10	31354173	31354573	401	*	6.093039067	4.451249508	6.84110632	-0.000144651	0.022930171	0.999994596	Hddc2	HD domain containing 2
133445	chr3	108296658	108297058	401	*	6.670752847	7.035491233	6.181414837	0.000432435	0.022945427	0.999994596	Sort1	sortilin 1
187908	chr8	6179603	6180003	401	*	4.286356667	4.96695684	2.954270963	0.000171133	0.022945635	0.999994596	Slc10a2	solute carrier family 10, member 2
154092	chr5	35940725	35941125	401	*	4.99812683	4.278985134	5.475846914	-0.000308504	0.02294811	0.999994596	Afap1	actin filament associated protein 1
23944	chr10	84357939	84358339	401	*	7.905985203	8.154050569	7.606223421	0.000651677	0.022966845	0.999994596	Nuak1	NUAK family, SNF1-like kinase, 1
206831	chr9	89757693	89758093	401	*	7.028879895	7.566527794	6.162169951	0.000247666	0.022975838	0.999994596	Ankrd34c	ankyrin repeat domain 34C
8269	chr1	100491973	100492373	401	*	5.769512781	4.332032192	6.475082466	-0.000162629	0.022993259	0.999994596	Gm20268	predicted gene, 20268
56498	chr13	73402516	73402916	401	*	5.170822681	3.229029279	5.969667303	-0.000126852	0.022997659	0.999994596	Eprn	ephemeron, early developmental lncRNA
187777	chr8	3253174	3253574	401	*	3.779786863	2.918029138	4.315559449	-0.000248905	0.023065041	0.999994596	Insr	insulin receptor
33263	chr11	60046311	60046711	401	*	8.615629907	8.756822835	8.459104691	0.001231218	0.023070358	0.999994596	Pemt	phosphatidylethanolamine N-methyltransferase
17046	chr10	5378932	5379332	401	*	7.869890363	8.26031023	7.332937672	0.000375686	0.023087787	0.999994596	Syne1	spectrin repeat containing, nuclear envelope 1
71656	chr15	25221784	25222184	401	*	5.884075531	6.656153069	4.109462964	0.000132056	0.023099519	0.999994596	Basp1	brain abundant, membrane attached signal protein 1
177788	chr7	4124265	4124665	401	*	8.134072847	8.350631219	7.879166679	0.000789014	0.023104314	0.999994596	9430041J12Rik	RIKEN cDNA 9430041J12 gene
159874	chr5	107873759	107874159	401	*	5.695392913	6.048020312	5.227692036	0.000409822	0.023104771	0.999994596	Evi5	ecotropic viral integration site 5
213722	chrX	135009085	135009485	401	*	8.146952977	8.333443035	7.932726614	0.000857152	0.023111734	0.999994596	Zmat1	zinc finger, matrin type 1
48272	chr12	99912142	99912542	401	*	3.367698741	3.858738745	2.617550171	0.000249097	0.023114791	0.999994596	Tdp1	tyrosyl-DNA phosphodiesterase 1
178046	chr7	16286181	16286581	401	*	8.877317367	9.038724107	8.695550952	0.00097616	0.023128949	0.999994596	Ccdc9	coiled-coil domain containing 9
170208	chr6	71739768	71740168	401	*	5.526457193	4.296991929	6.180456844	-0.000185625	0.023135929	0.999994596	Reep1	receptor accessory protein 1
37378	chr11	98951403	98951803	401	*	5.222540388	5.585854454	4.735773418	0.000424572	0.023150054	0.999994596	Rara	retinoic acid receptor, alpha
106899	chr19	43957850	43958250	401	*	7.385378278	7.671642004	7.02788949	0.000574392	0.023156908	0.999994596	Dnmbp	dynamin binding protein
159387	chr5	102677260	102677660	401	*	4.184892424	2.481929217	4.944342667	-0.00014527	0.023169287	0.999994596	Arhgap24	Rho GTPase activating protein 24
84907	chr16	61727696	61728096	401	*	4.263936284	3.436898654	4.786307962	-0.000273471	0.023170746	0.999994596	Nsun3	NOL1/NOP2/Sun domain family member 3
149601	chr4	139209122	139209522	401	*	5.455111723	5.835410807	4.937213092	0.000412312	0.023189223	0.999994596	Capzb	capping protein (actin filament) muscle Z-line, beta
7213	chr1	88482493	88482893	401	*	4.483225491	3.354458259	5.108677116	-0.000204344	0.023217589	0.999994596	Glrp1	glutamine repeat protein 1
64136	chr14	47249802	47250202	401	*	4.053838891	2.671863423	4.746540096	-0.000174276	0.023225357	0.999994596	Wdhd1	WD repeat and HMG-box DNA binding protein 1
29651	chr11	21327448	21327848	401	*	3.807190628	4.277428315	3.105056568	0.00025107	0.023230805	0.999994596	Mir1933	microRNA 1933
50928	chr13	10711466	10711866	401	*	5.241412443	5.623964854	4.71930479	0.00040929	0.023247621	0.999994596	Chrm3	cholinergic receptor, muscarinic 3, cardiac
157920	chr5	82711475	82711875	401	*	3.144909613	3.793353423	1.935760054	0.000217678	0.023256471	0.999994596	Mir1187	microRNA 1187
6994	chr1	86378935	86379335	401	*	6.012289265	6.413203847	5.455164487	0.000382438	0.023257379	0.999994596	Nmur1	neuromedin U receptor 1
10883	chr1	135734277	135734677	401	*	5.332483728	5.706605833	4.826027254	0.000396131	0.023276477	0.999994596	Csrp1	cysteine and glycine-rich protein 1
127281	chr3	35954942	35955342	401	*	5.446492088	3.742525496	6.206124313	-0.00014029	0.023277264	0.999994596	Dcun1d1	DCN1, defective in cullin neddylation 1, domain containing 1 (S. cerevisiae)
163318	chr5	136517516	136517916	401	*	4.954837359	5.408764198	4.288802538	0.000309684	0.023278176	0.999994596	Cux1	cut-like homeobox 1
84678	chr16	57500782	57501182	401	*	5.700272307	4.14735351	6.43074286	-0.000151234	0.023282436	0.999994596	Filip1l	filamin A interacting protein 1-like
17957	chr10	14216091	14216491	401	*	7.505101588	7.790472987	7.149005856	0.000545415	0.023290223	0.999994596	Hivep2	human immunodeficiency virus type I enhancer binding protein 2
114993	chr2	72009834	72010234	401	*	5.548045357	5.891383657	5.096602597	0.000460504	0.023348195	0.999994596	Rapgef4	Rap guanine nucleotide exchange factor (GEF) 4
75203	chr15	65784388	65784788	401	*	7.373249826	7.835730375	6.688447507	0.000302915	0.02335169	0.999994596	Efr3a	EFR3 homolog A
120479	chr2	134649022	134649422	401	*	5.677750549	6.200491478	4.849771609	0.000260454	0.023353726	0.999994596	Tmx4	thioredoxin-related transmembrane protein 4
143232	chr4	71654535	71654935	401	*	4.994665401	3.937487866	5.598194356	-0.00021446	0.023371575	0.999994596	Tle1	transducin-like enhancer of split 1
123456	chr2	163693893	163694293	401	*	4.427501807	3.725586388	4.897642473	-0.000313503	0.02337213	0.999994596	Pkig	protein kinase inhibitor, gamma
78727	chr15	95103820	95104220	401	*	3.827443526	4.518597985	2.451965579	0.000185871	0.023377966	0.999994596	LOC100043315	uncharacterized LOC100043315
118178	chr2	110976879	110977279	401	*	4.548322818	5.275529037	3.01119081	0.000158263	0.023381445	0.999994596	Ano3	anoctamin 3
13159	chr1	161370767	161371167	401	*	5.678415213	4.160904729	6.401503535	-0.000155231	0.023387185	0.999994596	Tnfsf4	tumor necrosis factor (ligand) superfamily, member 4
20233	chr10	42277573	42277973	401	*	9.58050657	9.706936689	9.441923222	0.001320799	0.023392927	0.999994596	Foxo3	forkhead box O3
89586	chr17	27610656	27611056	401	*	7.003990222	7.292339333	6.643237205	0.000552953	0.023394147	0.999994596	Nudt3	nudix (nucleotide diphosphate linked moiety X)-type motif 3
189528	chr8	23912336	23912736	401	*	5.945843204	6.351670316	5.379126932	0.000354693	0.023412899	0.999994596	Zmat4	zinc finger, matrin type 4
53359	chr13	41410621	41411021	401	*	4.907850643	3.600905399	5.582152395	-0.000179157	0.023414523	0.999994596	Nedd9	neural precursor cell expressed, developmentally down-regulated gene 9
159262	chr5	101604731	101605131	401	*	4.301889052	3.196490993	4.920339899	-0.000213746	0.02341938	0.999994596	Nkx6-1	NK6 homeobox 1
131507	chr3	88138289	88138689	401	*	7.993719888	8.159539597	7.806335935	0.00105186	0.023422716	0.999994596	Mef2d	myocyte enhancer factor 2D
152860	chr5	24394272	24394672	401	*	9.028307011	9.186587796	8.850496286	0.001054362	0.023425309	0.999994596	Abcb8	ATP-binding cassette, sub-family B (MDR/TAP), member 8
12200	chr1	153733189	153733589	401	*	5.622408123	4.226631467	6.318366275	-0.000165787	0.02342881	0.999994596	C230024C17Rik	RIKEN cDNA C230024C17 gene
48783	chr12	103592737	103593137	401	*	3.594515654	1.629578821	4.396791256	-0.000127023	0.023429274	0.999994596	Serpina10	serine (or cysteine) peptidase inhibitor, clade A (alpha-1 antiproteinase, antitrypsin), member 10
182549	chr7	84059800	84060200	401	*	4.94592179	5.501000434	4.032029632	0.000253301	0.02343455	0.999994596	Cemip	cell migration inducing protein, hyaluronan binding
160219	chr5	112049958	112050358	401	*	5.095624012	3.726280235	5.785310282	-0.000169996	0.023437833	0.999994596	1700028D13Rik	RIKEN cDNA 1700028D13 gene
57012	chr13	81515555	81515955	401	*	5.086303564	3.659766887	5.789383973	-0.000163764	0.023439108	0.999994596	Adgrv1	adhesion G protein-coupled receptor V1
32409	chr11	52449006	52449406	401	*	5.396199167	3.171817966	6.232938904	-0.00011155	0.023439473	0.999994596	9530068E07Rik	RIKEN cDNA 9530068E07 gene
39291	chr11	115699329	115699729	401	*	8.018577455	8.161962681	7.859352898	0.001131422	0.023465527	0.999994596	Grb2	growth factor receptor bound protein 2
179501	chr7	44246403	44246803	401	*	8.127292347	8.275978403	7.961502948	0.001161388	0.023469553	0.999994596	2410002F23Rik	RIKEN cDNA 2410002F23 gene
60874	chr14	10452251	10452651	401	*	5.726543126	4.0108328	6.488294218	-0.000138764	0.023480027	0.999994596	Fhit	fragile histidine triad gene
166113	chr6	22802566	22802966	401	*	4.768786428	4.042560593	5.249585914	-0.000299579	0.023484664	0.999994596	Ptprz1	protein tyrosine phosphatase, receptor type Z, polypeptide 1
201013	chr9	31058823	31059223	401	*	4.946334119	5.439372118	4.191451395	0.0002955	0.023488853	0.999994596	Zbtb44	zinc finger and BTB domain containing 44
59305	chr13	106100212	106100612	401	*	5.07692267	5.758317841	3.741624428	0.000171748	0.023497429	0.999994596	Htr1a	5-hydroxytryptamine (serotonin) receptor 1A
15729	chr1	184972236	184972636	401	*	4.824619767	3.920682631	5.376085303	-0.000243442	0.023510145	0.999994596	Mark1	MAP/microtubule affinity regulating kinase 1
198814	chr8	126550987	126551387	401	*	6.216881015	4.76303245	6.92613078	-0.00015911	0.023519062	0.999994596	Irf2bp2	interferon regulatory factor 2 binding protein 2
31009	chr11	35892926	35893326	401	*	5.83691405	6.224416393	5.305493705	0.000402088	0.02352607	0.999994596	Rars	arginyl-tRNA synthetase
42454	chr12	30906381	30906781	401	*	6.140053009	4.842051706	6.812080695	-0.00017509	0.023569747	0.999994596	Acp1	acid phosphatase 1, soluble
85005	chr16	63104445	63104845	401	*	5.993680966	6.397317503	5.43125361	0.000381041	0.023583455	0.999994596	Pros1	protein S (alpha)
48070	chr12	98470062	98470462	401	*	5.043291751	3.557609783	5.759554245	-0.000159626	0.0235898	0.999994596	Gm40893	predicted gene, 40893
52837	chr13	35233822	35234222	401	*	4.611109848	3.493161237	5.233338818	-0.000207853	0.023597843	0.999994596	1700019C18Rik	RIKEN cDNA 1700019C18 gene
180258	chr7	54861425	54861825	401	*	3.905047063	4.445478876	3.030942066	0.000262663	0.023612722	0.999994596	Luzp2	leucine zipper protein 2
115275	chr2	74416081	74416481	401	*	5.939733772	4.969698894	6.514567978	-0.000226989	0.023628438	0.999994596	4930441J16Rik	RIKEN cDNA 4930441J16 gene
70397	chr15	4315877	4316277	401	*	5.954810249	6.319172567	5.466151772	0.000382267	0.023672884	0.999994596	Plcxd3	phosphatidylinositol-specific phospholipase C, X domain containing 3
156793	chr5	68584063	68584463	401	*	4.962130228	3.441076364	5.68596721	-0.000155388	0.023697851	0.999994596	Grxcr1	glutaredoxin, cysteine rich 1
166264	chr6	24628526	24628926	401	*	5.528918236	4.198741154	6.20904504	-0.000171949	0.023701052	0.999994596	Lmod2	leiomodin 2 (cardiac)
174239	chr6	113659743	113660143	401	*	5.164470624	5.581289961	4.575937833	0.000335482	0.023711111	0.999994596	Irak2	interleukin-1 receptor-associated kinase 2
97295	chr18	32240052	32240452	401	*	8.228841773	8.38893263	8.048742888	0.001095048	0.023716412	0.999994596	Ercc3	excision repair cross-complementing rodent repair deficiency, complementation group 3
6185	chr1	77310525	77310925	401	*	3.523090235	2.671113067	4.055132902	-0.000259451	0.023732831	0.999994596	Mir6352	microRNA 6352
9403	chr1	122346925	122347325	401	*	4.069533657	4.603408286	3.212764181	0.000214953	0.023739591	0.999994596	Gm28590	predicted gene 28590
148162	chr4	128328948	128329348	401	*	5.221044881	4.56889029	5.668540208	-0.000333165	0.023749589	0.999994596	Hmgb4os	high-mobility group box 4, opposite strand
104708	chr19	21425406	21425806	401	*	4.666840344	5.111332694	4.021100238	0.000349325	0.023785175	0.999994596	Gda	guanine deaminase
11698	chr1	148852954	148853354	401	*	4.575599851	5.133096535	3.654992758	0.000235594	0.023814897	0.999994596	Pla2g4a	phospholipase A2, group IVA (cytosolic, calcium-dependent)
38834	chr11	112071644	112072044	401	*	6.580336198	6.877655988	6.20540214	0.000533837	0.023825732	0.999994596	BC006965	cDNA sequence BC006965
81886	chr16	25465558	25465958	401	*	5.279025562	5.68218763	4.717524632	0.000379419	0.023830225	0.999994596	Tprg	transformation related protein 63 regulated
41626	chr12	17544460	17544860	401	*	8.570550557	8.697496487	8.431347141	0.001231069	0.023841375	0.999994596	Odc1	ornithine decarboxylase, structural 1
16791	chr1	194739892	194740292	401	*	5.162204454	4.221803487	5.72674063	-0.000236053	0.023843393	0.999994596	Mir3962	microRNA 3962
142728	chr4	65078288	65078688	401	*	5.467951337	3.993965393	6.181659171	-0.000157246	0.023845866	0.999994596	Pappa	pregnancy-associated plasma protein A
177264	chr6	145309033	145309433	401	*	5.339518129	5.708570642	4.84234901	0.000413281	0.023854708	0.999994596	Gm15706	predicted gene 15706
45876	chr12	74895037	74895437	401	*	4.242534765	3.0969532	4.8729333	-0.000199762	0.023878297	0.999994596	Kcnh5	potassium voltage-gated channel, subfamily H (eag-related), member 5
19992	chr10	40440017	40440417	401	*	3.939979361	2.851512212	4.553265115	-0.000217759	0.023880096	0.999994596	Cdk19	cyclin-dependent kinase 19
15025	chr1	178942708	178943108	401	*	5.108877003	3.465355804	5.857274419	-0.000143784	0.023895315	0.999994596	Kif26b	kinesin family member 26B
110599	chr2	26475433	26475833	401	*	4.747696429	5.098114704	4.2838882	0.000373842	0.023911813	0.999994596	Mir6996	microRNA 6996
81139	chr16	17496453	17496853	401	*	7.59143613	7.783646235	7.369623469	0.000794233	0.023915492	0.999994596	Aifm3	apoptosis-inducing factor, mitochondrion-associated 3
68171	chr14	95587967	95588367	401	*	4.015409237	2.726583974	4.685085378	-0.000186071	0.023916108	0.999994596	Spertl	spermatid associated like
105932	chr19	32687677	32688077	401	*	4.929505974	5.618106616	3.564677298	0.000169127	0.023923815	0.999994596	Atad1	ATPase family, AAA domain containing 1
140583	chr4	41255872	41256272	401	*	6.067840933	6.402063581	5.632076776	0.000457273	0.023957162	0.999994596	Ubap2	ubiquitin-associated protein 2
58304	chr13	97137732	97138132	401	*	8.449919968	8.586127159	8.299499701	0.001255563	0.023983721	0.999994596	Gfm2	G elongation factor, mitochondrial 2
105679	chr19	30030256	30030656	401	*	8.655399876	8.788889303	8.508287782	0.001264459	0.023990168	0.999994596	Uhrf2	ubiquitin-like, containing PHD and RING finger domains 2
109713	chr2	15290618	15291018	401	*	4.540051147	4.954420256	3.9564245	0.000368244	0.023999285	0.999994596	Arl5b	ADP-ribosylation factor-like 5B
171538	chr6	87361670	87362070	401	*	4.72842525	3.658011976	5.33611531	-0.000213828	0.024041729	0.999994596	Gkn1	gastrokine 1
162193	chr5	126599557	126599957	401	*	4.883022424	3.264495291	5.626608245	-0.000147287	0.024058649	0.999994596	4933438B17Rik	RIKEN cDNA 4933438B17 gene
132094	chr3	95882212	95882612	401	*	9.06593255	9.248407585	8.856989617	0.000875619	0.024073626	0.999994596	Ciart	circadian associated repressor of transcription
89186	chr17	24645378	24645778	401	*	5.675958616	4.129703835	6.405056463	-0.000150353	0.024081684	0.999994596	Slc9a3r2	solute carrier family 9 (sodium/hydrogen exchanger), member 3 regulator 2
199051	chr8	128415861	128416261	401	*	7.066196668	7.371185571	6.678956537	0.000526889	0.024084359	0.999994596	Mir1903	microRNA 1903
111608	chr2	33375084	33375484	401	*	6.027465541	5.149978484	6.569164024	-0.000246325	0.024085189	0.999994596	Ralgps1	Ral GEF with PH domain and SH3 binding motif 1
8911	chr1	115600151	115600551	401	*	3.707772389	4.291545399	2.711334987	0.000222698	0.024091584	0.999994596	0	0
194293	chr8	83603888	83604288	401	*	5.747629052	6.214353249	5.053382524	0.000305778	0.024181238	0.999994596	Dnajb1	DnaJ heat shock protein family (Hsp40) member B1
53360	chr13	41416031	41416431	401	*	4.724597937	3.905670848	5.24377411	-0.000270245	0.024186767	0.999994596	Nedd9	neural precursor cell expressed, developmentally down-regulated gene 9
61592	chr14	18107033	18107433	401	*	7.775988795	8.19542775	7.182182891	0.000342871	0.024194901	0.999994596	Thrb	thyroid hormone receptor beta
126546	chr3	27773140	27773540	401	*	5.153509492	3.32425624	5.934734693	-0.000130223	0.024206499	0.999994596	Fndc3b	fibronectin type III domain containing 3B
148591	chr4	131523718	131524118	401	*	4.374942244	3.354458259	4.966668614	-0.00022143	0.024206941	0.999994596	Ptpru	protein tyrosine phosphatase, receptor type, U
105582	chr19	29251273	29251673	401	*	8.5019081	8.673411105	8.307231621	0.000916679	0.024209352	0.999994596	Jak2	Janus kinase 2
77124	chr15	81802397	81802797	401	*	8.710967836	8.91671669	8.470916492	0.000777209	0.024209772	0.999994596	Gm17597	predicted gene, 17597
171369	chr6	86064579	86064979	401	*	7.940094085	8.137358002	7.711520119	0.000866022	0.024235137	0.999994596	Add2	adducin 2 (beta)
187157	chr7	139395884	139396284	401	*	4.933038479	3.519706871	5.633084244	-0.000163939	0.024238789	0.999994596	Inpp5a	inositol polyphosphate-5-phosphatase A
187039	chr7	138588670	138589070	401	*	3.855150573	4.402445788	2.962588366	0.000261909	0.024244357	0.999994596	4930543N07Rik	RIKEN cDNA 4930543N07 gene
21962	chr10	65614215	65614615	401	*	5.336485063	5.791539026	4.667997496	0.000315658	0.024269722	0.999994596	Gm30853	predicted gene, 30853
177212	chr6	144821420	144821820	401	*	5.431651025	3.504761176	6.228252497	-0.000124631	0.024305421	0.999994596	Sox5os3	SRY (sex determining region Y)-box 5, opposite strand 3
78564	chr15	93863935	93864335	401	*	3.929068522	4.453720879	3.096203194	0.000254144	0.024308958	0.999994596	9430014N10Rik	RIKEN cDNA 9430014N10 gene
140564	chr4	41147517	41147917	401	*	3.528507355	4.084239696	2.612804058	0.000253184	0.024315895	0.999994596	Ube2r2	ubiquitin-conjugating enzyme E2R 2
206984	chr9	92596948	92597348	401	*	4.874043892	3.425698446	5.582062069	-0.000160515	0.024325923	0.999994596	B430319G15Rik	RIKEN cDNA B430319G15 gene
156212	chr5	63754198	63754598	401	*	5.394814742	3.572518302	6.174897598	-0.000130582	0.024338665	0.999994596	0610040J01Rik	RIKEN cDNA 0610040J01 gene
19605	chr10	34316949	34317349	401	*	7.890606881	8.054616045	7.705532409	0.000972746	0.024390362	0.999994596	Tspyl4	TSPY-like 4
103002	chr18	85752768	85753168	401	*	5.163027754	3.882382747	5.830591627	-0.00017872	0.024405716	0.999994596	Neto1	neuropilin (NRP) and tolloid (TLL)-like 1
28301	chr10	129230778	129231178	401	*	5.275938014	5.757098932	4.548877428	0.000284068	0.024413805	0.999994596	Olfr774	olfactory receptor 774
43889	chr12	49383725	49384125	401	*	8.754435455	8.918070973	8.569836775	0.001027137	0.024414738	0.999994596	Foxg1	forkhead box G1
107250	chr19	47009443	47009843	401	*	4.580081521	5.006200049	3.972698315	0.000340602	0.024425451	0.999994596	Ina	internexin neuronal intermediate filament protein, alpha
4547	chr1	59493059	59493459	401	*	4.99780218	3.593876554	5.695665419	-0.000164286	0.024455287	0.999994596	Fzd7	frizzled class receptor 7
176108	chr6	134888529	134888929	401	*	6.652719028	6.883249096	6.378214248	0.000682582	0.02446028	0.999994596	Gpr19	G protein-coupled receptor 19
35430	chr11	79646909	79647309	401	*	5.641079324	6.00527764	5.152717032	0.000430943	0.024460681	0.999994596	Rab11fip4os1	RAB11 family interacting protein 4 (class II), opposite strand 1
180100	chr7	50281151	50281551	401	*	5.142964771	3.894272882	5.802131618	-0.000181032	0.02446088	0.999994596	Nell1os	NEL-like 1, opposite strand
38883	chr11	112824120	112824520	401	*	5.278542475	4.026308946	5.938651661	-0.000181461	0.024490206	0.999994596	1700012H19Rik	RIKEN cDNA 1700012H19 gene
213817	chrX	136720921	136721321	401	*	3.961817007	4.453720879	3.209624257	0.000262449	0.02449336	0.999994596	Tceal1	transcription elongation factor A (SII)-like 1
132847	chr3	103279355	103279755	401	*	8.767865585	8.904663323	8.61672465	0.001259455	0.024530705	0.999994596	Trim33	tripartite motif-containing 33
132602	chr3	101070244	101070644	401	*	5.416870661	3.904789754	6.138807469	-0.00015277	0.024533049	0.999994596	Ptgfrn	prostaglandin F2 receptor negative regulator
71034	chr15	12321237	12321637	401	*	8.20357859	8.34223541	8.050164659	0.001202618	0.024537093	0.999994596	Golph3	golgi phosphoprotein 3
185702	chr7	123377738	123378138	401	*	8.313558228	8.465197808	8.144087491	0.001038895	0.024539302	0.999994596	Lcmt1	leucine carboxyl methyltransferase 1
161534	chr5	121943186	121943586	401	*	4.990635425	3.029133413	5.792405803	-0.000122526	0.024540079	0.999994596	Pheta1	PH domain containing endocytic trafficking adaptor 1
172539	chr6	95596947	95597347	401	*	4.334906397	3.344705304	4.916587749	-0.000226492	0.024550667	0.999994596	Suclg2	succinate-Coenzyme A ligase, GDP-forming, beta subunit
122828	chr2	157486649	157487049	401	*	5.459003481	3.671923055	6.233204102	-0.000131825	0.02455786	0.999994596	Src	Rous sarcoma oncogene
44450	chr12	55310753	55311153	401	*	2.975422915	3.640458406	1.704493479	0.000205683	0.024566788	0.999994596	Ppp2r3c	protein phosphatase 2, regulatory subunit B'', gamma
176015	chr6	134219329	134219729	401	*	7.10080122	7.472665266	6.598492866	0.000399426	0.024623039	0.999994596	Bcl2l14	BCL2-like 14 (apoptosis facilitator)
126821	chr3	30742890	30743290	401	*	6.122868369	4.599691417	6.847152859	-0.000150288	0.024642989	0.999994596	Samd7	sterile alpha motif domain containing 7
206618	chr9	86513685	86514085	401	*	4.46332723	3.421511368	5.061963284	-0.000216058	0.024654878	0.999994596	Dop1a	DOP1 leucine zipper like protein A
104982	chr19	23687205	23687605	401	*	7.679159717	7.843846026	7.493222271	0.000961156	0.024670749	0.999994596	Ptar1	protein prenyltransferase alpha subunit repeat containing 1
108793	chr2	5241403	5241803	401	*	6.660274608	6.885275314	6.393580663	0.000695512	0.024687991	0.999994596	Ccdc3	coiled-coil domain containing 3
176632	chr6	138649939	138650339	401	*	4.384907226	3.132748246	5.044996606	-0.000186486	0.024692492	0.999994596	Igbp1b	immunoglobulin (CD79A) binding protein 1b
214162	chrX	143922089	143922489	401	*	5.145986696	5.707860869	4.21311418	0.000228708	0.024693636	0.999994596	Dcx	doublecortin
17400	chr10	9113688	9114088	401	*	6.659040085	7.047725511	6.125380228	0.000378606	0.024707644	0.999994596	Sash1	SAM and SH3 domain containing 1
126013	chr3	20364873	20365273	401	*	3.879764205	2.827015726	4.481889486	-0.000219794	0.024718707	0.999994596	Agtr1b	angiotensin II receptor, type 1b
154123	chr5	36161864	36162264	401	*	4.534723051	2.918029138	5.277952029	-0.000143991	0.024730082	0.999994596	Psapl1	prosaposin-like 1
48130	chr12	98872181	98872581	401	*	4.609478448	3.18223948	5.312719295	-0.000161176	0.024738868	0.999994596	Eml5	echinoderm microtubule associated protein like 5
165747	chr6	17628905	17629305	401	*	6.005013646	6.543325586	5.136544509	0.00023322	0.024756208	0.999994596	Capza2	capping protein (actin filament) muscle Z-line, alpha 2
189395	chr8	22877950	22878350	401	*	6.870026227	7.315702508	6.221762192	0.000308863	0.024763619	0.999994596	Kat6a	K(lysine) acetyltransferase 6A
206334	chr9	82668881	82669281	401	*	4.159625355	4.697457707	3.29242705	0.000263632	0.024784337	0.999994596	Irak1bp1	interleukin-1 receptor-associated kinase 1 binding protein 1
137297	chr3	152813900	152814300	401	*	6.804873441	5.926041143	7.347074618	-0.000240666	0.024789417	0.999994596	Pigk	phosphatidylinositol glycan anchor biosynthesis, class K
66787	chr14	74787732	74788132	401	*	5.457993945	4.288212686	6.095382794	-0.000191281	0.024797127	0.999994596	Esd	esterase D/formylglutathione hydrolase
28569	chr11	5140569	5140969	401	*	5.696472187	4.334735095	6.384327042	-0.000165813	0.024802008	0.999994596	0	0
181169	chr7	67708345	67708745	401	*	4.691836409	3.297458898	5.387466127	-0.000164844	0.0248054	0.999994596	Synm	synemin, intermediate filament protein
153241	chr5	27791346	27791746	401	*	8.8682137	9.013249869	8.706950308	0.001172866	0.02480646	0.999994596	Paxip1	PAX interacting (with transcription-activation domain) protein 1
84561	chr16	55973543	55973943	401	*	8.887660989	9.054716271	8.698697181	0.000969658	0.024809843	0.999994596	Zbtb11	zinc finger and BTB domain containing 11
118039	chr2	109443515	109443915	401	*	5.266246657	4.265738394	5.851378538	-0.000219942	0.024825433	0.999994596	Kif18a	kinesin family member 18A
97198	chr18	31183813	31184213	401	*	4.598702479	5.209651986	3.517808981	0.000210786	0.024836047	0.999994596	Rit2	Ras-like without CAAX 2
9217	chr1	120115620	120116020	401	*	6.797124083	7.093541865	6.423626266	0.000515248	0.024840911	0.999994596	Dbi	diazepam binding inhibitor
194313	chr8	83714966	83715366	401	*	9.260364769	9.401619068	9.103764114	0.001137356	0.024845995	0.999994596	Ddx39	DEAD (Asp-Glu-Ala-Asp) box polypeptide 39
61367	chr14	14990555	14990955	401	*	4.399473676	4.92377876	3.567497831	0.000282469	0.0248599	0.999994596	Nek10	NIMA (never in mitosis gene a)- related kinase 10
91387	chr17	49590107	49590507	401	*	4.847918867	5.194795112	4.390317774	0.000405354	0.024900502	0.999994596	Kif6	kinesin family member 6
201205	chr9	33050750	33051150	401	*	3.672788733	4.171775797	2.903677946	0.000260806	0.024907585	0.999994596	Gm27162	predicted gene 27162
198884	chr8	127063830	127064230	401	*	7.584428349	7.781976888	7.355471946	0.00086071	0.024913756	0.999994596	Pard3	par-3 family cell polarity regulator
8281	chr1	100843103	100843503	401	*	4.139380541	4.81791469	2.815601988	0.000172069	0.024920548	0.999994596	Gm20268	predicted gene, 20268
45004	chr12	65238156	65238556	401	*	4.569552923	3.06068376	5.290806101	-0.000155715	0.02495764	0.999994596	Wdr20rt	WD repeat domain 20, retrogene
43893	chr12	49401000	49401400	401	*	7.841437799	8.115591778	7.502667977	0.000573023	0.024974158	0.999994596	3110039M20Rik	RIKEN cDNA 3110039M20 gene
15602	chr1	183369495	183369895	401	*	8.975465769	9.098507803	8.840943206	0.001289524	0.024978235	0.999994596	Mia3	melanoma inhibitory activity 3
28239	chr10	128493712	128494112	401	*	8.466397061	8.616381537	8.298991367	0.001150848	0.024986733	0.999994596	Myl6	myosin, light polypeptide 6, alkali, smooth muscle and non-muscle
182136	chr7	79949898	79950298	401	*	3.843248522	4.312941135	3.142342202	0.000292047	0.024991125	0.999994596	Arpin	actin-related protein 2/3 complex inhibitor
90203	chr17	32046524	32046924	401	*	6.542954544	6.979098852	5.914828823	0.000329989	0.025023304	0.999994596	Rrp1b	ribosomal RNA processing 1 homolog B (S. cerevisiae)
35311	chr11	78726373	78726773	401	*	6.096701148	6.636514784	5.224242758	0.000237202	0.025031415	0.999994596	Ccnq	cyclin Q
41793	chr12	24928011	24928411	401	*	7.876413025	8.13486323	7.561334035	0.000615593	0.025036305	0.999994596	Kidins220	kinase D-interacting substrate 220
61771	chr14	20377174	20377574	401	*	5.661714447	4.119928953	6.389887382	-0.000148248	0.025038843	0.999994596	Dnajc9	DnaJ heat shock protein family (Hsp40) member C9
101385	chr18	70391460	70391860	401	*	5.029073315	3.718385756	5.704321349	-0.00017356	0.025041515	0.999994596	Stard6	StAR-related lipid transfer (START) domain containing 6
186206	chr7	129169919	129170319	401	*	5.539561028	5.862213402	5.123315589	0.000442836	0.025042296	0.999994596	Plpp4	phospholipid phosphatase 4
22806	chr10	73431310	73431710	401	*	5.322522682	5.814032308	4.57126335	0.000282108	0.02505058	0.999994596	A330049N07Rik	RIKEN cDNA A330049N07 gene
5802	chr1	73770560	73770960	401	*	4.390140147	3.590150793	4.901756532	-0.000274711	0.025070813	0.999994596	Mir6351	microRNA 6351
110637	chr2	26910500	26910900	401	*	8.450659862	8.591814803	8.29418134	0.001136791	0.025073948	0.999994596	Med22	mediator complex subunit 22
177991	chr7	15933333	15933733	401	*	6.597787923	7.026595999	5.984883562	0.000323509	0.02508198	0.999994596	Snord23	small nucleolar RNA, C/D box 23
87418	chr16	95848034	95848434	401	*	5.935578481	6.255555103	5.523787581	0.000440695	0.025098047	0.999994596	1600002D24Rik	RIKEN cDNA 1600002D24 gene
23860	chr10	83530505	83530905	401	*	4.139393604	3.152146512	4.72007996	-0.000228403	0.025102204	0.999994596	Aldh1l2	aldehyde dehydrogenase 1 family, member L2
12307	chr1	154553145	154553545	401	*	5.278714184	5.729937081	4.618538726	0.000332851	0.025160733	0.999994596	Cacna1e	calcium channel, voltage-dependent, R type, alpha 1E subunit
19392	chr10	30925710	30926110	401	*	3.685041062	4.231443344	2.794898549	0.000268382	0.02516255	0.999994596	Hey2	hairy/enhancer-of-split related with YRPW motif 2
109512	chr2	13056484	13056884	401	*	4.345144797	3.626687694	4.822566144	-0.000300492	0.0251657	0.999994596	C1ql3	C1q-like 3
81412	chr16	21168741	21169141	401	*	5.689413522	6.381302399	4.31085497	0.000163297	0.025170896	0.999994596	Teddm3	transmembrane epididymal family member 3
200183	chr9	23535867	23536267	401	*	4.240070438	4.734454282	3.481986307	0.000244464	0.02517785	0.999994596	Bmper	BMP-binding endothelial regulator
124843	chr2	179196760	179197160	401	*	5.109539231	3.51929001	5.847559849	-0.000146111	0.025182329	0.999994596	4930591A17Rik	RIKEN cDNA 4930591A17 gene
24265	chr10	87639272	87639672	401	*	5.717459905	3.94921908	6.488444112	-0.000132177	0.025184046	0.999994596	Pah	phenylalanine hydroxylase
44929	chr12	63962881	63963281	401	*	3.426177308	3.991419543	2.483770576	0.000247656	0.025214236	0.999994596	Fscb	fibrous sheath CABYR binding protein
58108	chr13	95312652	95313052	401	*	4.864534657	2.822698852	5.677768305	-0.00011669	0.025214561	0.999994596	Zbed3	zinc finger, BED type containing 3
205954	chr9	77175751	77176151	401	*	4.686015289	3.71496842	5.261196167	-0.000228738	0.025227406	0.999994596	Mlip	muscular LMNA-interacting protein
182746	chr7	89140616	89141016	401	*	5.084838411	5.555671761	4.381360929	0.000317644	0.025247531	0.999994596	Tmem135	transmembrane protein 135
61832	chr14	20803489	20803889	401	*	6.104440417	6.41654916	5.705621432	0.000510043	0.025254663	0.999994596	Gm30108	predicted gene, 30108
70055	chr14	121611631	121612031	401	*	4.903395004	3.657981872	5.561686844	-0.000182286	0.025269416	0.999994596	Dock9	dedicator of cytokinesis 9
123585	chr2	164748967	164749367	401	*	5.463333977	4.567898884	6.011686707	-0.000240882	0.025277697	0.999994596	Dnttip1	deoxynucleotidyltransferase, terminal, interacting protein 1
81460	chr16	21508372	21508772	401	*	4.870080119	3.387004116	5.585775598	-0.000156077	0.025284297	0.999994596	Vps8	VPS8 CORVET complex subunit
29529	chr11	20239384	20239784	401	*	5.987260908	4.371765243	6.73025635	-0.000141899	0.025288593	0.999994596	Cep68	centrosomal protein 68
148857	chr4	133545863	133546263	401	*	8.423062035	8.556187842	8.276391507	0.001164794	0.025296346	0.999994596	Nudc	nudC nuclear distribution protein
125797	chr3	17619872	17620272	401	*	7.172881473	7.410493745	6.888265871	0.000676816	0.02529909	0.999994596	Mir124-2hg	Mir124-2 host gene (non-protein coding)
27510	chr10	121472743	121473143	401	*	7.099275166	7.41293228	6.697918126	0.000494162	0.025325305	0.999994596	Rassf3	Ras association (RalGDS/AF-6) domain family member 3
78928	chr15	96699427	96699827	401	*	7.15159539	7.379223369	6.881199137	0.000734584	0.025328303	0.999994596	Slc38a2	solute carrier family 38, member 2
208719	chr9	108578534	108578934	401	*	7.679254628	7.87206714	7.456638931	0.000860849	0.025329208	0.999994596	Wdr6	WD repeat domain 6
74753	chr15	60475230	60475630	401	*	3.548385273	2.644790823	4.099725828	-0.000246891	0.025338678	0.999994596	9930014A18Rik	RIKEN cDNA 9930014A18 gene
119793	chr2	128429127	128429527	401	*	4.804746982	3.438187259	5.493764342	-0.000167914	0.025360574	0.999994596	Morrbid	myeloid RNA regulator of BCL2L11 induced cell death
156860	chr5	70707083	70707483	401	*	4.099303402	4.822529919	2.581139643	0.000161907	0.025377025	0.999994596	Gabrg1	gamma-aminobutyric acid (GABA) A receptor, subunit gamma 1
174080	chr6	112686456	112686856	401	*	3.728021555	2.705342421	4.320465227	-0.000224081	0.025378198	0.999994596	Rad18	RAD18 E3 ubiquitin protein ligase
6174	chr1	77110078	77110478	401	*	6.294325335	6.890038019	5.261585638	0.00020358	0.025394304	0.999994596	Mir6352	microRNA 6352
96861	chr18	25838725	25839125	401	*	5.961683339	6.391182918	5.347354356	0.000332241	0.025413273	0.999994596	Celf4	CUGBP, Elav-like family member 4
42632	chr12	32378643	32379043	401	*	8.329702852	8.458451039	8.188329067	0.001236367	0.025423128	0.999994596	Ccdc71l	coiled-coil domain containing 71 like
64684	chr14	55116496	55116896	401	*	7.996558375	8.186564287	7.777677348	0.00084865	0.025430809	0.999994596	Jph4	junctophilin 4
109204	chr2	8633178	8633578	401	*	4.169808177	4.737660899	3.219952705	0.000235798	0.025434984	0.999994596	1700061F12Rik	RIKEN cDNA 1700061F12 gene
189115	chr8	16893003	16893403	401	*	5.917134296	4.537087263	6.609377334	-0.000162066	0.025451089	0.999994596	Csmd1	CUB and Sushi multiple domains 1
64592	chr14	54486890	54487290	401	*	5.405877116	3.83998376	6.138998447	-0.00014656	0.025476758	0.999994596	Rem2	rad and gem related GTP binding protein 2
147623	chr4	124143248	124143648	401	*	5.33395964	5.804718649	4.630649921	0.000293992	0.025505751	0.999994596	Rragc	Ras-related GTP binding C
200295	chr9	25208298	25208698	401	*	6.491809472	6.996834695	5.708051576	0.000260903	0.025514114	0.999994596	45542	septin 7
42636	chr12	32435070	32435470	401	*	5.224594248	3.660145076	5.957421942	-0.000146473	0.025529288	0.999994596	Ccdc71l	coiled-coil domain containing 71 like
70539	chr15	6777285	6777685	401	*	4.594318385	2.940367744	5.344694389	-0.000142863	0.025531388	0.999994596	Rictor	RPTOR independent companion of MTOR, complex 2
185197	chr7	118428964	118429364	401	*	7.499476259	7.674415769	7.300358239	0.000913029	0.025535269	0.999994596	Syt17	synaptotagmin XVII
186421	chr7	131656031	131656431	401	*	4.488277633	3.260810216	5.141735327	-0.000184577	0.02555142	0.999994596	Bub3	BUB3 mitotic checkpoint protein
183127	chr7	92550922	92551322	401	*	4.49439606	4.883308942	3.960305031	0.000345542	0.025573979	0.999994596	Ccdc90b	coiled-coil domain containing 90B
123974	chr2	167376146	167376546	401	*	5.777538124	4.181206758	6.51676678	-0.000143406	0.025574907	0.999994596	B4galt5	UDP-Gal:betaGlcNAc beta 1,4-galactosyltransferase, polypeptide 5
67445	chr14	79551926	79552326	401	*	4.503500876	3.251827261	5.163461278	-0.000183001	0.025595988	0.999994596	Sugt1	SGT1, suppressor of G2 allele of SKP1 (S. cerevisiae)
18086	chr10	16990150	16990550	401	*	5.728962482	4.375868765	6.414721722	-0.000164609	0.025599091	0.999994596	Gm20125	predicted gene, 20125
179126	chr7	35744776	35745176	401	*	7.397946563	7.611178332	7.147640129	0.000738387	0.025606212	0.999994596	Dpy19l3	dpy-19-like 3 (C. elegans)
208851	chr9	110366503	110366903	401	*	3.543174225	2.852836265	4.008147033	-0.000269493	0.025615305	0.999994596	Scap	SREBF chaperone
155897	chr5	56435071	56435471	401	*	4.60409195	5.273434897	3.316560941	0.000172664	0.025637473	0.999994596	4932441J04Rik	RIKEN cDNA 4932441J04 gene
158319	chr5	89823334	89823734	401	*	3.97247263	2.96251199	4.56074012	-0.000224936	0.025641387	0.999994596	Adamts3	a disintegrin-like and metallopeptidase (reprolysin type) with thrombospondin type 1 motif, 3
103404	chr19	4859079	4859479	401	*	5.90356212	4.152726885	6.671530668	-0.000131686	0.025654989	0.999994596	Ctsf	cathepsin F
160154	chr5	111513938	111514338	401	*	5.981782956	6.317123868	5.544109873	0.000444395	0.025674994	0.999994596	C130026L21Rik	RIKEN cDNA C130026L21 gene
178107	chr7	16817783	16818183	401	*	6.975207426	7.223684926	6.67484294	0.000660984	0.025677436	0.999994596	Fkrp	fukutin related protein
98285	chr18	40273152	40273552	401	*	6.59516034	6.912594814	6.187581243	0.000476831	0.025687171	0.999994596	0	0
187215	chr7	139779860	139780260	401	*	3.727419837	4.285969767	2.803874524	0.000253927	0.025736386	0.999994596	Mir6401	microRNA 6401
143012	chr4	68856910	68857310	401	*	4.983483488	5.366936739	4.459687857	0.000379048	0.025740871	0.999994596	Brinp1	bone morphogenic protein/retinoic acid inducible neural specific 1
194405	chr8	84404591	84404991	401	*	5.272088145	4.0155331	5.933343216	-0.000176452	0.025744783	0.999994596	Cacna1a	calcium channel, voltage-dependent, P/Q type, alpha 1A subunit
83639	chr16	42615925	42616325	401	*	6.971043317	7.189074625	6.714092407	0.000689224	0.025749945	0.999994596	4932412D23Rik	RIKEN cDNA 4932412D23 gene
110952	chr2	29318136	29318536	401	*	5.173589803	5.716445526	4.29300332	0.000231088	0.025766563	0.999994596	Med27	mediator complex subunit 27
83393	chr16	39984187	39984587	401	*	7.887130059	8.056644438	7.695012753	0.000952564	0.025786307	0.999994596	Lsamp	limbic system-associated membrane protein
67285	chr14	78102219	78102619	401	*	4.720537736	3.219886394	5.440033294	-0.000152764	0.025805246	0.999994596	Fam216b	family with sequence similarity 216, member B
50872	chr13	10106672	10107072	401	*	5.778836433	3.891595926	6.569338568	-0.000123778	0.025807589	0.999994596	Chrm3	cholinergic receptor, muscarinic 3, cardiac
127813	chr3	42218714	42219114	401	*	5.234444581	5.989295946	3.556567796	0.000141208	0.025823724	0.999994596	D3Ertd751e	DNA segment, Chr 3, ERATO Doi 751, expressed
57966	chr13	94190426	94190826	401	*	5.812598136	4.64891113	6.448240807	-0.000187019	0.02583702	0.999994596	Scamp1	secretory carrier membrane protein 1
181022	chr7	66230671	66231071	401	*	5.114417828	5.504655887	4.577810839	0.000336407	0.025838124	0.999994596	Chsy1	chondroitin sulfate synthase 1
100003	chr18	59100278	59100678	401	*	3.800979191	2.96307641	4.327592668	-0.000265597	0.025839577	0.999994596	Minar2	membrane integral NOTCH2 associated receptor 2
212020	chrX	63294211	63294611	401	*	4.444598613	3.68168503	4.941004714	-0.000286801	0.025841837	0.999994596	Tslrn1	testis specific long noncoding RNA 1
191670	chr8	48322237	48322637	401	*	5.512418452	6.186581731	4.20601982	0.000166992	0.025853047	0.999994596	Dctd	dCMP deaminase
24115	chr10	86186615	86187015	401	*	5.463850911	3.691499053	6.23554118	-0.000131067	0.02585498	0.999994596	4930486F22Rik	RIKEN cDNA 4930486F22 gene
44314	chr12	53420077	53420477	401	*	4.46282099	4.998224549	3.602035015	0.000252454	0.025859482	0.999994596	Npas3	neuronal PAS domain protein 3
55325	chr13	57445415	57445815	401	*	4.528517922	3.196490993	5.209103529	-0.000172066	0.025885213	0.999994596	Spock1	sparc/osteonectin, cwcv and kazal-like domains proteoglycan 1
208548	chr9	107259593	107259993	401	*	7.073863048	7.42570254	6.607552414	0.000409385	0.025888247	0.999994596	Dock3	dedicator of cyto-kinesis 3
159280	chr5	101780921	101781321	401	*	5.03816596	5.503568971	4.346869338	0.000305743	0.025889587	0.999994596	Cds1	CDP-diacylglycerol synthase 1
137946	chr3	158257687	158258087	401	*	4.519984362	3.611642604	5.073052719	-0.000243242	0.025893094	0.999994596	Lrrc40	leucine rich repeat containing 40
152186	chr5	17499843	17500243	401	*	5.447811877	4.135056716	6.123581406	-0.000170352	0.025894937	0.999994596	Speer4f1	spermatogenesis associated glutamate (E)-rich protein 4F1
33998	chr11	67205906	67206306	401	*	3.682629607	4.183965145	2.907846926	0.000256187	0.025898411	0.999994596	Myh1	myosin, heavy polypeptide 1, skeletal muscle, adult
149116	chr4	135828487	135828887	401	*	5.425946184	5.932907388	4.637447307	0.000270231	0.025903059	0.999994596	Srsf10	serine/arginine-rich splicing factor 10
194007	chr8	79679016	79679416	401	*	6.311461959	5.342045092	6.886084294	-0.000218441	0.025921379	0.999994596	Abce1	ATP-binding cassette, sub-family E (OABP), member 1
128430	chr3	53195751	53196151	401	*	5.230801171	3.761497068	5.943479294	-0.000154956	0.025946103	0.999994596	Lhfp	lipoma HMGIC fusion partner
143713	chr4	80841168	80841568	401	*	5.763608011	4.65804208	6.382109676	-0.000195361	0.025961865	0.999994596	Tyrp1	tyrosinase-related protein 1
116256	chr2	88351273	88351673	401	*	5.265851393	3.65804208	6.007343252	-0.000142291	0.026022867	0.999994596	Olfr1176	olfactory receptor 1176
193288	chr8	71578973	71579373	401	*	4.744579942	3.771106954	5.320590596	-0.000226029	0.026029077	0.999994596	Slc27a1	solute carrier family 27 (fatty acid transporter), member 1
52928	chr13	36214148	36214548	401	*	4.635240792	3.274843116	5.322771923	-0.000166213	0.026031449	0.999994596	Fars2	phenylalanine-tRNA synthetase 2 (mitochondrial)
177196	chr6	144642524	144642924	401	*	4.201403743	4.842258111	3.019428756	0.000188964	0.026042946	0.999994596	Sox5os3	SRY (sex determining region Y)-box 5, opposite strand 3
50314	chr12	119062550	119062950	401	*	4.329698567	4.995859857	3.054453311	0.000181887	0.026044276	0.999994596	Abcb5	ATP-binding cassette, sub-family B (MDR/TAP), member 5
103106	chr18	88491809	88492209	401	*	5.66343365	6.005637869	5.213956197	0.000431185	0.026044576	0.999994596	Socs6	suppressor of cytokine signaling 6
127958	chr3	47348410	47348810	401	*	6.182206493	6.671178533	5.436934698	0.000272	0.02604723	0.999994596	Mir6379	microRNA 6379
83199	chr16	37974877	37975277	401	*	7.085518719	7.331102956	6.789376395	0.000647732	0.026056011	0.999994596	4930542C21Rik	RIKEN cDNA 4930542C21 gene
120332	chr2	132513743	132514143	401	*	7.555379394	7.773723128	7.297994129	0.000762768	0.026068184	0.999994596	1700026D11Rik	RIKEN cDNA 1700026D11 gene
16087	chr1	189214533	189214933	401	*	4.507832166	4.898342739	3.970706954	0.000368576	0.02608121	0.999994596	Kcnk2	potassium channel, subfamily K, member 2
78312	chr15	91439878	91440278	401	*	6.377509079	6.708979885	5.946425439	0.000444472	0.026081466	0.999994596	Slc2a13	solute carrier family 2 (facilitated glucose transporter), member 13
16753	chr1	194563941	194564341	401	*	6.465035328	6.871022287	5.898005337	0.000361434	0.026117013	0.999994596	Plxna2	plexin A2
183082	chr7	92197629	92198029	401	*	5.774161784	4.125361706	6.523562792	-0.000138128	0.026130668	0.999994596	Dlg2	discs large MAGUK scaffold protein 2
184526	chr7	111720516	111720916	401	*	6.748126887	7.072324895	6.329298244	0.00047369	0.026143641	0.999994596	Galnt18	polypeptide N-acetylgalactosaminyltransferase 18
138488	chr4	9349608	9350008	401	*	5.007449363	4.421288272	5.423085785	-0.000354102	0.026147098	0.999994596	Clvs1	clavesin 1
178608	chr7	28179313	28179713	401	*	8.092210695	8.302701297	7.845675586	0.000750937	0.026153176	0.999994596	Dyrk1b	dual-specificity tyrosine-(Y)-phosphorylation regulated kinase 1b
149271	chr4	137128186	137128586	401	*	4.355271496	3.126565966	5.009065165	-0.000184495	0.026178857	0.999994596	Gm13003	predicted gene 13003
75800	chr15	71869790	71870190	401	*	5.821872328	3.865627421	6.622866768	-0.000119311	0.026218494	0.999994596	Fam135b	family with sequence similarity 135, member B
35923	chr11	84097574	84097974	401	*	6.483972199	6.870071445	5.955200972	0.000379564	0.026246456	0.999994596	Dusp14	dual specificity phosphatase 14
170579	chr6	77139309	77139709	401	*	5.381751522	5.738384638	4.906950047	0.000426206	0.026258865	0.999994596	Lrrtm1	leucine rich repeat transmembrane neuronal 1
82739	chr16	33922140	33922540	401	*	5.654369369	4.727297884	6.214179465	-0.000227028	0.026266906	0.999994596	Umps	uridine monophosphate synthetase
25162	chr10	95787177	95787577	401	*	5.122511183	5.746113044	3.999966572	0.000190993	0.026273057	0.999994596	Eea1	early endosome antigen 1
97064	chr18	29745375	29745775	401	*	3.238649743	3.77804982	2.367291485	0.000229423	0.02627963	0.999994596	4930578E11Rik	RIKEN cDNA 4930578E11 gene
139210	chr4	19849107	19849507	401	*	3.505978577	2.571714441	4.068346234	-0.000239063	0.026300551	0.999994596	Slc7a13	solute carrier family 7, (cationic amino acid transporter, y+ system) member 13
148145	chr4	128234659	128235059	401	*	4.941046993	5.372282134	4.323133216	0.000340925	0.026308323	0.999994596	Hmgb4	high-mobility group box 4
106931	chr19	44293767	44294167	401	*	8.547277711	8.681039477	8.399834737	0.00119719	0.026315269	0.999994596	Scd2	stearoyl-Coenzyme A desaturase 2
125597	chr3	11989050	11989450	401	*	4.434221913	4.913500925	3.711500152	0.000305757	0.026315391	0.999994596	Gm10745	predicted gene 10745
7463	chr1	90288747	90289147	401	*	5.617277137	4.398643934	6.26832689	-0.000178996	0.026319574	0.999994596	Ackr3	atypical chemokine receptor 3
194351	chr8	84070661	84071061	401	*	7.47373933	7.63535296	7.291710423	0.000967979	0.026327125	0.999994596	Rfx1	regulatory factor X, 1 (influences HLA class II expression)
192860	chr8	67853289	67853689	401	*	6.7824498	7.0193875	6.498802448	0.000672246	0.026332699	0.999994596	Psd3	pleckstrin and Sec7 domain containing 3
56391	chr13	71231167	71231567	401	*	4.854320095	5.467647213	3.765718383	0.000204816	0.02633553	0.999994596	Mir466f-4	microRNA 466f-4
97568	chr18	34441731	34442131	401	*	6.433521118	5.123936891	7.108490483	-0.000166561	0.026338175	0.999994596	Pkd2l2	polycystic kidney disease 2-like 2
581	chr1	12713007	12713407	401	*	5.057304038	3.396440108	5.808982231	-0.000139521	0.026341437	0.999994596	Sulf1	sulfatase 1
137431	chr3	153526248	153526648	401	*	5.052885765	5.406949677	4.582644787	0.00038035	0.026353633	0.999994596	St6galnac3	ST6 (alpha-N-acetyl-neuraminyl-2,3-beta-galactosyl-1,3)-N-acetylgalactosaminide alpha-2,6-sialyltransferase 3
25365	chr10	98309655	98310055	401	*	5.513817727	6.022808023	4.720326203	0.000249748	0.026362672	0.999994596	Gm8633	predicted gene 8633
38908	chr11	113063161	113063561	401	*	5.973536135	4.445680824	6.698803931	-0.000146725	0.026363733	0.999994596	2610035D17Rik	RIKEN cDNA 2610035D17 gene
115273	chr2	74354530	74354930	401	*	6.923031092	7.276357069	6.454095837	0.000421229	0.026393396	0.999994596	4930441J16Rik	RIKEN cDNA 4930441J16 gene
168269	chr6	44711121	44711521	401	*	6.316854463	6.707652488	5.779182312	0.000365146	0.026427743	0.999994596	Cntnap2	contactin associated protein-like 2
100916	chr18	66703125	66703525	401	*	5.87918252	4.767650852	6.499485125	-0.000192918	0.026440088	0.999994596	Mc4r	melanocortin 4 receptor
86767	chr16	90621988	90622388	401	*	7.729132259	7.984440698	7.418716087	0.00058889	0.026441832	0.999994596	Mis18a	MIS18 kinetochore protein A
138337	chr4	7902579	7902979	401	*	4.560021797	5.025416743	3.868743157	0.000268102	0.026462864	0.999994596	Car8	carbonic anhydrase 8
51961	chr13	24157551	24157951	401	*	6.076570312	6.507283015	5.459737019	0.000324342	0.026483295	0.999994596	Carmil1	capping protein regulator and myosin 1 linker 1
22510	chr10	70426315	70426715	401	*	4.810981859	3.47989052	5.491335511	-0.00016789	0.026484596	0.999994596	Fam13c	family with sequence similarity 13, member C
164656	chr5	149424008	149424408	401	*	4.410503686	3.310177895	5.027415431	-0.000203327	0.026491446	0.999994596	Medag	mesenteric estrogen dependent adipogenesis
158227	chr5	88973124	88973524	401	*	5.408314204	6.025519299	4.307023442	0.000198504	0.026496657	0.999994596	Slc4a4	solute carrier family 4 (anion exchanger), member 4
183899	chr7	100868945	100869345	401	*	4.538102488	4.940585302	3.977926276	0.000335806	0.026496889	0.999994596	Relt	RELT tumor necrosis factor receptor
136700	chr3	145616997	145617397	401	*	3.581176931	2.79627354	4.086670739	-0.000260799	0.026509194	0.999994596	Ccn1	cellular communication network factor 1
42573	chr12	31907484	31907884	401	*	5.435076209	3.929819262	6.155558306	-0.000150164	0.026544846	0.999994596	Hbp1	high mobility group box transcription factor 1
184178	chr7	106807384	106807784	401	*	3.599750919	4.292676852	2.216828404	0.000179109	0.026551948	0.999994596	Olfr700	olfactory receptor 700
213241	chrX	103695346	103695746	401	*	7.109974236	7.363174688	6.802672517	0.000595285	0.02656059	0.999994596	Zcchc13	zinc finger, CCHC domain containing 13
140035	chr4	33337972	33338372	401	*	5.520258739	3.846271358	6.274388577	-0.000136072	0.026613174	0.999994596	Rngtt	RNA guanylyltransferase and 5'-phosphatase
201616	chr9	37625679	37626079	401	*	7.985357946	8.191219674	7.745152844	0.000785252	0.026617654	0.999994596	Siae	sialic acid acetylesterase
71429	chr15	19667440	19667840	401	*	5.954877129	4.802397911	6.587283544	-0.000186722	0.026619607	0.999994596	Gm35496	predicted gene, 35496
156780	chr5	68119261	68119661	401	*	4.986114735	3.893951353	5.600534856	-0.000199198	0.026621573	0.999994596	Grxcr1	glutaredoxin, cysteine rich 1
177673	chr6	149005036	149005436	401	*	5.783249573	4.317694704	6.495100156	-0.000151918	0.026622221	0.999994596	Sinhcaf	SIN3-HDAC complex associated factor
185385	chr7	120825124	120825524	401	*	6.357458762	6.826556227	5.657891256	0.000295761	0.02662933	0.999994596	Gm5737	predicted gene 5737
151282	chr4	155669176	155669576	401	*	8.974116491	9.087228841	8.851375465	0.001427605	0.026630967	0.999994596	Mib2	mindbomb E3 ubiquitin protein ligase 2
124808	chr2	178698656	178699056	401	*	6.830049615	7.14018297	6.434458228	0.000495746	0.026647801	0.999994596	Cdh26	cadherin-like 26
153607	chr5	32044626	32045026	401	*	3.830664956	4.284136124	3.16562	0.000275495	0.026654728	0.999994596	Mir12198	microRNA mir-12198
138575	chr4	10235263	10235663	401	*	5.004542344	4.360566898	5.448205112	-0.000327775	0.026712665	0.999994596	4930448K20Rik	glyceraldehyde-3-phosphate dehydrogenase pseudogene
164467	chr5	147957371	147957771	401	*	6.823687216	7.132388144	6.43042902	0.000484638	0.026715393	0.999994596	Mtus2	microtubule associated tumor suppressor candidate 2
18084	chr10	16846035	16846435	401	*	4.611793902	5.114111751	3.834629423	0.000259861	0.02671739	0.999994596	Gm20125	predicted gene, 20125
127500	chr3	38327289	38327689	401	*	5.489688396	5.952880944	4.803307774	0.00029126	0.026724426	0.999994596	5430434I15Rik	RIKEN cDNA 5430434I15 gene
106156	chr19	36348934	36349334	401	*	7.405492287	7.612499777	7.163724824	0.000792062	0.026739093	0.999994596	Pcgf5	polycomb group ring finger 5
48348	chr12	100326799	100327199	401	*	5.902000158	4.572084476	6.582062069	-0.000165187	0.026743139	0.999994596	Gm10432	predicted gene 10432
431	chr1	10592626	10593026	401	*	5.398615478	3.450235868	6.198442939	-0.000119466	0.026746427	0.999994596	Cpa6	carboxypeptidase A6
97765	chr18	35899188	35899588	401	*	5.54288654	5.836919939	5.173174124	0.0004589	0.026758314	0.999994596	Cxxc5	CXXC finger 5
148120	chr4	128085087	128085487	401	*	6.07054178	6.375207921	5.68382301	0.000485372	0.026758327	0.999994596	Csmd2os	CUB and Sushi multiple domains 2, opposite strand
195254	chr8	92706319	92706719	401	*	5.768576276	4.517362673	6.428414387	-0.000173028	0.026760914	0.999994596	Irx6	Iroquois homeobox 6
38906	chr11	113056801	113057201	401	*	5.291252222	4.697767575	5.710531991	-0.000347463	0.026766406	0.999994596	2610035D17Rik	RIKEN cDNA 2610035D17 gene
115227	chr2	73822985	73823385	401	*	5.633640334	4.951636842	6.094855502	-0.00030261	0.026769163	0.999994596	Chn1	chimerin 1
55175	chr13	56124721	56125121	401	*	3.795987145	2.922120505	4.336329532	-0.000238827	0.026774485	0.999994596	H2afy	H2A histone family, member Y
72883	chr15	36919222	36919622	401	*	5.256842791	3.61537536	6.004848573	-0.000137485	0.02677648	0.999994596	Zfp706	zinc finger protein 706
28089	chr10	127349799	127350199	401	*	5.586284352	6.031894285	4.938161932	0.000309855	0.026776503	0.999994596	Inhbe	inhibin beta-E
182827	chr7	89835683	89836083	401	*	5.649813168	4.029133413	6.393817314	-0.000138933	0.026779452	0.999994596	Ccdc81	coiled-coil domain containing 81
66054	chr14	66868520	66868920	401	*	9.003414022	9.140618784	8.851775997	0.00120858	0.026796293	0.999994596	Dpysl2	dihydropyrimidinase-like 2
58585	chr13	98977858	98978258	401	*	3.914034492	4.527569612	2.824755869	0.000224354	0.02679897	0.999994596	1700024P04Rik	RIKEN cDNA 1700024P04 gene
134534	chr3	122365329	122365729	401	*	4.794335687	3.319725618	5.508180481	-0.000152093	0.02680435	0.999994596	Bcar3	breast cancer anti-estrogen resistance 3
93201	chr17	73411929	73412329	401	*	4.245827951	3.045017853	4.89196209	-0.000183448	0.026806395	0.999994596	Capn13	calpain 13
151232	chr4	155270154	155270554	401	*	5.109943502	3.726280235	5.803045082	-0.000160394	0.02684942	0.999994596	Faap20	Fanconi anemia core complex associated protein 20
196984	chr8	111760724	111761124	401	*	4.471250543	3.605027684	5.008714385	-0.000250682	0.026856202	0.999994596	Bcar1	breast cancer anti-estrogen resistance 1
63775	chr14	39009655	39010055	401	*	4.853006625	4.073299099	5.356370761	-0.000272905	0.026883905	0.999994596	Nrg3os	neuregulin 3, opposite strand
209553	chr9	116590788	116591188	401	*	5.69060366	3.915053895	6.462841537	-0.00012836	0.026896199	0.999994596	Gm4668	predicted gene 4668
146724	chr4	114487693	114488093	401	*	6.558351198	5.578867726	7.136409503	-0.00021295	0.026896774	0.999994596	Trabd2b	TraB domain containing 2B
140186	chr4	34859587	34859987	401	*	4.293756081	3.587147861	4.765974478	-0.000299666	0.02692605	0.999994596	Zfp292	zinc finger protein 292
143581	chr4	77674758	77675158	401	*	4.384125648	4.93223762	3.489345293	0.00024671	0.026945796	0.999994596	Ptprd	protein tyrosine phosphatase, receptor type, D
14550	chr1	174608629	174609029	401	*	5.713975213	4.092488943	6.4581359	-0.000138844	0.026957235	0.999994596	Fmn2	formin 2
159969	chr5	109796240	109796640	401	*	5.647018002	6.01343049	5.154648945	0.00041224	0.026987974	0.999994596	Gm10416	zinc finger protein pseudogene
41846	chr12	25299513	25299913	401	*	3.606471474	2.481141308	4.230902661	-0.000201235	0.026993945	0.999994596	Gm17746	predicted gene, 17746
92395	chr17	65486738	65487138	401	*	5.011451963	3.5614848	5.719833675	-0.000154095	0.02699602	0.999994596	Tmem232	transmembrane protein 232
146649	chr4	111517136	111517536	401	*	4.906367121	3.823508911	5.517924226	-0.000199905	0.027000073	0.999994596	Bend5	BEN domain containing 5
53318	chr13	41042501	41042901	401	*	4.741602198	5.360999132	3.633074639	0.000180676	0.027000432	0.999994596	Tmem14c	transmembrane protein 14C
153865	chr5	34276748	34277148	401	*	6.583265448	7.041370781	5.908107087	0.000286371	0.027011591	0.999994596	Zfyve28	zinc finger, FYVE domain containing 28
150344	chr4	148969512	148969912	401	*	5.504112242	3.755564253	6.271681322	-0.000130585	0.027020328	0.999994596	Gm13205	predicted gene 13205
46627	chr12	81775667	81776067	401	*	6.000136859	6.327145	5.576592663	0.000432717	0.027027528	0.999994596	Map3k9	mitogen-activated protein kinase kinase kinase 9
152550	chr5	21348408	21348808	401	*	5.732429913	3.726337659	6.540653061	-0.00011574	0.027042279	0.999994596	Fgl2	fibrinogen-like protein 2
198803	chr8	126517139	126517539	401	*	7.589324031	7.785930667	7.361632553	0.000825655	0.027070918	0.999994596	Tarbp1	TAR RNA binding protein 1
128985	chr3	57795208	57795608	401	*	4.15705731	3.56833397	4.573971558	-0.000316739	0.027076495	0.999994596	Pfn2	profilin 2
48599	chr12	102453610	102454010	401	*	3.617480157	2.223165536	4.313095103	-0.000167091	0.027092357	0.999994596	Lgmn	legumain
12695	chr1	157308351	157308751	401	*	4.37617001	3.239087257	5.004077454	-0.000194429	0.027096912	0.999994596	2810025M15Rik	RIKEN cDNA 2810025M15 gene
86107	chr16	81041290	81041690	401	*	4.319357274	4.981825493	3.058209126	0.000181266	0.027101015	0.999994596	Ncam2	neural cell adhesion molecule 2
24015	chr10	84917015	84917415	401	*	9.265468721	9.392420846	9.126257856	0.001209151	0.027109541	0.999994596	Ric8b	RIC8 guanine nucleotide exchange factor B
63689	chr14	37795694	37796094	401	*	5.522336745	5.922615803	4.966445781	0.000333218	0.027157009	0.999994596	Ghitm	growth hormone inducible transmembrane protein
146100	chr4	106082262	106082662	401	*	5.391315526	3.493228732	6.183505436	-0.000121267	0.027164183	0.999994596	Gm12724	predicted gene 12724
161286	chr5	120130193	120130593	401	*	4.104130152	2.933351162	4.741803976	-0.000186222	0.027170717	0.999994596	Gm10390	predicted gene 10390
135314	chr3	130730238	130730638	401	*	9.134452505	9.26754475	8.98782272	0.001219149	0.027175574	0.999994596	Rpl34	ribosomal protein L34
93958	chr17	82366108	82366508	401	*	5.551148439	6.090091319	4.681005058	0.000234466	0.027183729	0.999994596	Slc8a1	solute carrier family 8 (sodium/calcium exchanger), member 1
173042	chr6	100275675	100276075	401	*	5.163577578	3.979445933	5.805040976	-0.000183248	0.027184322	0.999994596	Rybp	RING1 and YY1 binding protein
201212	chr9	33187113	33187513	401	*	4.733144443	3.306124596	5.436335242	-0.000156186	0.027187508	0.999994596	Gm27162	predicted gene 27162
95844	chr18	14072342	14072742	401	*	4.880279472	3.538782798	5.563202328	-0.000165982	0.027193635	0.999994596	Zfp521	zinc finger protein 521
192890	chr8	68104198	68104598	401	*	4.72196321	3.704975898	5.312543987	-0.000213814	0.027218283	0.999994596	Psd3	pleckstrin and Sec7 domain containing 3
50204	chr12	117561645	117562045	401	*	5.03971215	5.544454588	4.256644927	0.000270037	0.027231743	0.999994596	Rapgef5	Rap guanine nucleotide exchange factor (GEF) 5
158894	chr5	97839571	97839971	401	*	4.253846624	4.952340555	2.847210674	0.00016338	0.027231984	0.999994596	Antxr2	anthrax toxin receptor 2
204747	chr9	64994073	64994473	401	*	5.645647013	4.557081382	6.258963041	-0.00019493	0.027239082	0.999994596	Hacd3	3-hydroxyacyl-CoA dehydratase 3
67115	chr14	77147649	77148049	401	*	5.855611092	6.192661295	5.415012417	0.000438104	0.027258097	0.999994596	Enox1	ecto-NOX disulfide-thiol exchanger 1
125134	chr2	181758316	181758716	401	*	3.995511842	2.341616403	4.745877418	-0.0001403	0.027263445	0.999994596	Myt1	myelin transcription factor 1
92895	chr17	70570883	70571283	401	*	6.750494741	7.073625747	6.333450158	0.000467823	0.02726565	0.999994596	Dlgap1	DLG associated protein 1
86249	chr16	84622332	84622732	401	*	4.34686514	3.071458367	5.01306848	-0.000175608	0.027270743	0.999994596	4930529L06Rik	RIKEN cDNA 4930529L06 gene
143104	chr4	70004963	70005363	401	*	4.646706114	5.266418784	3.537132183	0.000194176	0.027283201	0.999994596	Cdk5rap2	CDK5 regulatory subunit associated protein 2
155275	chr5	48972005	48972405	401	*	5.411965057	3.745222107	6.164744807	-0.000134688	0.027293794	0.999994596	Kcnip4	Kv channel interacting protein 4
58987	chr13	102809054	102809454	401	*	5.33486816	4.742647285	5.753521199	-0.000338488	0.027298586	0.999994596	1700099I09Rik	RIKEN cDNA 1700099I09 gene
155570	chr5	52470952	52471352	401	*	8.223846689	8.355295597	8.07920934	0.001084792	0.027302047	0.999994596	Ccdc149	coiled-coil domain containing 149
7930	chr1	93776704	93777104	401	*	4.161183947	3.242828167	4.717871641	-0.000239573	0.027305225	0.999994596	Atg4b	autophagy related 4B, cysteine peptidase
21023	chr10	53935317	53935717	401	*	5.33606218	5.749827085	4.753641505	0.000341357	0.027345118	0.999994596	Man1a	mannosidase 1, alpha
58992	chr13	102841045	102841445	401	*	4.053897664	2.957869722	4.669499759	-0.000205488	0.027354756	0.999994596	1700099I09Rik	RIKEN cDNA 1700099I09 gene
89592	chr17	27639040	27639440	401	*	7.302688923	7.576594099	6.964299529	0.000546724	0.027381566	0.999994596	Rps10	ribosomal protein S10
145597	chr4	102397325	102397725	401	*	5.310326055	5.773876761	4.623150546	0.000304387	0.02738722	0.999994596	Pde4b	phosphodiesterase 4B, cAMP specific
202893	chr9	48820911	48821311	401	*	5.306713945	5.71722341	4.7307651	0.000353325	0.02739566	0.999994596	Zbtb16	zinc finger and BTB domain containing 16
196490	chr8	106925007	106925407	401	*	5.948678626	6.451891918	5.169338127	0.000262019	0.027400546	0.999994596	Sntb2	syntrophin, basic 2
107505	chr19	49563698	49564098	401	*	5.655388119	6.183675914	4.813165171	0.000249968	0.027437132	0.999994596	Sorcs1	sortilin-related VPS10 domain containing receptor 1
97018	chr18	28868691	28869091	401	*	4.897525757	3.53415232	5.585775598	-0.000160919	0.027437576	0.999994596	Gm33948	predicted gene, 33948
184787	chr7	113845758	113846158	401	*	4.295192874	4.769621941	3.58356731	0.000303874	0.027450919	0.999994596	Spon1	spondin 1, (f-spondin) extracellular matrix protein
86991	chr16	92250159	92250559	401	*	3.927457185	4.465355804	3.060083373	0.000266612	0.027466607	0.999994596	Kcne2	potassium voltage-gated channel, Isk-related subfamily, gene 2
125056	chr2	181065829	181066229	401	*	5.620495547	6.066620173	4.971274024	0.00031014	0.027468156	0.999994596	Chrna4	cholinergic receptor, nicotinic, alpha polypeptide 4
132222	chr3	97071925	97072325	401	*	4.893393234	5.393904703	4.120604389	0.000279496	0.027505921	0.999994596	4930573H18Rik	RIKEN cDNA 4930573H18 gene
7774	chr1	92484445	92484845	401	*	5.179908278	3.131701147	5.994020297	-0.000114411	0.027521305	0.999994596	Olfr1416	olfactory receptor 1416
126359	chr3	26020973	26021373	401	*	5.092175982	3.920948082	5.729977944	-0.000185145	0.02752998	0.999994596	Nlgn1	neuroligin 1
151836	chr5	9704895	9705295	401	*	4.629157824	5.22394325	3.599281266	0.000197701	0.02753203	0.999994596	Grm3	glutamate receptor, metabotropic 3
9237	chr1	120236354	120236754	401	*	6.046714747	4.859627885	6.689010791	-0.000179869	0.027548785	0.999994596	Steap3	STEAP family member 3
12474	chr1	155510177	155510577	401	*	5.355760946	3.297011261	6.171316737	-0.000112886	0.027573595	0.999994596	Gm5532	predicted gene 5532
203832	chr9	57560890	57561290	401	*	8.449513707	8.571317574	8.316469928	0.001218086	0.027585243	0.999994596	Scamp2	secretory carrier membrane protein 2
104079	chr19	11912067	11912467	401	*	8.575537983	8.711685478	8.425190528	0.001190331	0.02759938	0.999994596	Patl1	protein associated with topoisomerase II homolog 1 (yeast)
209034	chr9	111838082	111838482	401	*	7.433964119	7.650757077	7.178732629	0.000757914	0.027601627	0.999994596	Stac	src homology three (SH3) and cysteine rich domain
116470	chr2	91784848	91785248	401	*	4.529970616	3.969156083	4.932780848	-0.000354436	0.02761519	0.999994596	Ambra1	autophagy/beclin 1 regulator 1
150805	chr4	151996121	151996521	401	*	8.796974622	8.955246613	8.619174997	0.000976065	0.027615297	0.999994596	Phf13	PHD finger protein 13
12721	chr1	157480879	157481279	401	*	5.072666259	3.816280469	5.733876532	-0.000171146	0.027616255	0.999994596	Cryzl2	crystallin zeta like 2
109378	chr2	11540455	11540855	401	*	5.925075462	4.11734261	6.70274602	-0.00012527	0.027637503	0.999994596	Pfkfb3	6-phosphofructo-2-kinase/fructose-2,6-biphosphatase 3
41937	chr12	26227763	26228163	401	*	5.487193413	6.142211476	4.253964381	0.000170271	0.027648446	0.999994596	4930480M12Rik	RIKEN cDNA 4930480M12 gene
70787	chr15	9804467	9804867	401	*	4.304145878	4.761376861	3.630903588	0.000315079	0.027661631	0.999994596	Spef2	sperm flagellar 2
77484	chr15	84504884	84505284	401	*	6.215704709	4.5628439	6.965874754	-0.000134755	0.027667178	0.999994596	Rtl6	retrotransposon Gag like 6
47439	chr12	88707874	88708274	401	*	5.983093174	6.634599618	4.762789755	0.00016949	0.02772932	0.999994596	Nrxn3	neurexin III
55925	chr13	63779311	63779711	401	*	4.083717959	4.646104055	3.14940179	0.000221096	0.027742566	0.999994596	Ercc6l2	excision repair cross-complementing rodent repair deficiency, complementation group 6 like 2
193419	chr8	72918414	72918814	401	*	5.412179992	4.022737092	6.106648218	-0.000156736	0.027749288	0.999994596	Mir28b	microRNA 28b
180539	chr7	59312387	59312787	401	*	4.12549921	4.617939643	3.37203471	0.000291599	0.027752255	0.999994596	Gm22496	predicted gene, 22496
74684	chr15	59647932	59648332	401	*	8.738717679	8.880942886	8.580922574	0.001122243	0.027778859	0.999994596	Trib1	tribbles pseudokinase 1
46299	chr12	78960736	78961136	401	*	3.922951724	4.388164205	3.23207979	0.000291898	0.027795282	0.999994596	Tmem229b	transmembrane protein 229B
60974	chr14	11646035	11646435	401	*	4.986001933	3.767461396	5.637026328	-0.000178293	0.027807836	0.999994596	Ptprg	protein tyrosine phosphatase, receptor type, G
185793	chr7	124907277	124907677	401	*	5.838820974	6.297675033	5.162018887	0.000280707	0.027832399	0.999994596	3100003L05Rik	RIKEN cDNA 3100003L05 gene
113185	chr2	52578822	52579222	401	*	3.853519051	4.336486771	3.122275125	0.000287332	0.02783609	0.999994596	Cacnb4	calcium channel, voltage-dependent, beta 4 subunit
111170	chr2	30736499	30736899	401	*	4.862565687	5.299892223	4.231964657	0.000294258	0.027845569	0.999994596	Mir3089	microRNA 3089
138015	chr3	159034778	159035178	401	*	7.814284267	8.096754945	7.4627018	0.000519722	0.027869878	0.999994596	Gm20752	predicted gene, 20752
119641	chr2	126820268	126820668	401	*	3.6387707	4.145334817	2.851246029	0.000243316	0.027873584	0.999994596	Usp50	ubiquitin specific peptidase 50
171280	chr6	85276519	85276919	401	*	7.368159972	7.779193566	6.7911721	0.00032863	0.027883712	0.999994596	Sfxn5	sideroflexin 5
177911	chr7	6730307	6730707	401	*	7.588731771	7.761035052	7.393023134	0.000890984	0.027893776	0.999994596	Usp29	ubiquitin specific peptidase 29
116330	chr2	90846933	90847333	401	*	8.767494695	8.885911902	8.638481538	0.001277031	0.027914808	0.999994596	Mtch2	mitochondrial carrier 2
11934	chr1	151959031	151959431	401	*	4.27896788	3.583404659	4.746280528	-0.000305639	0.027924006	0.999994596	1700025G04Rik	RIKEN cDNA 1700025G04 gene
78846	chr15	95919999	95920399	401	*	5.394540412	5.869092123	4.682635755	0.000298562	0.02792525	0.999994596	LOC102634389	uncharacterized LOC102634389
16998	chr10	4993810	4994210	401	*	6.275550525	5.01052444	6.939039208	-0.000168617	0.027939462	0.999994596	Syne1	spectrin repeat containing, nuclear envelope 1
112495	chr2	44589548	44589948	401	*	4.227601625	3.166206795	4.832461882	-0.000207806	0.02794289	0.999994596	Gtdc1	glycosyltransferase-like domain containing 1
184399	chr7	110768532	110768932	401	*	6.468747946	6.708861002	6.180533191	0.000626236	0.027944738	0.999994596	Ampd3	adenosine monophosphate deaminase 3
201912	chr9	41791518	41791918	401	*	4.557997712	4.970016104	3.979054536	0.000353122	0.027955339	0.999994596	Mir125b-1	microRNA 125b-1
192002	chr8	54887049	54887449	401	*	7.35312215	7.719731565	6.860395896	0.000383979	0.027967556	0.999994596	Gpm6a	glycoprotein m6a
179889	chr7	48779098	48779498	401	*	6.172753561	6.52517623	5.70541413	0.000379167	0.027977268	0.999994596	Zdhhc13	zinc finger, DHHC domain containing 13
111355	chr2	31894440	31894840	401	*	5.514538013	5.972283258	4.840169206	0.000295807	0.028007947	0.999994596	Lamc3	laminin gamma 3
198624	chr8	125390115	125390515	401	*	6.490213127	6.799411127	6.096145971	0.00049253	0.028018188	0.999994596	Sipa1l2	signal-induced proliferation-associated 1 like 2
13158	chr1	161359183	161359583	401	*	3.731818913	2.231819405	4.451174537	-0.000153112	0.028023415	0.999994596	Tnfsf4	tumor necrosis factor (ligand) superfamily, member 4
81190	chr16	17882715	17883115	401	*	6.128328327	4.604846855	6.85267694	-0.000144024	0.028025438	0.999994596	Dgcr2	DiGeorge syndrome critical region gene 2
66195	chr14	68224073	68224473	401	*	5.135148723	5.711893245	4.159525467	0.000218472	0.028030078	0.999994596	Nefm	neurofilament, medium polypeptide
59014	chr13	102935783	102936183	401	*	5.063139843	5.533323148	4.361128338	0.00029297	0.028047418	0.999994596	1700099I09Rik	RIKEN cDNA 1700099I09 gene
42912	chr12	34871077	34871477	401	*	5.965568149	6.494488564	5.1217082	0.000242393	0.028048134	0.999994596	Hdac9	histone deacetylase 9
35617	chr11	81124337	81124737	401	*	5.732160611	4.612377922	6.354938127	-0.000189142	0.028058693	0.999994596	Asic2	acid-sensing (proton-gated) ion channel 2
194077	chr8	80835596	80835996	401	*	3.516338589	2.679642878	4.042483011	-0.000246859	0.028081984	0.999994596	Gab1	growth factor receptor bound protein 2-associated protein 1
90312	chr17	33940312	33940712	401	*	7.776430138	7.952620277	7.575689697	0.000897193	0.028083778	0.999994596	Pfdn6	prefoldin subunit 6
151167	chr4	154904442	154904842	401	*	7.054988441	7.272386772	6.798916846	0.000676586	0.028091673	0.999994596	Prxl2b	peroxiredoxin like 2B
186480	chr7	132181008	132181408	401	*	5.006005369	3.928010917	5.616056349	-0.000197938	0.028138192	0.999994596	Cpxm2	carboxypeptidase X 2 (M14 family)
138857	chr4	13709628	13710028	401	*	7.201112908	7.582711322	6.680789542	0.000356737	0.02815256	0.999994596	Runx1t1	RUNX1 translocation partner 1
123370	chr2	162931141	162931541	401	*	8.4402298	8.610432679	8.247227372	0.000855279	0.028156547	0.999994596	Srsf6	serine/arginine-rich splicing factor 6
2075	chr1	33491677	33492077	401	*	5.85809847	4.457563501	6.555170645	-0.00015521	0.028156665	0.999994596	Prim2	DNA primase, p58 subunit
167737	chr6	38551324	38551724	401	*	8.660680867	8.792685308	8.515370532	0.001160202	0.02816131	0.999994596	Luc7l2	LUC7-like 2 (S. cerevisiae)
177698	chr6	149408780	149409180	401	*	8.850953731	8.992475584	8.694024098	0.001080261	0.028161311	0.999994596	Bicd1	BICD cargo adaptor 1
145907	chr4	104452574	104452974	401	*	7.890732789	8.106670207	7.63668714	0.000681643	0.028163936	0.999994596	Dab1	disabled 1
77718	chr15	86109877	86110277	401	*	6.064668128	6.404778337	5.618808428	0.000427073	0.028165479	0.999994596	Gramd4	GRAM domain containing 4
187795	chr8	3430026	3430426	401	*	5.65122196	3.787204217	6.438060695	-0.000121648	0.02817166	0.999994596	Arhgef18	rho/rac guanine nucleotide exchange factor (GEF) 18
151041	chr4	153768418	153768818	401	*	4.423142501	4.852187547	3.809750172	0.000343044	0.028228315	0.999994596	BC039966	cDNA sequence BC039966
55910	chr13	63567758	63568158	401	*	8.530525034	8.670114695	8.375968114	0.001123143	0.028238263	0.999994596	Ptch1	patched 1
80286	chr16	8044697	8045097	401	*	5.073767699	3.489591366	5.810576009	-0.000140572	0.028242321	0.999994596	Tmem114	transmembrane protein 114
144584	chr4	89057184	89057584	401	*	4.819571993	3.310177895	5.540937031	-0.000147437	0.028261559	0.999994596	Wincr1	WNT induced non-coding RNA 1
115372	chr2	75688929	75689329	401	*	5.236315117	3.362826166	6.024656188	-0.000120692	0.028290187	0.999994596	Nfe2l2	nuclear factor, erythroid derived 2, like 2
24402	chr10	89300340	89300740	401	*	5.722304201	3.86155574	6.508621697	-0.000121352	0.028293953	0.999994596	Ano4	anoctamin 4
93196	chr17	73386638	73387038	401	*	6.379059048	5.182828921	7.023917457	-0.000175786	0.028328468	0.999994596	Capn13	calpain 13
192894	chr8	68128949	68129349	401	*	6.370519161	5.236680236	6.997470787	-0.000183913	0.028358988	0.999994596	Sh2d4a	SH2 domain containing 4A
24864	chr10	93508286	93508686	401	*	5.032649058	3.658420721	5.723505056	-0.000157837	0.028359588	0.999994596	Hal	histidine ammonia lyase
11464	chr1	143503504	143503904	401	*	6.341866006	6.961409372	5.232853282	0.000185261	0.028389662	0.999994596	B3galt2	UDP-Gal:betaGlcNAc beta 1,3-galactosyltransferase, polypeptide 2
145501	chr4	101432098	101432498	401	*	4.749526173	5.270010679	3.927286074	0.000249968	0.028395487	0.999994596	Ak4	adenylate kinase 4
89734	chr17	28626958	28627358	401	*	5.721334308	6.338663825	4.619634004	0.000187596	0.028396321	0.999994596	Srpk1	serine/arginine-rich protein specific kinase 1
138542	chr4	9649419	9649819	401	*	4.690513454	5.061136165	4.190477644	0.000375074	0.028400396	0.999994596	Asph	aspartate-beta-hydroxylase
196727	chr8	109778408	109778808	401	*	8.457857055	8.582057138	8.321948872	0.001287688	0.028415059	0.999994596	Ap1g1	adaptor protein complex AP-1, gamma 1 subunit
48522	chr12	102009826	102010226	401	*	3.481745218	4.01830837	2.617902665	0.000258907	0.02841725	0.999994596	Cpsf2	cleavage and polyadenylation specific factor 2
135543	chr3	133381584	133381984	401	*	4.089976799	2.94568719	4.719997869	-0.000190417	0.028438286	0.999994596	Ppa2	pyrophosphatase (inorganic) 2
184064	chr7	102267111	102267511	401	*	8.097244367	8.230269934	7.950695524	0.001188437	0.028459304	0.999994596	Stim1	stromal interaction molecule 1
121866	chr2	148272054	148272454	401	*	3.614671867	4.142523015	2.773577309	0.000247228	0.028462304	0.999994596	Sstr4	somatostatin receptor 4
199010	chr8	128083838	128084238	401	*	4.883401165	3.050496966	5.66522331	-0.000122614	0.028474217	0.999994596	Mir21c	microRNA 21c
109317	chr2	10783118	10783518	401	*	3.706677063	2.698437342	4.294375713	-0.000219506	0.028474474	0.999994596	Mir669h	microRNA 669h
56287	chr13	70309098	70309498	401	*	3.956220896	4.427138617	3.252552984	0.00029864	0.028481143	0.999994596	4930520P13Rik	RIKEN cDNA 4930520P13 gene
156095	chr5	62642382	62642782	401	*	3.979849899	4.546795857	3.032587671	0.000202135	0.028483805	0.999994596	Arap2	ArfGAP with RhoGAP domain, ankyrin repeat and PH domain 2
160429	chr5	113147908	113148308	401	*	6.381758003	6.837371274	5.71205106	0.00029046	0.028485845	0.999994596	2900026A02Rik	RIKEN cDNA 2900026A02 gene
85047	chr16	63816680	63817080	401	*	5.559063923	4.552877357	6.146082731	-0.000207159	0.028495307	0.999994596	Epha3	Eph receptor A3
190425	chr8	34392889	34393289	401	*	7.435678984	7.749239892	7.034479852	0.00046236	0.028508631	0.999994596	Mir6395	microRNA 6395
137983	chr3	158456553	158456953	401	*	4.983436485	5.465139387	4.255122851	0.000298109	0.028511135	0.999994596	Lrrc7	leucine rich repeat containing 7
108465	chr19	59695861	59696261	401	*	5.238214552	3.534185123	5.997858168	-0.000130067	0.028519858	0.999994596	2700089I24Rik	RIKEN cDNA 2700089I24 gene
29883	chr11	24144163	24144563	401	*	8.235349408	8.586702068	7.769896731	0.000400574	0.028519996	0.999994596	Bcl11a	B cell CLL/lymphoma 11A (zinc finger protein)
161052	chr5	117916373	117916773	401	*	5.5205217	5.916035884	4.973830669	0.000371983	0.028521102	0.999994596	Nos1	nitric oxide synthase 1, neuronal
160354	chr5	112761634	112762034	401	*	5.888349485	4.347112388	6.616408691	-0.000142558	0.02852283	0.999994596	1700095B10Rik	RIKEN cDNA 1700095B10 gene
139633	chr4	27081903	27082303	401	*	4.098953489	2.911971527	4.741220014	-0.000188628	0.028539578	0.999994596	4930548K13Rik	RIKEN cDNA 4930548K13 gene
94533	chr17	87549690	87550090	401	*	3.785171316	3.080503605	4.256531738	-0.000267175	0.028565383	0.999994596	Epcam	epithelial cell adhesion molecule
114752	chr2	70170455	70170855	401	*	6.529417475	5.639726351	7.075652955	-0.000227016	0.02856883	0.999994596	Myo3b	myosin IIIB
110243	chr2	21728083	21728483	401	*	6.686791199	7.221139779	5.828778305	0.000230052	0.028569584	0.999994596	Gpr158	G protein-coupled receptor 158
102563	chr18	81761970	81762370	401	*	4.31530404	3.515366294	4.826899633	-0.000265668	0.028595032	0.999994596	Mir5127	microRNA 5127
59157	chr13	104521547	104521947	401	*	6.576144552	5.119099163	7.286107125	-0.000148546	0.028600925	0.999994596	Adamts6	a disintegrin-like and metallopeptidase (reprolysin type) with thrombospondin type 1 motif, 6
65717	chr14	64553180	64553580	401	*	4.636663417	3.293330894	5.320037175	-0.000162759	0.02860271	0.999994596	Mir124a-1hg	Mir124-1 host gene (non-protein coding)
94693	chr17	89347619	89348019	401	*	4.519262136	5.287130479	2.769001053	0.000128319	0.028603928	0.999994596	4933400B14Rik	RIKEN cDNA 4933400B14 gene
162165	chr5	126068565	126068965	401	*	4.610763261	5.106529657	3.849379872	0.000285625	0.028612252	0.999994596	Gm4868	predicted gene 4868
151720	chr5	8474483	8474883	401	*	5.546644727	4.432965333	6.167593319	-0.000189219	0.028615441	0.999994596	Slc25a40	solute carrier family 25, member 40
209523	chr9	116267444	116267844	401	*	5.639890479	4.345571339	6.310976793	-0.000165969	0.028629783	0.999994596	Gm4668	predicted gene 4668
214090	chrX	142898336	142898736	401	*	4.813719705	3.661596784	5.446022707	-0.000185581	0.028635235	0.999994596	Ammecr1	Alport syndrome, mental retardation, midface hypoplasia and elliptocytosis chromosomal region gene 1
214636	chrX	159452546	159452946	401	*	4.111482834	2.83338663	4.778385481	-0.000169216	0.0286456	0.999994596	Map7d2	MAP7 domain containing 2
138746	chr4	12376740	12377140	401	*	6.384974552	6.919059312	5.527653975	0.000228989	0.028653421	0.999994596	Fam92a	family with sequence similarity 92, member A
173487	chr6	106257626	106258026	401	*	4.869789865	5.313744472	4.225193991	0.000306476	0.02867225	0.999994596	Cntn4	contactin 4
106542	chr19	40719621	40720021	401	*	4.092779065	4.757134064	2.824450464	0.000170292	0.028673306	0.999994596	Entpd1	ectonucleoside triphosphate diphosphohydrolase 1
169568	chr6	59255917	59256317	401	*	5.652242851	4.17925589	6.365731314	-0.000146971	0.028682894	0.999994596	Tigd2	tigger transposable element derived 2
121269	chr2	142731682	142732082	401	*	7.759550362	8.131820358	7.256497625	0.000368423	0.028697625	0.999994596	Kif16b	kinesin family member 16B
177088	chr6	143547258	143547658	401	*	5.075542732	3.882110103	5.719619359	-0.000177961	0.028708964	0.999994596	4930579D09Rik	RIKEN cDNA 4930579D09 gene
187273	chr7	140186662	140187062	401	*	4.986084936	5.320371623	4.55021157	0.000414308	0.028712685	0.999994596	Olfr523	olfactory receptor 523
185719	chr7	123733058	123733458	401	*	5.844944865	6.285888965	5.206730334	0.000310253	0.02871586	0.999994596	Zkscan2	zinc finger with KRAB and SCAN domains 2
215082	chrX	166971699	166972099	401	*	4.500575319	3.165183709	5.181993563	-0.000163586	0.028735215	0.999994596	Gm8817	predicted gene 8817
164339	chr5	146733887	146734287	401	*	6.666218174	5.763919534	7.217085764	-0.000223276	0.028747688	0.999994596	Usp12	ubiquitin specific peptidase 12
42995	chr12	35664938	35665338	401	*	3.869166006	4.358825713	3.122275125	0.000275242	0.028757513	0.999994596	9130015A21Rik	RIKEN cDNA 9130015A21 gene
801	chr1	15483514	15483914	401	*	8.231578562	8.448394621	7.97631503	0.000721245	0.02876398	0.999994596	Kcnb2	potassium voltage gated channel, Shab-related subfamily, member 2
186492	chr7	132253520	132253920	401	*	6.971306311	7.324134546	6.503250729	0.000394392	0.028773057	0.999994596	Gm10584	predicted gene 10584
160815	chr5	115871193	115871593	401	*	4.962141179	5.389341601	4.352540814	0.000343416	0.028801295	0.999994596	Cit	citron
145955	chr4	104656653	104657053	401	*	5.902875308	6.404848211	5.126547845	0.000263128	0.028811756	0.999994596	C8b	complement component 8, beta polypeptide
109703	chr2	15054975	15055375	401	*	8.618878872	8.755274761	8.468228402	0.001177543	0.028832708	0.999994596	Arl5b	ADP-ribosylation factor-like 5B
130584	chr3	79879757	79880157	401	*	4.123604956	4.745920739	3.005366285	0.000200385	0.028844283	0.999994596	Gask1b	golgi associated kinase 1B
40271	chr12	3729636	3730036	401	*	3.983472688	3.234321041	4.474090764	-0.000275149	0.028845332	0.999994596	Dnmt3a	DNA methyltransferase 3A
81127	chr16	17451735	17452135	401	*	8.256973131	8.382543457	8.119422273	0.001139242	0.028852017	0.999994596	Crkl	v-crk avian sarcoma virus CT10 oncogene homolog-like
42115	chr12	28458798	28459198	401	*	5.129887753	5.499982807	4.630816263	0.00037914	0.028852159	0.999994596	Dcdc2c	doublecortin domain containing 2C
25275	chr10	97060771	97061171	401	*	4.983783721	5.592458503	3.910214744	0.000200062	0.028880325	0.999994596	4930556N09Rik	RIKEN cDNA 4930556N09 gene
15346	chr1	181408021	181408421	401	*	5.01262777	3.960192723	5.614653501	-0.000201292	0.028886731	0.999994596	Cnih3	cornichon family AMPA receptor auxiliary protein 3
60286	chr13	114933642	114934042	401	*	6.052221485	4.726423958	6.731259129	-0.000160065	0.028897745	0.999994596	Itga2	integrin alpha 2
66680	chr14	73453247	73453647	401	*	4.841015879	4.099554154	5.328365338	-0.000279319	0.028902474	0.999994596	Med4	mediator complex subunit 4
49957	chr12	113132631	113133031	401	*	4.276555649	4.705723414	3.662910523	0.000337501	0.02890812	0.999994596	Crip2	cysteine rich protein 2
72589	chr15	34063353	34063753	401	*	5.552362516	5.956413718	4.989124764	0.000357555	0.028928375	0.999994596	Mtdh	metadherin
63154	chr14	31640926	31641326	401	*	8.783517425	8.913702374	8.640409131	0.001161962	0.028937564	0.999994596	Btd	biotinidase
24983	chr10	94537057	94537457	401	*	4.561643858	3.255614903	5.235713449	-0.000166565	0.0289394	0.999994596	Tmcc3	transmembrane and coiled coil domains 3
147239	chr4	119786282	119786682	401	*	5.626969348	4.091648029	6.353798394	-0.000142278	0.028952648	0.999994596	Hivep3	human immunodeficiency virus type I enhancer binding protein 3
59847	chr13	110789079	110789479	401	*	4.750348163	5.385436105	3.588590278	0.00017897	0.028968615	0.999994596	Gm38397	predicted gene, 38397
167513	chr6	36755110	36755510	401	*	5.203902119	5.543459018	4.758995967	0.000417241	0.028970169	0.999994596	Ptn	pleiotrophin
75	chr1	3909375	3909775	401	*	4.566624127	5.098566615	3.714908388	0.00023755	0.028976509	0.999994596	Xkr4	X-linked Kx blood group related 4
150184	chr4	145246096	145246496	401	*	4.818515141	4.065818386	5.310631737	-0.000276499	0.028990337	0.999994596	Tnfrsf1b	tumor necrosis factor receptor superfamily, member 1b
150674	chr4	151128676	151129076	401	*	7.878648802	8.079361549	7.645428827	0.000762902	0.028993909	0.999994596	Gm13090	predicted gene 13090
132690	chr3	101604536	101604936	401	*	8.739992468	8.880064189	8.584844247	0.001132583	0.029027324	0.999994596	Atp1a1	ATPase, Na+/K+ transporting, alpha 1 polypeptide
147717	chr4	124850522	124850922	401	*	8.183324841	8.322612758	8.02913782	0.001106359	0.029037791	0.999994596	1110065P20Rik	RIKEN cDNA 1110065P20 gene
108988	chr2	6707925	6708325	401	*	5.505884286	4.956152141	5.902978647	-0.000362468	0.029050429	0.999994596	Celf2	CUGBP, Elav-like family member 2
2426	chr1	36213419	36213819	401	*	3.091678413	2.261308857	3.615355614	-0.00021373	0.029052724	0.999994596	Uggt1	UDP-glucose glycoprotein glucosyltransferase 1
161725	chr5	123142030	123142430	401	*	6.247326581	6.498615446	5.942839423	0.000564267	0.029054631	0.999994596	Setd1b	SET domain containing 1B
52640	chr13	32775697	32776097	401	*	5.092631487	5.520927201	4.480781335	0.00030947	0.029076919	0.999994596	Mylk4	myosin light chain kinase family, member 4
119780	chr2	128310055	128310455	401	*	6.160219359	6.509851109	5.697793082	0.000393094	0.029079931	0.999994596	Morrbid	myeloid RNA regulator of BCL2L11 induced cell death
151876	chr5	12107247	12107647	401	*	4.519801558	3.03408959	5.236070572	-0.000145636	0.029084174	0.999994596	4933402N22Rik	RIKEN cDNA 4933402N22 gene
207234	chr9	95483108	95483508	401	*	4.63880287	3.441516445	5.283955966	-0.000178908	0.029090663	0.999994596	U2surp	U2 snRNP-associated SURP domain containing
177247	chr6	145175679	145176079	401	*	5.391312175	3.799503823	6.12964305	-0.000137944	0.029091606	0.999994596	Gm15543	predicted gene 15543
187451	chr7	142060829	142061229	401	*	7.530912908	7.725750661	7.305591727	0.000707353	0.029095195	0.999994596	Mob2	MOB kinase activator 2
204191	chr9	60497502	60497902	401	*	5.851739812	4.008066717	6.635312517	-0.000120818	0.029113589	0.999994596	Thsd4	thrombospondin, type I, domain containing 4
152189	chr5	17556168	17556568	401	*	6.349625994	5.302563835	6.949940796	-0.0001958	0.029121148	0.999994596	Sema3c	sema domain, immunoglobulin domain (Ig), short basic domain, secreted, (semaphorin) 3C
83142	chr16	37539616	37540016	401	*	8.683947294	8.793444756	8.565451588	0.00138385	0.029125995	0.999994596	Gtf2e1	general transcription factor II E, polypeptide 1 (alpha subunit)
106238	chr19	37033051	37033451	401	*	4.380283041	4.904553895	3.548394829	0.000260488	0.02913315	0.999994596	Btaf1	B-TFIID TATA-box binding protein associated factor 1
104467	chr19	17701290	17701690	401	*	4.341502734	5.048094973	2.899496883	0.000147176	0.029138305	0.999994596	Pcsk5	proprotein convertase subtilisin/kexin type 5
205661	chr9	73683634	73684034	401	*	5.762769522	4.523410965	6.419438927	-0.00017041	0.029152528	0.999994596	Unc13c	unc-13 homolog C
46699	chr12	82169101	82169501	401	*	8.319065406	8.4548208	8.169196044	0.001149298	0.029161631	0.999994596	Sipa1l1	signal-induced proliferation-associated 1 like 1
172870	chr6	99142910	99143310	401	*	5.236504402	5.706711921	4.534438329	0.000285076	0.029165689	0.999994596	Mir12201	microRNA mir-12201
52287	chr13	29023422	29023822	401	*	5.965764833	6.462440432	5.202205914	0.000251608	0.029206358	0.999994596	A330102I10Rik	RIKEN cDNA A330102I10 gene
63800	chr14	39160141	39160541	401	*	6.78044222	5.323917217	7.490288893	-0.000146471	0.029218816	0.999994596	Nrg3os	neuregulin 3, opposite strand
138785	chr4	12799618	12800018	401	*	7.70363927	7.992466945	7.342135456	0.000517864	0.029226902	0.999994596	Triqk	triple QxxK/R motif containing
7955	chr1	94053490	94053890	401	*	8.249654473	8.52963315	7.901930887	0.00050864	0.029231066	0.999994596	Pdcd1	programmed cell death 1
132323	chr3	97781090	97781490	401	*	4.995973673	3.654828003	5.678810239	-0.000160401	0.029237139	0.999994596	Pde4dip	phosphodiesterase 4D interacting protein (myomegalin)
210208	chr9	122481523	122481923	401	*	4.781974751	3.223677358	5.513547668	-0.00014237	0.029242919	0.999994596	A730085K08Rik	RIKEN cDNA A730085K08 gene
2735	chr1	38405996	38406396	401	*	5.146419709	4.074411996	5.754607659	-0.000195459	0.029249981	0.999994596	Aff3	AF4/FMR2 family, member 3
207893	chr9	101841146	101841546	401	*	4.86734747	5.246453381	4.351669971	0.000377948	0.029252282	0.999994596	Mir7243	microRNA 7243
51394	chr13	17083159	17083559	401	*	4.481353097	3.161685007	5.158859447	-0.000166141	0.029261988	0.999994596	Sugct	succinyl-CoA glutarate-CoA transferase
75370	chr15	66978294	66978694	401	*	4.392635488	4.874948029	3.662910523	0.000286298	0.029266355	0.999994596	Ndrg1	N-myc downstream regulated gene 1
141709	chr4	53196065	53196465	401	*	8.559840182	8.737902719	8.356664657	0.00085122	0.029278487	0.999994596	Abca1	ATP-binding cassette, sub-family A (ABC1), member 1
27975	chr10	126483510	126483910	401	*	4.665240289	5.382217107	3.176267157	0.000147192	0.029302854	0.999994596	Mir378d	microRNA 378d
7905	chr1	93521087	93521487	401	*	3.892924552	2.845938949	4.493214915	-0.000208134	0.029321613	0.999994596	Farp2	FERM, RhoGEF and pleckstrin domain protein 2
51403	chr13	17511297	17511697	401	*	6.127550861	4.527378808	6.867539218	-0.000135621	0.029323099	0.999994596	Sugct	succinyl-CoA glutarate-CoA transferase
109984	chr2	18952404	18952804	401	*	5.215402839	5.623891034	4.643450423	0.000311292	0.029323869	0.999994596	Pip4k2a	phosphatidylinositol-5-phosphate 4-kinase, type II, alpha
174588	chr6	115914771	115915171	401	*	6.968088471	7.180690445	6.718650022	0.000718262	0.029331768	0.999994596	Rho	rhodopsin
79009	chr15	97754492	97754892	401	*	5.079018474	5.427378471	4.618822323	0.000351581	0.029332911	0.999994596	Rapgef3	Rap guanine nucleotide exchange factor (GEF) 3
168077	chr6	41256422	41256822	401	*	6.043975431	6.566108181	5.217546427	0.000240761	0.02936138	0.999994596	Try4	trypsin 4
157351	chr5	74969359	74969759	401	*	5.221477498	3.648027314	5.956129563	-0.000139092	0.02937137	0.999994596	Gm6116	predicted gene 6116
198908	chr8	127243856	127244256	401	*	4.185136412	2.980306682	4.832385944	-0.00018226	0.029372607	0.999994596	Pard3	par-3 family cell polarity regulator
156201	chr5	63713142	63713542	401	*	5.346559737	4.010239597	6.028207331	-0.000159404	0.029380157	0.999994596	Nwd2	NACHT and WD repeat domain containing 2
185794	chr7	124930857	124931257	401	*	5.599230536	3.94921908	6.348861229	-0.000132645	0.029383742	0.999994596	3100003L05Rik	RIKEN cDNA 3100003L05 gene
56323	chr13	70600285	70600685	401	*	6.214211376	4.799874388	6.914489389	-0.000150239	0.029386007	0.999994596	1700100L14Rik	RIKEN cDNA 1700100L14 gene
24101	chr10	86100203	86100603	401	*	5.734653004	4.204808087	6.46033781	-0.000141625	0.029389856	0.999994596	4930486F22Rik	RIKEN cDNA 4930486F22 gene
71355	chr15	18685484	18685884	401	*	6.206538428	6.479537388	5.869533257	0.000540108	0.029401042	0.999994596	Cdh10	cadherin 10
125708	chr3	14917287	14917687	401	*	5.513814765	4.588435623	6.073020582	-0.000221466	0.029406306	0.999994596	Car2	carbonic anhydrase 2
78730	chr15	95137308	95137708	401	*	5.749188109	6.111199891	5.264765672	0.00040287	0.029411585	0.999994596	LOC100043315	uncharacterized LOC100043315
105348	chr19	27101525	27101925	401	*	4.953328268	4.1960109	5.447390158	-0.000271577	0.029417021	0.999994596	Vldlr	very low density lipoprotein receptor
151617	chr5	6347277	6347677	401	*	6.389243838	6.637794198	6.088772756	0.000604018	0.029424444	0.999994596	Steap1	six transmembrane epithelial antigen of the prostate 1
83687	chr16	43253062	43253462	401	*	5.938112488	4.505914195	6.642483568	-0.00014912	0.029440772	0.999994596	Zbtb20	zinc finger and BTB domain containing 20
213534	chrX	128585749	128586149	401	*	4.043232691	4.550414919	3.254191154	0.000271174	0.029447159	0.999994596	4930558G05Rik	RIKEN cDNA 4930558G05 gene
81851	chr16	25058130	25058530	401	*	5.01738738	4.125296382	5.564508867	-0.000233058	0.02944832	0.999994596	A230028O05Rik	RIKEN cDNA A230028O05 gene
60217	chr13	114199848	114200248	401	*	6.526644695	6.907968002	6.006835241	0.000364743	0.029452947	0.999994596	A430090L17Rik	RIKEN cDNA A430090L17 gene
186040	chr7	127254065	127254465	401	*	8.669847804	8.834374429	8.484113945	0.000943667	0.029453355	0.999994596	Dctpp1	dCTP pyrophosphatase 1
182242	chr7	80691157	80691557	401	*	7.334163758	7.58586549	7.029069488	0.000608373	0.029467427	0.999994596	Crtc3	CREB regulated transcription coactivator 3
89493	chr17	26932938	26933338	401	*	7.859859456	8.065460059	7.620010014	0.000740858	0.029472222	0.999994596	Phf1	PHD finger protein 1
129872	chr3	68675083	68675483	401	*	5.644213803	6.36944755	4.116520796	0.000141167	0.029474119	0.999994596	Il12a	interleukin 12a
69742	chr14	119611950	119612350	401	*	3.990211424	2.790482311	4.636044926	-0.000176168	0.029499543	0.999994596	1700006F04Rik	RIKEN cDNA 1700006F04 gene
144814	chr4	94310416	94310816	401	*	3.633117287	4.193599067	2.704161522	0.000222475	0.029500402	0.999994596	Caap1	caspase activity and apoptosis inhibitor 1
38131	chr11	105443481	105443881	401	*	4.740059333	3.404604581	5.421493178	-0.000160575	0.029507018	0.999994596	45361	membrane-associated ring finger (C3HC4) 10
131906	chr3	93499150	93499550	401	*	4.708169754	5.068510003	4.226747956	0.00036168	0.029513288	0.999994596	S100a11	S100 calcium binding protein A11
134203	chr3	118629764	118630164	401	*	4.082200658	4.721403672	2.906052611	0.000188714	0.029530866	0.999994596	Dpyd	dihydropyrimidine dehydrogenase
36680	chr11	93217365	93217765	401	*	4.706184887	3.379271693	5.38550038	-0.00016307	0.029531483	0.999994596	Car10	carbonic anhydrase 10
8856	chr1	113945754	113946154	401	*	5.091949302	3.640872154	5.800579547	-0.000147395	0.029533811	0.999994596	Gm32810	predicted gene, 32810
198094	chr8	122028097	122028497	401	*	7.056617981	6.222809821	7.581638113	-0.000236056	0.02953607	0.999994596	Mir7237	microRNA 7237
205218	chr9	69239175	69239575	401	*	4.417731735	4.83526998	3.8277547	0.000335043	0.029536305	0.999994596	Rora	RAR-related orphan receptor alpha
86562	chr16	88701152	88701552	401	*	4.208934185	3.367149986	4.737052257	-0.00024714	0.029541599	0.999994596	2310061N02Rik	RIKEN cDNA 2310061N02 gene
9078	chr1	118840013	118840413	401	*	4.011988827	3.310177895	4.482083121	-0.000293353	0.029547642	0.999994596	Mir6346	microRNA 6346
159982	chr5	110135555	110135955	401	*	8.663638423	8.791645599	8.523157724	0.001122981	0.029555637	0.999994596	Chfr	checkpoint with forkhead and ring finger domains
125486	chr3	9892874	9893274	401	*	5.499589203	5.940304874	4.861857178	0.000310395	0.02959913	0.999994596	Pag1	phosphoprotein associated with glycosphingolipid microdomains 1
106171	chr19	36497014	36497414	401	*	6.142034259	5.051373797	6.755993595	-0.000188107	0.029600398	0.999994596	Hectd2	HECT domain E3 ubiquitin protein ligase 2
149806	chr4	140876679	140877079	401	*	4.883496079	3.407075272	5.597737821	-0.00014743	0.029603275	0.999994596	4930515B02Rik	RIKEN cDNA 4930515B02 gene
12111	chr1	153126426	153126826	401	*	5.577217697	3.732420226	6.360972303	-0.000120228	0.029606178	0.999994596	Lamc2	laminin, gamma 2
33640	chr11	63620217	63620617	401	*	5.448044844	3.989939887	6.158243247	-0.000147695	0.029627883	0.999994596	Hs3st3b1	heparan sulfate (glucosamine) 3-O-sulfotransferase 3B1
53228	chr13	39290548	39290948	401	*	6.14428472	5.257865635	6.689308942	-0.000226338	0.02965071	0.999994596	Slc35b3	solute carrier family 35, member B3
82001	chr16	26626039	26626439	401	*	5.682801906	4.43735755	6.341102091	-0.000168555	0.029656872	0.999994596	Il1rap	interleukin 1 receptor accessory protein
61168	chr14	12762922	12763322	401	*	5.375666658	3.595095254	6.148761573	-0.000123421	0.029658146	0.999994596	Cadps	Ca2+-dependent secretion activator
91098	chr17	46890410	46890810	401	*	8.448565553	8.618740763	8.255598716	0.000843251	0.029674236	0.999994596	Tbcc	tubulin-specific chaperone C
15436	chr1	182112314	182112714	401	*	3.975120144	3.275336932	4.44431355	-0.000279587	0.02968805	0.999994596	Srp9	signal recognition particle 9
192775	chr8	66876965	66877365	401	*	4.244530389	4.626494175	3.723524059	0.000333766	0.029690102	0.999994596	Naf1	nuclear assembly factor 1 ribonucleoprotein
49461	chr12	109491694	109492094	401	*	5.911239412	6.200244776	5.549456665	0.000493211	0.029691996	0.999994596	Dlk1	delta like non-canonical Notch ligand 1
14855	chr1	177358052	177358452	401	*	5.034451079	3.84406377	5.67767446	-0.000178173	0.029696693	0.999994596	Zbtb18	zinc finger and BTB domain containing 18
106810	chr19	42770480	42770880	401	*	5.293117004	3.243453443	6.107429191	-0.000109553	0.029702358	0.999994596	Hps1	HPS1, biogenesis of lysosomal organelles complex 3 subunit 1
19765	chr10	38301697	38302097	401	*	4.054610528	4.639085431	3.056072331	0.000201752	0.029710811	0.999994596	4930591E09Rik	RIKEN cDNA 4930591E09 gene
192396	chr8	61451924	61452324	401	*	3.632192865	2.791118195	4.160036314	-0.00024603	0.029716452	0.999994596	Cbr4	carbonyl reductase 4
168263	chr6	44263706	44264106	401	*	4.021946201	4.495010277	3.313421591	0.000282635	0.029718449	0.999994596	Tpk1	thiamine pyrophosphokinase
21603	chr10	61147424	61147824	401	*	8.440634253	8.586969999	8.277762271	0.001056458	0.029727777	0.999994596	Sgpl1	sphingosine phosphate lyase 1
130819	chr3	82046092	82046492	401	*	4.754330376	5.192350065	4.122275125	0.000324945	0.029733489	0.999994596	Gucy1b1	guanylate cyclase 1, soluble, beta 1
213593	chrX	131312348	131312748	401	*	5.24998161	5.856707636	4.18264899	0.000196038	0.029736194	0.999994596	Diaph2	diaphanous related formin 2
21983	chr10	66234466	66234866	401	*	5.57875913	6.10206097	4.749348658	0.000235475	0.029741486	0.999994596	4930407I19Rik	RIKEN cDNA 4930407I19 gene
194841	chr8	87964985	87965385	401	*	4.748201157	5.208266954	4.068733077	0.000308352	0.029795365	0.999994596	Zfp423	zinc finger protein 423
153	chr1	5315779	5316179	401	*	6.365100092	6.74777213	5.84276846	0.00036831	0.02979566	0.999994596	Atp6v1h	ATPase, H+ transporting, lysosomal V1 subunit H
68922	chr14	105631051	105631451	401	*	7.842569898	8.056082173	7.591876579	0.000707701	0.029797544	0.999994596	Mir6390	microRNA 6390
127657	chr3	40213447	40213847	401	*	4.383500877	3.223677358	5.018031621	-0.00018557	0.029836871	0.999994596	1700017G19Rik	RIKEN cDNA 1700017G19 gene
162588	chr5	130188781	130189181	401	*	3.77769096	2.455856499	4.455739455	-0.000168393	0.029841309	0.999994596	Rabgef1	RAB guanine nucleotide exchange factor (GEF) 1
202124	chr9	43105916	43106316	401	*	7.768039658	7.917948559	7.60072813	0.000983753	0.029865065	0.999994596	Arhgef12	Rho guanine nucleotide exchange factor (GEF) 12
27703	chr10	122989981	122990381	401	*	6.398021604	6.758623486	5.916130781	0.00036703	0.029890693	0.999994596	Mirlet7i	microRNA let7i
185891	chr7	125992113	125992513	401	*	5.232742909	3.828645434	5.930646181	-0.000152438	0.029895565	0.999994596	Gsg1l	GSG1-like
69367	chr14	115101275	115101675	401	*	5.573288001	4.610555537	6.145610944	-0.00021155	0.02992252	0.999994596	Gpc5	glypican 5
55239	chr13	56692075	56692475	401	*	4.3928283	3.182197615	5.041680538	-0.000177731	0.029923903	0.999994596	Smad5	SMAD family member 5
63643	chr14	36962425	36962825	401	*	4.732183531	3.496399761	5.387890944	-0.000169334	0.029937218	0.999994596	Ccser2	coiled-coil serine rich 2
206623	chr9	86550713	86551113	401	*	4.247148793	4.825209609	3.26765793	0.000207938	0.029963836	0.999994596	Pgm3	phosphoglucomutase 3
61021	chr14	11900777	11901177	401	*	4.581282307	3.84375732	5.066948807	-0.000279967	0.029993863	0.999994596	Ptprg	protein tyrosine phosphatase, receptor type, G
32687	chr11	54805145	54805545	401	*	6.966526654	7.336942119	6.466869717	0.000382526	0.029997457	0.999994596	Lyrm7os	LYR motif containing 7, opposite strand
121323	chr2	143206027	143206427	401	*	4.752105149	5.387698361	3.588590278	0.000176409	0.029999948	0.999994596	Otor	otoraplin
187652	chr7	144340318	144340718	401	*	6.003729691	4.684825118	6.681044724	-0.000159597	0.030001773	0.999994596	Shank2	SH3 and multiple ankyrin repeat domains 2
45008	chr12	65329604	65330004	401	*	4.563946042	5.279260598	3.082617517	0.000140579	0.030018372	0.999994596	Wdr20rt	WD repeat domain 20, retrogene
140398	chr4	38784956	38785356	401	*	6.625229465	6.999442805	6.118605002	0.000365573	0.030020866	0.999994596	Gm12381	predicted gene 12381
100035	chr18	59356430	59356830	401	*	4.183761328	4.709389012	3.348393772	0.000219226	0.030022182	0.999994596	Chsy3	chondroitin sulfate synthase 3
210006	chr9	121124710	121125110	401	*	6.247718938	5.24590952	6.833284074	-0.000201643	0.030027327	0.999994596	Ulk4	unc-51-like kinase 4
74739	chr15	60206050	60206450	401	*	3.45567507	4.068806217	2.367710739	0.000221467	0.030036761	0.999994596	4933412E24Rik	RIKEN cDNA 4933412E24 gene
90588	chr17	37039492	37039892	401	*	4.114637036	4.800258497	2.762109337	0.000157687	0.030053132	0.999994596	Gabbr1	gamma-aminobutyric acid (GABA) B receptor, 1
103900	chr19	10101619	10102019	401	*	7.853308916	8.013372664	7.673244348	0.000959027	0.030053233	0.999994596	Fads2	fatty acid desaturase 2
92754	chr17	69453666	69454066	401	*	5.439967015	4.496349251	6.005634909	-0.000215873	0.030070164	0.999994596	Akain1	A kinase (PRKA) anchor inhibitor 1
135204	chr3	129878426	129878826	401	*	8.164975979	8.331643693	7.976508065	0.000965952	0.030088989	0.999994596	Pla2g12a	phospholipase A2, group XIIA
25235	chr10	96616665	96617065	401	*	9.186432225	9.315425712	9.044762577	0.001138852	0.030091425	0.999994596	Btg1	B cell translocation gene 1, anti-proliferative
178312	chr7	24174932	24175332	401	*	6.86701358	7.106204826	6.580127272	0.000640223	0.030129356	0.999994596	Zfp114	zinc finger protein 114
123865	chr2	166651443	166651843	401	*	6.116336015	4.715543304	6.813468405	-0.000150124	0.030129823	0.999994596	Prex1	phosphatidylinositol-3,4,5-trisphosphate-dependent Rac exchange factor 1
158466	chr5	91404197	91404597	401	*	5.678498843	4.747195758	6.239815703	-0.000216003	0.030153218	0.999994596	Btc	betacellulin, epidermal growth factor family member
213252	chrX	103821764	103822164	401	*	6.958329903	7.186252496	6.687517469	0.000683214	0.030181744	0.999994596	Slc16a2	solute carrier family 16 (monocarboxylic acid transporters), member 2
96223	chr18	20479282	20479682	401	*	3.575193407	4.178728061	2.517997855	0.000225583	0.030184076	0.999994596	Dsg3	desmoglein 3
164958	chr6	4405298	4405698	401	*	5.146963202	5.604489565	4.473074025	0.00030862	0.030184981	0.999994596	Col1a2	collagen, type I, alpha 2
198357	chr8	123786219	123786619	401	*	4.816885255	5.20558558	4.28319716	0.000344081	0.030213868	0.999994596	Rab4a	RAB4A, member RAS oncogene family
10443	chr1	132845752	132846152	401	*	4.305775166	3.215056212	4.919752446	-0.000193219	0.030215208	0.999994596	Lrrn2	leucine rich repeat protein 2, neuronal
81843	chr16	25007880	25008280	401	*	3.987976357	2.863960685	4.612016447	-0.00019286	0.030234299	0.999994596	A230028O05Rik	RIKEN cDNA A230028O05 gene
181462	chr7	73209026	73209426	401	*	4.976769139	5.355331754	4.462101264	0.00037931	0.030237636	0.999994596	4930429H19Rik	RIKEN cDNA 4930429H19 gene
80737	chr16	12040862	12041262	401	*	5.927474803	4.910064677	6.518194301	-0.000198414	0.030243314	0.999994596	Shisa9	shisa family member 9
65716	chr14	64546746	64547146	401	*	5.131729575	3.186739135	5.931051925	-0.000113747	0.030300871	0.999994596	Mir124a-1hg	Mir124-1 host gene (non-protein coding)
28085	chr10	127311539	127311939	401	*	8.332116996	8.51143571	8.127303711	0.000835701	0.030321011	0.999994596	Mars	methionine-tRNA synthetase
163543	chr5	139215162	139215562	401	*	5.710208839	3.846630105	6.49697766	-0.000118117	0.030322076	0.999994596	Sun1	Sad1 and UNC84 domain containing 1
153623	chr5	32192080	32192480	401	*	5.134357151	3.828335691	5.808424843	-0.000161109	0.030328309	0.999994596	Plb1	phospholipase B1
58813	chr13	101019246	101019646	401	*	6.202696013	5.251962689	6.77085519	-0.000210655	0.030345819	0.999994596	Slc30a5	solute carrier family 30 (zinc transporter), member 5
2953	chr1	39895142	39895542	401	*	4.981066157	3.549206563	5.685360199	-0.000149173	0.030386363	0.999994596	Map4k4	mitogen-activated protein kinase kinase kinase kinase 4
98031	chr18	38411283	38411683	401	*	4.470750387	3.678896558	4.979076186	-0.000263489	0.030395022	0.999994596	Ndfip1	Nedd4 family interacting protein 1
70567	chr15	7008734	7009134	401	*	4.743258051	5.278861894	3.881944783	0.000221972	0.030398861	0.999994596	Lifr	LIF receptor alpha
104878	chr19	22935093	22935493	401	*	6.411120253	6.724245395	6.01063602	0.000470083	0.030400465	0.999994596	Trpm3	transient receptor potential cation channel, subfamily M, member 3
159057	chr5	99521413	99521813	401	*	5.370104	5.739247311	4.872769352	0.000360005	0.030403457	0.999994596	A930011G23Rik	RIKEN cDNA A930011G23 gene
18093	chr10	17034952	17035352	401	*	5.825936365	4.326973737	6.545069234	-0.000141158	0.030419979	0.999994596	Gm20125	predicted gene, 20125
193992	chr8	79515376	79515776	401	*	5.711073375	4.722186086	6.292312535	-0.000203233	0.030429578	0.999994596	Smad1	SMAD family member 1
173623	chr6	107734759	107735159	401	*	5.717966274	6.163227606	5.070587575	0.00029114	0.030436244	0.999994596	Lrrn1	leucine rich repeat protein 1, neuronal
131384	chr3	86885138	86885538	401	*	5.464909758	5.880465826	4.87890956	0.000329385	0.030438165	0.999994596	Dclk2	doublecortin-like kinase 2
149191	chr4	136535161	136535561	401	*	4.70186898	3.421475901	5.369367562	-0.000166973	0.030440217	0.999994596	Luzp1	leucine zipper protein 1
199940	chr9	21197881	21198281	401	*	7.349102622	7.561119239	7.100470108	0.000751819	0.030442267	0.999994596	Pde4a	phosphodiesterase 4A, cAMP specific
74243	chr15	55089842	55090242	401	*	8.366943365	8.552445946	8.154019598	0.000807117	0.030465172	0.999994596	Dscc1	DNA replication and sister chromatid cohesion 1
191913	chr8	53868577	53868977	401	*	4.335081037	4.983119488	3.127399556	0.000165189	0.030472515	0.999994596	Vegfc	vascular endothelial growth factor C
203666	chr9	56370857	56371257	401	*	5.045512391	3.571682481	5.759185973	-0.000146192	0.030480924	0.999994596	Peak1	pseudopodium-enriched atypical kinase 1
133339	chr3	107707220	107707620	401	*	4.49240732	3.468122388	5.085374798	-0.000204955	0.030490786	0.999994596	Ahcyl1	S-adenosylhomocysteine hydrolase-like 1
154038	chr5	35667124	35667524	401	*	5.213221595	4.166760383	5.81334451	-0.000194451	0.030498171	0.999994596	Htra3	HtrA serine peptidase 3
[truncated: 213,272 more rows]
