# Supplementary material for: Ferroptosis‐Mediated Hippocampal Neuronal Loss Post‐mTBI: Chromatin Accessibility Profiling and Single‐Nucleus Transcriptomics
Source: Adv Sci (Weinh). 2025 Dec 15;13(12):e12362. doi: 10.1002/advs.202512362 (PMC12948219; doi:10.1002/advs.202512362)
Supplement: Supplementary file 11 — Supplemental Table 8 [file ADVS-13-e12362-s002.xlsx]

## Sheet: Sheet1
Primer Name	Sequence (5'-3')
Tmsb4x-F	GAGGCCATTTCTAAGTTCCGCC
Tmsb4x-R	ACGATTCGCCAGCTTGCTTC
Gpx4-F	GTGTAAATGGGGACGATGCC
Gpx4-R	CCTTCTCTATCACCTGGGGC
Slc40a1-F	TCCTCCAACCCGCTCCCATA
Slc40a1-R	AGTGACGTCTGGGCCACTTTA
Slc3a2-F	CTTTAGGGGAGTGCGACGCTA
Slc3a2-R	ATGGCTCTTCAGACCAGCTATG
Hspb1-F	GAAAGGCAGGACGAACATGG
Hspb1-R	TGGAGGGAGCGTGTATTTCC
Nfe2l2-F	TGCCCACATTCCCAAACAAG
Nfe2l2-R	ATATCCAGGGCAAGCGACTC
Acsl4-F	AGCGTTCCTCCAAGTAGACC
Acsl4-R	GTCCTTCGGTCCTAGTCCAG
Sat1-F	AAGCCAGGTTGCCATGAAGT
Sat1-R	TTGAAGAGCCTCCATCCCTC
Steap3-F	TGGGCTGAGGAAGAAGTCTG
Steap3-R	AGGTGAGTGTGTGCATTGTG
Slc2a2-F	TGCTTCCAGTACATTGCGGACT
Slc2a2-R	TAGTCGCACACCGAGGAAGG
Cxcl2-F	CGCCCAGACAGAAGTCATAGCC
Cxcl2-R	AGGTACGATCCAGGCTTCCC
Card11-F	TGAGCACCCCAGATTCTGCC
Card11-R	ATCGCTCCTGGAAGGTCAGC
Tnfsf13b-F	ATGGAGCTGCAGAGCTACCG
Tnfsf13b-R	GGGTCCGTGTATAGAACCTGGC
c-Jun-F	CCCCAAGATCCTGAAACAGA
c-Jun-R	CCGTTGCTGGACTGGATTAT
